# Supplementary material for: Features of Highly Homologous T-Cell Receptor Repertoire in the Immune Response to Mutations in Immunogenic Epitopes
Source: Int J Mol Sci. 2024 Nov 23;25(23):12591. doi: 10.3390/ijms252312591 (PMC11641755; doi:10.3390/ijms252312591)
Supplement: Supplementary file 1 [file ijms-25-12591-s001.zip]

Archive with 16 entries (16 files):
- .DS_Store
- Suppl fig 1 SARS-CoV-2 structure and mechanisms of immune evasion.pdf
- Suppl fig 1 SARS-CoV-2 structure and mechanisms of immune evasion.png
- Suppl fig 2 The cluster structures for various epitopes from HLA-A_24_02.pdf
- Suppl fig 2 The cluster structures for various epitopes from HLA-A_24_02.png
- Suppl fig 3 TCR repertoires of immunogenic epitopes from HLA-A_24_02.pdf
- Suppl fig 3 TCR repertoires of immunogenic epitopes from HLA-A_24_02.png
- Suppl Fig 4 Gating strategy.jpg
- Suppl Fig 4 Gating strategy.pdf
- Suppl Table 1 Peptide descriptions.xlsx
- Suppl Table 2 TCR epitopes characterization.xlsx
- Suppl Table 3 NYN-specific TCR sequences.xlsx
- Suppl Table 4 Immunogenic epitopes presented by HLA-A_24_02.xlsx
- Suppl Table 5 CDR3b sequences specific for immunogenic epitopes presented by HLA-A_24_02.xlsx
- Suppl Table 6 TCR sequences.xlsx
- Supplementary Figures description.pdf
