# Supplementary material for: Features of Highly Homologous T-Cell Receptor Repertoire in the Immune Response to Mutations in Immunogenic Epitopes
Source: Int J Mol Sci. 2024 Nov 23;25(23):12591. doi: 10.3390/ijms252312591 (PMC11641755; doi:10.3390/ijms252312591)
Supplement: Supplementary file 1 [file ijms-25-12591-s001.zip › Suppl Table 1 Peptide descriptions.xlsx]

## Sheet: Лист1
Peptide	Protein	Position	Allele
AEVQIDRLI	S	989-997	HLA-B* 44:02
ALSKGVHFV	ORF3a	72–80	HLA-A* 02:01
ALWEIQQVV	ORF1ab	4099–4107	HLA-A* 02:01
DTDFVNEFY	ORF1b	729-737	HLA-A* 01:01
FTSDYYQLY	ORF3a	207–215	HLA-C* 07:02
KCYGVSPTK	S	378–386	HLA-A* 03:01
KLWAQCVQL	ORF1ab	27–35	HLA-A* 02:01
KTFPPTEPK	N	361-369	HLA-A* 03:01
LLLDRLNQL	N	222-230	HLA-A* 02:01
LLYDANYFL	ORF3a	139–147	HLA-A* 02:01
LTDEMIAQY	S	865-873	HLA-A* 01:01
MEVTPSGTWL	N	322–331	HLA-B* 40:01
NQKLIANQF	S	919-927	HLA-B* 15:01
NYNYLYRLF	S	448-456	HLA-A* 24:02
PTDNYITTY	ORF1a	1321-1329	HLA-A* 01:01
QELIRQGTDY	N	289-298	HLA-B* 44:02
QYIKWPWYI	S	1208-1216	HLA-A* 24:02
RLQSLQTYV	S	1000–1008	HLA-A* 02:01
RVAGDSGFAAY	M	186-199	HLA-B* 15:01, HLA-A* 01:01
SPRWYFYYL	N	105-113	HLA-B* 07:02
TTDPSFLGRY	ORF1a	1637-1646	HLA-A* 01:01
VYFLQSINF	ORF3a	112-120	HLA-A* 24:02
WPVTLACFV	M	58-66	HLA-B* 0702
YLQPRTFLL	S	269-277	HLA-A* 02:01
