# Supplementary material for: Features of Highly Homologous T-Cell Receptor Repertoire in the Immune Response to Mutations in Immunogenic Epitopes
Source: Int J Mol Sci. 2024 Nov 23;25(23):12591. doi: 10.3390/ijms252312591 (PMC11641755; doi:10.3390/ijms252312591)
Supplement: Supplementary file 1 [file ijms-25-12591-s001.zip › Suppl Table 2 TCR epitopes characterization.xlsx]

## Sheet: all_mutations_without0
Mutation	Position	WildtypeAA	MutatedAA	Mut_Peptide	Occurrence	Frequency	Binding_to_MHC	WT_Epitope	Impact_on_immune_response	Ref.
T866R	866	T	R	LRDEMIAQY	3	5e-07	0.884	LTD
A989D	989	A	D	DEVQIDRLI	5	1e-06	0.45	AEV
A989F	989	A	F	FEVQIDRLI	7	1e-06	0.706	AEV
A989I	989	A	I	IEVQIDRLI	5	1e-06	0.63	AEV
A989N	989	A	N	NEVQIDRLI	3	1e-06	0.271	AEV
A989P	989	A	P	PEVQIDRLI	6	1e-06	1.918	AEV
A989Y	989	A	Y	YEVQIDRLI	3	1e-06	0.365	AEV
E990F	990	E	F	AFVQIDRLI	3	1e-06	8.201	AEV
E990G	990	E	G	AGVQIDRLI	6	1e-06	16.367	AEV
E990I	990	E	I	AIVQIDRLI	3	1e-06	11.808	AEV
E990K	990	E	K	AKVQIDRLI	7	1e-06	6.199	AEV
E990L	990	E	L	ALVQIDRLI	3	1e-06	10.139	AEV
E990V	990	E	V	AVVQIDRLI	9	1e-06	7.824	AEV
E990X	990	E	X	AXVQIDRLI	7	1e-06	8.918	AEV
E990Y	990	E	Y	AYVQIDRLI	4	1e-06	7.984	AEV
V991A	991	V	A	AEAQIDRLI	7	1e-06	0.048	AEV
V991F	991	V	F	AEFQIDRLI	5	1e-06	0.089	AEV
V991G	991	V	G	AEGQIDRLI	3	1e-06	0.139	AEV
V991I	991	V	I	AEIQIDRLI	3	1e-06	0.051	AEV
V991M	991	V	M	AEMQIDRLI	7	1e-06	0.039	AEV
Q992E	992	Q	E	AEVEIDRLI	4	1e-06	0.064	AEV
Q992H	992	Q	H	AEVHIDRLI	4	1e-06	0.136	AEV
Q992I	992	Q	I	AEVIIDRLI	4	1e-06	0.201	AEV
Q992K	992	Q	K	AEVKIDRLI	4	1e-06	0.092	AEV
Q992R	992	Q	R	AEVRIDRLI	3	1e-06	0.153	AEV
I993L	993	I	L	AEVQLDRLI	5	1e-06	0.088	AEV
I993M	993	I	M	AEVQMDRLI	6	1e-06	0.142	AEV
I993S	993	I	S	AEVQSDRLI	6	1e-06	0.122	AEV
I993T	993	I	T	AEVQTDRLI	3	1e-06	0.123	AEV
D994E	994	D	E	AEVQIERLI	4	1e-06	0.052	AEV
D994N	994	D	N	AEVQINRLI	4	1e-06	0.041	AEV
D994V	994	D	V	AEVQIVRLI	5	1e-06	0.037	AEV
R995K	995	R	K	AEVQIDKLI	4	1e-06	0.067	AEV
R995W	995	R	W	AEVQIDWLI	5	1e-06	0.272	AEV
L996K	996	L	K	AEVQIDRKI	3	1e-06	0.038	AEV
I997F	997	I	F	AEVQIDRLF	3	1e-06	0.006	AEV
I997L	997	I	L	AEVQIDRLL	6	1e-06	0.042	AEV
I997S	997	I	S	AEVQIDRLS	7	1e-06	1.352	AEV
A72D	72	A	D	DLSKGVHFV	6	1e-06	1.033	ALS
A72T	72	A	T	TLSKGVHFV	5	1e-06	0.035	ALS
A72L	72	A	L	LLSKGVHFV	3	1e-06	0.038	ALS
A72S	72	A	S	SLSKGVHFV	3	1e-06	0.021	ALS
L73I	73	L	I	AISKGVHFV	3	1e-06	0.162	ALS
L73I	73	L	I	AISKGVHFV	3	1e-06	0.162	ALS
L73T	73	L	T	ATSKGVHFV	3	1e-06	0.738	ALS
S74N	74	S	N	ALNKGVHFV	6	1e-06	0.018	ALS
S74L	74	S	L	ALLKGVHFV	4	1e-06	0.008	ALS
K75N	75	K	N	ALSNGVHFV	6	1e-06	0.022	ALS
K75Q	75	K	Q	ALSQGVHFV	3	1e-06	0.02	ALS
G76D	76	G	D	ALSKDVHFV	7	1e-06	0.022	ALS
G76A	76	G	A	ALSKAVHFV	4	1e-06	0.028	ALS
G76A	76	G	A	ALSKAVHFV	3	1e-06	0.028	ALS
G76R	76	G	R	ALSKRVHFV	3	1e-06	0.071	ALS
V77D	77	V	D	ALSKGDHFV	4	1e-06	0.146	ALS
H78P	78	H	P	ALSKGVPFV	4	1e-06	0.021	ALS
H78P	78	H	P	ALSKGVPFV	3	1e-06	0.021	ALS
F79L	79	F	L	ALSKGVHLV	5	1e-06	0.031	ALS
F79N	79	F	N	ALSKGVHNV	3	1e-06	0.02	ALS
V80D	80	V	D	ALSKGVHFD	4	1e-06	16.12	ALS
V80N	80	V	N	ALSKGVHFN	4	1e-06	18.613	ALS
L153S	153	L	S	ASWEIQQVV	6	1e-06	0.857	ALW
L153I	153	L	I	AIWEIQQVV	4	1e-06	0.055	ALW
W154S	154	W	S	ALSEIQQVV	6	1e-06	0.027	ALW
W154X	154	W	X	ALXEIQQVV	4	1e-06	0.013	ALW
W154R	154	W	R	ALREIQQVV	5	1e-06	0.36	ALW
W154R	154	W	R	ALREIQQVV	4	1e-06	0.36	ALW
E155X	155	E	X	ALWXIQQVV	7	1e-06	0.042	ALW
I156F	156	I	F	ALWEFQQVV	7	1e-06	0.006	ALW
I156M	156	I	M	ALWEMQQVV	3	1e-06	0.014	ALW
Q157P	157	Q	P	ALWEIPQVV	3	1e-06	0.005	ALW
Q157H	157	Q	H	ALWEIHQVV	5	1e-06	0.016	ALW
Q158Y	158	Q	Y	ALWEIQYVV	3	1e-06	0.009	ALW
V159N	159	V	N	ALWEIQQNV	4	1e-06	0.004	ALW
V159L	159	V	L	ALWEIQQLV	4	1e-06	0.004	ALW
V160L	160	V	L	ALWEIQQVL	4	1e-06	0.016	ALW
D738K	738	D	K	KTDFVNEFY	3	1e-06	0.005	DTD
D738V	738	D	V	VTDFVNEFY	4	1e-06	0.003	DTD
D738N	738	D	N	NTDFVNEFY	7	1e-06	0.003	DTD
T739R	739	T	R	DRDFVNEFY	7	1e-06	1.751	DTD
T739S	739	T	S	DSDFVNEFY	4	1e-06	0.009	DTD
D740H	740	D	H	DTHFVNEFY	3	1e-06	0.199	DTD
F741K	741	F	K	DTDKVNEFY	3	1e-06	0.003	DTD
F741Y	741	F	Y	DTDYVNEFY	3	1e-06	0.006	DTD
F741I	741	F	I	DTDIVNEFY	6	1e-06	0.005	DTD
V742E	742	V	E	DTDFENEFY	6	1e-06	0.008	DTD
V742K	742	V	K	DTDFKNEFY	3	1e-06	0.005	DTD
V742L	742	V	L	DTDFLNEFY	5	1e-06	0.007	DTD
N743K	743	N	K	DTDFVKEFY	3	1e-06	0.008	DTD
E744X	744	E	X	DTDFVNXFY	5	1e-06	0.006	DTD
F745C	745	F	C	DTDFVNECY	4	1e-06	0.021	DTD
F745S	745	F	S	DTDFVNESY	6	1e-06	0.008	DTD
F745L	745	F	L	DTDFVNELY	7	1e-06	0.004	DTD
F745L	745	F	L	DTDFVNELY	5	1e-06	0.004	DTD
Y746D	746	Y	D	DTDFVNEFD	4	1e-06	17.383	DTD
Y746N	746	Y	N	DTDFVNEFN	4	1e-06	5.15	DTD
Y746X	746	Y	X	DTDFVNEFX	6	1e-06	0.579	DTD
F207D	207	F	D	DTSDYYQLY	3	1e-06	1.642	FTS
F207E	207	F	E	ETSDYYQLY	3	1e-06	1.143	FTS
F207H	207	F	H	HTSDYYQLY	4	1e-06	0.441	FTS
S209X	209	S	X	FTXDYYQLY	6	1e-06	0.227	FTS
D210A	210	D	A	FTSAYYQLY	6	1e-06	0.91	FTS
D210H	210	D	H	FTSHYYQLY	4	1e-06	0.758	FTS
D210L	210	D	L	FTSLYYQLY	3	1e-06	1.188	FTS
Y211D	211	Y	D	FTSDDYQLY	5	1e-06	0.581	FTS
Y211X	211	Y	X	FTSDXYQLY	5	1e-06	0.265	FTS
Y212F	212	Y	F	FTSDYFQLY	7	1e-06	0.242	FTS
Y212H	212	Y	H	FTSDYHQLY	3	1e-06	0.219	FTS
Y212H	212	Y	H	FTSDYHQLY	3	1e-06	0.219	FTS
Y212N	212	Y	N	FTSDYNQLY	5	1e-06	0.441	FTS
Y212R	212	Y	R	FTSDYRQLY	3	1e-06	0.374	FTS
Y212S	212	Y	S	FTSDYSQLY	3	1e-06	0.333	FTS
Y212X	212	Y	X	FTSDYXQLY	7	1e-06	0.216	FTS
Q213S	213	Q	S	FTSDYYSLY	3	1e-06	0.444	FTS
Q213W	213	Q	W	FTSDYYWLY	6	1e-06	0.464	FTS
L214Q	214	L	Q	FTSDYYQQY	7	1e-06	0.183	FTS
L214R	214	L	R	FTSDYYQRY	6	1e-06	0.292	FTS
Y215F	215	Y	F	FTSDYYQLF	4	1e-06	0.289	FTS
Y215N	215	Y	N	FTSDYYQLN	6	1e-06	29.5	FTS
K378E	378	K	E	ECYGVSPTK	3	1e-06	2.989	KCY
K378L	378	K	L	LCYGVSPTK	5	1e-06	1.058	KCY
K378Q	378	K	Q	QCYGVSPTK	5	1e-06	0.915	KCY
C379W	379	C	W	KWYGVSPTK	6	1e-06	0.65	KCY
C379X	379	C	X	KXYGVSPTK	7	1e-06	0.039	KCY
C379Y	379	C	Y	KYYGVSPTK	6	1e-06	0.663	KCY
Y380E	380	Y	E	KCEGVSPTK	3	1e-06	2.362	KCY
Y380I	380	Y	I	KCIGVSPTK	4	1e-06	0.784	KCY
Y380L	380	Y	L	KCLGVSPTK	4	1e-06	0.808	KCY
G381C	381	G	C	KCYCVSPTK	4	1e-06	0.951	KCY
G381E	381	G	E	KCYEVSPTK	6	1e-06	0.286	KCY
G381K	381	G	K	KCYKVSPTK	5	1e-06	0.3	KCY
G381R	381	G	R	KCYRVSPTK	3	1e-06	0.399	KCY
V382G	382	V	G	KCYGGSPTK	3	1e-06	0.24	KCY
V382I	382	V	I	KCYGISPTK	4	1e-06	0.245	KCY
V382S	382	V	S	KCYGSSPTK	6	1e-06	0.239	KCY
S383D	383	S	D	KCYGVDPTK	6	1e-06	1.039	KCY
S383T	383	S	T	KCYGVTPTK	4	1e-06	0.175	KCY
P384I	384	P	I	KCYGVSITK	7	1e-06	0.188	KCY	Infectivity increased	[59]
P384N	384	P	N	KCYGVSNTK	3	1e-06	0.42	KCY
T385K	385	T	K	KCYGVSPKK	4	1e-06	0.272	KCY
K386L	386	K	L	KCYGVSPTL	3	1e-06	8.879	KCY
K386X	386	K	X	KCYGVSPTX	4	1e-06	6.733	KCY
K27X	27	K	X	XLWAQCVQL	3	1e-06	0.234	KLW
L28M	28	L	M	KMWAQCVQL	3	1e-06	0.132	KLW
W29F	29	W	F	KLFAQCVQL	3	1e-06	0.07	KLW
W29R	29	W	R	KLRAQCVQL	3	1e-06	1.219	KLW
W29G	29	W	G	KLGAQCVQL	6	1e-06	0.481	KLW
W29X	29	W	X	KLXAQCVQL	5	1e-06	0.106	KLW
W29C	29	W	C	KLCAQCVQL	4	1e-06	0.721	KLW
A30K	30	A	K	KLWKQCVQL	6	1e-06	0.065	KLW
Q31E	31	Q	E	KLWAECVQL	7	1e-06	0.06	KLW
Q31P	31	Q	P	KLWAPCVQL	3	1e-06	0.066	KLW
Q31H	31	Q	H	KLWAHCVQL	4	1e-06	0.048	KLW
C32R	32	C	R	KLWAQRVQL	3	1e-06	0.045	KLW
C32Y	32	C	Y	KLWAQYVQL	6	1e-06	0.019	KLW
C32S	32	C	S	KLWAQSVQL	5	1e-06	0.009	KLW
V33I	33	V	I	KLWAQCIQL	4	1e-06	0.062	KLW
Q34P	34	Q	P	KLWAQCVPL	4	1e-06	0.39	KLW
L35I	35	L	I	KLWAQCVQI	3	1e-06	0.121	KLW
L35F	35	L	F	KLWAQCVQF	3	1e-06	1.39	KLW
T362F	362	T	F	KFFPPTEPK	7	1e-06	0.275	KTF
T362G	362	T	G	KGFPPTEPK	7	1e-06	0.157	KTF
T362A	362	T	A	KAFPPTEPK	7	1e-06	0.025	KTF
T362L	362	T	L	KLFPPTEPK	6	1e-06	0.003	KTF
T362P	362	T	P	KPFPPTEPK	6	1e-06	1.295	KTF
T362R	362	T	R	KRFPPTEPK	6	1e-06	1.394	KTF
T362R	362	T	R	KRFPPTEPK	6	1e-06	1.394	KTF
T362W	362	T	W	KWFPPTEPK	5	1e-06	0.756	KTF
T362V	362	T	V	KVFPPTEPK	5	1e-06	0.003	KTF
T362L	362	T	L	KLFPPTEPK	5	1e-06	0.003	KTF
T362S	362	T	S	KSFPPTEPK	5	1e-06	0.009	KTF
T362V	362	T	V	KVFPPTEPK	4	1e-06	0.003	KTF
T362C	362	T	C	KCFPPTEPK	4	1e-06	0.278	KTF
T362A	362	T	A	KAFPPTEPK	4	1e-06	0.025	KTF
T362V	362	T	V	KVFPPTEPK	3	1e-06	0.003	KTF
F363M	363	F	M	KTMPPTEPK	7	1e-06	0.007	KTF
F363R	363	F	R	KTRPPTEPK	7	1e-06	0.01	KTF
F363R	363	F	R	KTRPPTEPK	7	1e-06	0.01	KTF
F363X	363	F	X	KTXPPTEPK	7	1e-06	0.011	KTF
F363V	363	F	V	KTVPPTEPK	7	1e-06	0.018	KTF
F363T	363	F	T	KTTPPTEPK	7	1e-06	0.038	KTF
F363G	363	F	G	KTGPPTEPK	6	1e-06	0.036	KTF
F363X	363	F	X	KTXPPTEPK	6	1e-06	0.011	KTF
F363E	363	F	E	KTEPPTEPK	5	1e-06	0.167	KTF
F363S	363	F	S	KTSPPTEPK	5	1e-06	0.018	KTF
F363A	363	F	A	KTAPPTEPK	4	1e-06	0.01	KTF
F363S	363	F	S	KTSPPTEPK	4	1e-06	0.018	KTF
F363Q	363	F	Q	KTQPPTEPK	3	1e-06	0.024	KTF
F363R	363	F	R	KTRPPTEPK	3	1e-06	0.01	KTF
F363A	363	F	A	KTAPPTEPK	3	1e-06	0.01	KTF
F363S	363	F	S	KTSPPTEPK	3	1e-06	0.018	KTF
P364Y	364	P	Y	KTFYPTEPK	7	1e-06	0.01	KTF
P364N	364	P	N	KTFNPTEPK	6	1e-06	0.006	KTF
P364X	364	P	X	KTFXPTEPK	6	1e-06	0.006	KTF
P364X	364	P	X	KTFXPTEPK	5	1e-06	0.006	KTF
P364R	364	P	R	KTFRPTEPK	5	1e-06	0.01	KTF
P364S	364	P	S	KTFSPTEPK	5	1e-06	0.006	KTF
P364L	364	P	L	KTFLPTEPK	5	1e-06	0.014	KTF
P364G	364	P	G	KTFGPTEPK	4	1e-06	0.007	KTF
P364I	364	P	I	KTFIPTEPK	4	1e-06	0.015	KTF
P364I	364	P	I	KTFIPTEPK	4	1e-06	0.015	KTF
P364H	364	P	H	KTFHPTEPK	4	1e-06	0.006	KTF
P364T	364	P	T	KTFTPTEPK	4	1e-06	0.007	KTF
P364L	364	P	L	KTFLPTEPK	4	1e-06	0.014	KTF
P364A	364	P	A	KTFAPTEPK	3	1e-06	0.007	KTF
P364A	364	P	A	KTFAPTEPK	3	1e-06	0.007	KTF
P364R	364	P	R	KTFRPTEPK	3	1e-06	0.01	KTF
P364R	364	P	R	KTFRPTEPK	3	1e-06	0.01	KTF
P364S	364	P	S	KTFSPTEPK	3	1e-06	0.006	KTF
P364S	364	P	S	KTFSPTEPK	3	1e-06	0.006	KTF
P365V	365	P	V	KTFPVTEPK	7	1e-06	0.011	KTF
P365Q	365	P	Q	KTFPQTEPK	6	1e-06	0.01	KTF
P365V	365	P	V	KTFPVTEPK	5	1e-06	0.011	KTF
P365X	365	P	X	KTFPXTEPK	5	1e-06	0.01	KTF
P365S	365	P	S	KTFPSTEPK	5	1e-06	0.009	KTF
P365Y	365	P	Y	KTFPYTEPK	4	1e-06	0.012	KTF
P365Y	365	P	Y	KTFPYTEPK	4	1e-06	0.012	KTF
P365I	365	P	I	KTFPITEPK	4	1e-06	0.011	KTF
P365T	365	P	T	KTFPTTEPK	4	1e-06	0.01	KTF
P365R	365	P	R	KTFPRTEPK	4	1e-06	0.007	KTF
P365L	365	P	L	KTFPLTEPK	4	1e-06	0.021	KTF
P365L	365	P	L	KTFPLTEPK	4	1e-06	0.021	KTF
P365S	365	P	S	KTFPSTEPK	4	1e-06	0.009	KTF
P365M	365	P	M	KTFPMTEPK	3	1e-06	0.022	KTF
P365F	365	P	F	KTFPFTEPK	3	1e-06	0.012	KTF
P365C	365	P	C	KTFPCTEPK	3	1e-06	0.043	KTF
P365A	365	P	A	KTFPATEPK	3	1e-06	0.015	KTF
P365R	365	P	R	KTFPRTEPK	3	1e-06	0.007	KTF
P365L	365	P	L	KTFPLTEPK	3	1e-06	0.021	KTF
T366N	366	T	N	KTFPPNEPK	7	1e-06	0.008	KTF
T366V	366	T	V	KTFPPVEPK	6	1e-06	0.004	KTF
T366L	366	T	L	KTFPPLEPK	6	1e-06	0.004	KTF
T366Y	366	T	Y	KTFPPYEPK	5	1e-06	0.006	KTF
T366X	366	T	X	KTFPPXEPK	5	1e-06	0.005	KTF
T366X	366	T	X	KTFPPXEPK	5	1e-06	0.005	KTF
T366R	366	T	R	KTFPPREPK	5	1e-06	0.006	KTF
T366M	366	T	M	KTFPPMEPK	4	1e-06	0.004	KTF
T366H	366	T	H	KTFPPHEPK	4	1e-06	0.005	KTF
T366H	366	T	H	KTFPPHEPK	4	1e-06	0.005	KTF
T366Y	366	T	Y	KTFPPYEPK	4	1e-06	0.006	KTF
T366L	366	T	L	KTFPPLEPK	4	1e-06	0.004	KTF
T366A	366	T	A	KTFPPAEPK	4	1e-06	0.005	KTF
T366G	366	T	G	KTFPPGEPK	3	1e-06	0.005	KTF
T366L	366	T	L	KTFPPLEPK	3	1e-06	0.004	KTF
T366E	366	T	E	KTFPPEEPK	3	1e-06	0.02	KTF
T366R	366	T	R	KTFPPREPK	3	1e-06	0.006	KTF
T366S	366	T	S	KTFPPSEPK	3	1e-06	0.005	KTF
T366S	366	T	S	KTFPPSEPK	3	1e-06	0.005	KTF
E367Y	367	E	Y	KTFPPTYPK	7	1e-06	0.003	KTF
E367Y	367	E	Y	KTFPPTYPK	7	1e-06	0.003	KTF
E367F	367	E	F	KTFPPTFPK	6	1e-06	0.002	KTF
E367L	367	E	L	KTFPPTLPK	6	1e-06	0.001	KTF
E367T	367	E	T	KTFPPTTPK	6	1e-06	0.001	KTF
E367T	367	E	T	KTFPPTTPK	6	1e-06	0.001	KTF
E367A	367	E	A	KTFPPTAPK	6	1e-06	0.002	KTF
E367M	367	E	M	KTFPPTMPK	5	1e-06	0.001	KTF
E367H	367	E	H	KTFPPTHPK	5	1e-06	0.002	KTF
E367I	367	E	I	KTFPPTIPK	5	1e-06	0.001	KTF
E367T	367	E	T	KTFPPTTPK	5	1e-06	0.001	KTF
E367F	367	E	F	KTFPPTFPK	4	1e-06	0.002	KTF
E367P	367	E	P	KTFPPTPPK	4	1e-06	0.002	KTF
E367L	367	E	L	KTFPPTLPK	4	1e-06	0.001	KTF
E367L	367	E	L	KTFPPTLPK	4	1e-06	0.001	KTF
E367G	367	E	G	KTFPPTGPK	4	1e-06	0.003	KTF
E367R	367	E	R	KTFPPTRPK	3	1e-06	0.002	KTF
E367S	367	E	S	KTFPPTSPK	3	1e-06	0.002	KTF
E367S	367	E	S	KTFPPTSPK	3	1e-06	0.002	KTF
E367P	367	E	P	KTFPPTPPK	3	1e-06	0.002	KTF
E367P	367	E	P	KTFPPTPPK	3	1e-06	0.002	KTF
E367V	367	E	V	KTFPPTVPK	3	1e-06	0.002	KTF
E367G	367	E	G	KTFPPTGPK	3	1e-06	0.003	KTF
P368A	368	P	A	KTFPPTEAK	6	1e-06	0.004	KTF
P368I	368	P	I	KTFPPTEIK	6	1e-06	0.006	KTF
P368Y	368	P	Y	KTFPPTEYK	5	1e-06	0.002	KTF
P368S	368	P	S	KTFPPTESK	5	1e-06	0.003	KTF
P368L	368	P	L	KTFPPTELK	5	1e-06	0.003	KTF
P368T	368	P	T	KTFPPTETK	5	1e-06	0.004	KTF
P368V	368	P	V	KTFPPTEVK	4	1e-06	0.005	KTF
P368A	368	P	A	KTFPPTEAK	4	1e-06	0.004	KTF
P368F	368	P	F	KTFPPTEFK	4	1e-06	0.003	KTF
P368V	368	P	V	KTFPPTEVK	3	1e-06	0.005	KTF
P368K	368	P	K	KTFPPTEKK	3	1e-06	0.003	KTF
K369G	369	K	G	KTFPPTEPG	4	1e-06	8.252	KTF
K369A	369	K	A	KTFPPTEPA	3	1e-06	2.241	KTF
K369S	369	K	S	KTFPPTEPS	3	1e-06	2.903	KTF
K369E	369	K	E	KTFPPTEPE	3	1e-06	2.291	KTF
L139F	139	L	F	FLYDANYFL	7	1e-06	0.004	LLY
A143G	143	A	G	LLYDGNYFL	5	1e-06	0.006	LLY
Y145N	145	Y	N	LLYDANNFL	5	1e-06	0.041	LLY
L139X	139	L	X	XLYDANYFL	4	1e-06	0.019	LLY
Y141S	141	Y	S	LLSDANYFL	4	1e-06	0.043	LLY
F146C	146	F	C	LLYDANYCL	4	1e-06	0.065	LLY
F146L	146	F	L	LLYDANYLL	4	1e-06	0.02	LLY
L140H	140	L	H	LHYDANYFL	3	1e-06	10.563	LLY
D142V	142	D	V	LLYVANYFL	3	1e-06	0.477	LLY
Y145X	145	Y	X	LLYDANXFL	3	1e-06	0.028	LLY
L147R	147	L	R	LLYDANYFR	3	1e-06	3.129	LLY
L865H	865	L	H	HTDEMIAQY	5	1e-06	0.001	LTD
L865Y	865	L	Y	YTDEMIAQY	5	1e-06	0.001	LTD
T866N	866	T	N	LNDEMIAQY	3	1e-06	0.135	LTD
T866P	866	T	P	LPDEMIAQY	5	1e-06	0.252	LTD
D867F	867	D	F	LTFEMIAQY	5	1e-06	0.226	LTD
D867H	867	D	H	LTHEMIAQY	5	1e-06	0.184	LTD
D867I	867	D	I	LTIEMIAQY	7	1e-06	0.261	LTD
D867S	867	D	S	LTSEMIAQY	3	1e-06	0.068	LTD
E868F	868	E	F	LTDFMIAQY	6	1e-06	0.005	LTD
E868Q	868	E	Q	LTDQMIAQY	6	1e-06	0.002	LTD
E868S	868	E	S	LTDSMIAQY	3	1e-06	0.002	LTD
E868T	868	E	T	LTDTMIAQY	3	1e-06	0.002	LTD
E868Y	868	E	Y	LTDYMIAQY	5	1e-06	0.004	LTD
M869F	869	M	F	LTDEFIAQY	6	1e-06	0.002	LTD
M869R	869	M	R	LTDERIAQY	3	1e-06	0.001	LTD
M869S	869	M	S	LTDESIAQY	5	1e-06	0.001	LTD
I870F	870	I	F	LTDEMFAQY	3	1e-06	0.002	LTD
Q872E	872	Q	E	LTDEMIAEY	7	1e-06	0.002	LTD
Q872G	872	Q	G	LTDEMIAGY	3	1e-06	0.005	LTD
Q872P	872	Q	P	LTDEMIAPY	3	1e-06	0.019	LTD
Q872R	872	Q	R	LTDEMIARY	6	1e-06	0.001	LTD
Y873C	873	Y	C	LTDEMIAQC	6	1e-06	1.663	LTD
Y873D	873	Y	D	LTDEMIAQD	3	1e-06	5.895	LTD
Y873F	873	Y	F	LTDEMIAQF	3	1e-06	0.134	LTD
Y873T	873	Y	T	LTDEMIAQT	3	1e-06	1.313	LTD
Y873X	873	Y	X	LTDEMIAQX	4	1e-06	0.307	LTD
E323X	323	E	X	MXVTPSGTWL	7	1e-06	27.286	MEV
V324L	324	V	L	MELTPSGTWL	7	1e-06	0.274	MEV
P326V	326	P	V	MEVTVSGTWL	3	1e-06	0.505	MEV
P326A	326	P	A	MEVTASGTWL	7	1e-06	0.482	MEV
P326F	326	P	F	MEVTFSGTWL	7	1e-06	0.622	MEV
P326R	326	P	R	MEVTRSGTWL	5	1e-06	0.698	MEV
S327X	327	S	X	MEVTPXGTWL	4	1e-06	0.265	MEV
G328R	328	G	R	MEVTPSRTWL	5	1e-06	0.234	MEV
T329R	329	T	R	MEVTPSGRWL	6	1e-06	0.527	MEV
T329E	329	T	E	MEVTPSGEWL	5	1e-06	0.315	MEV
T329P	329	T	P	MEVTPSGPWL	3	1e-06	0.439	MEV
T329K	329	T	K	MEVTPSGKWL	4	1e-06	0.43	MEV
W330X	330	W	X	MEVTPSGTXL	5	1e-06	0.117	MEV
W330X	330	W	X	MEVTPSGTXL	4	1e-06	0.117	MEV
W330R	330	W	R	MEVTPSGTRL	3	1e-06	0.15	MEV
W330C	330	W	C	MEVTPSGTCL	4	1e-06	0.256	MEV
L331X	331	L	X	MEVTPSGTWX	3	1e-06	3.721	MEV
L331W	331	L	W	MEVTPSGTWW	3	1e-06	2.79	MEV
L331S	331	L	S	MEVTPSGTWS	5	1e-06	8.926	MEV	T-cell response redused	[81]
L331V	331	L	V	MEVTPSGTWV	3	1e-06	1.656	MEV
N919D	919	N	D	DQKLIANQF	6	1e-06	0.586	NQK
N919H	919	N	H	HQKLIANQF	6	1e-06	0.018	NQK
N919I	919	N	I	IQKLIANQF	3	1e-06	0.022	NQK
N919K	919	N	K	KQKLIANQF	5	1e-06	0.016	NQK
N919T	919	N	T	TQKLIANQF	5	1e-06	0.024	NQK
Q920D	920	Q	D	DQKLIANQF	4	1e-06	0.586	NQK
Q920E	920	Q	E	EQKLIANQF	6	1e-06	0.266	NQK
Q920I	920	Q	I	IQKLIANQF	7	1e-06	0.022	NQK
Q920N	920	Q	N	NQKLIANQF	4	1e-06	0.12	NQK
Q920P	920	Q	P	PQKLIANQF	7	1e-06	0.853	NQK
Q920Y	920	Q	Y	YQKLIANQF	4	1e-06	0.015	NQK
K921I	921	K	I	NQILIANQF	5	1e-06	0.258	NQK
K921X	921	K	X	NQXLIANQF	7	1e-06	0.44	NQK
L922V	922	L	V	NQKVIANQF	3	1e-06	0.135	NQK
L922W	922	L	W	NQKWIANQF	5	1e-06	0.167	NQK
L922X	922	L	X	NQKXIANQF	5	1e-06	0.022	NQK
I923F	923	I	F	NQKLFANQF	6	1e-06	0.163	NQK
I923N	923	I	N	NQKLNANQF	3	1e-06	0.179	NQK
I923T	923	I	T	NQKLTANQF	7	1e-06	0.09	NQK
A924P	924	A	P	NQKLIPNQF	5	1e-06	0.108	NQK
N925H	925	N	H	NQKLIAHQF	6	1e-06	0.093	NQK
N925T	925	N	T	NQKLIATQF	3	1e-06	0.056	NQK
F927S	927	F	S	NQKLIANQS	6	1e-06	11.152	NQK
F927Y	927	F	Y	NQKLIANQY	5	1e-06	0.045	NQK
N448A	448	N	A	AYNYLYRLF	7	1e-06	0.035	NYN
N448E	448	N	E	EYNYLYRLF	5	1e-06	0.066	NYN
N448R	448	N	R	RYNYLYRLF	5	1e-06	0.021	NYN
Y449L	449	Y	L	NLNYLYRLF	6	1e-06	1.543	NYN
N450F	450	N	F	NYFYLYRLF	4	1e-06	0.057	NYN
N450M	450	N	M	NYMYLYRLF	3	1e-06	0.027	NYN
N450P	450	N	P	NYPYLYRLF	6	1e-06	0.02	NYN
N450Q	450	N	Q	NYQYLYRLF	3	1e-06	0.033	NYN
N450X	450	N	X	NYXYLYRLF	4	1e-06	0.024	NYN
Y451G	451	Y	G	NYNGLYRLF	4	1e-06	0.021	NYN
Y451I	451	Y	I	NYNILYRLF	5	1e-06	0.045	NYN
Y451N	451	Y	N	NYNNLYRLF	3	1e-06	0.021	NYN
Y451P	451	Y	P	NYNPLYRLF	3	1e-06	0.005	NYN
Y451R	451	Y	R	NYNRLYRLF	3	1e-06	0.041	NYN
Y451S	451	Y	S	NYNSLYRLF	4	1e-06	0.015	NYN
Y451X	451	Y	X	NYNXLYRLF	5	1e-06	0.021	NYN
L452G	452	L	G	NYNYGYRLF	5	1e-06	0.068	NYN
L452S	452	L	S	NYNYSYRLF	4	1e-06	0.058	NYN
L452T	452	L	T	NYNYTYRLF	3	1e-06	0.048	NYN
Y453A	453	Y	A	NYNYLARLF	4	1e-06	0.084	NYN
Y453D	453	Y	D	NYNYLDRLF	4	1e-06	0.103	NYN
Y453G	453	Y	G	NYNYLGRLF	3	1e-06	0.096	NYN
Y453P	453	Y	P	NYNYLPRLF	4	1e-06	0.033	NYN
Y453Q	453	Y	Q	NYNYLQRLF	4	1e-06	0.061	NYN
Y453R	453	Y	R	NYNYLRRLF	4	1e-06	0.185	NYN
R454G	454	R	G	NYNYLYGLF	4	1e-06	0.157	NYN
R454K	454	R	K	NYNYLYKLF	8	1e-06	0.059	NYN
R454S	454	R	S	NYNYLYSLF	8	1e-06	0.032	NYN
R454V	454	R	V	NYNYLYVLF	3	1e-06	0.023	NYN
R454X	454	R	X	NYNYLYXLF	6	1e-06	0.024	NYN
F456C	456	F	C	NYNYLYRLC	5	1e-06	3.001	NYN
F456I	456	F	I	NYNYLYRLI	6	1e-06	0.314	NYN
F456R	456	F	R	NYNYLYRLR	3	1e-06	6.488	NYN
F456Y	456	F	Y	NYNYLYRLY	6	1e-06	0.97	NYN
P503R	503	P	R	RTDNYITTY	3	1e-06	0.004	PTD
P503A	503	P	A	ATDNYITTY	3	1e-06	0.002	PTD
T504R	504	T	R	PRDNYITTY	7	1e-06	2.497	PTD
T504V	504	T	V	PVDNYITTY	7	1e-06	0.059	PTD
T504S	504	T	S	PSDNYITTY	4	1e-06	0.016	PTD
D505F	505	D	F	PTFNYITTY	4	1e-06	0.408	PTD
D505C	505	D	C	PTCNYITTY	3	1e-06	0.499	PTD
Y507H	507	Y	H	PTDNHITTY	7	1e-06	0.004	PTD
Y507D	507	Y	D	PTDNDITTY	3	1e-06	0.013	PTD
Y507X	507	Y	X	PTDNXITTY	5	1e-06	0.007	PTD
Y507C	507	Y	C	PTDNCITTY	5	1e-06	0.035	PTD
Y507S	507	Y	S	PTDNSITTY	3	1e-06	0.007	PTD
I508K	508	I	K	PTDNYKTTY	4	1e-06	0.015	PTD
I508F	508	I	F	PTDNYFTTY	3	1e-06	0.008	PTD
I508L	508	I	L	PTDNYLTTY	4	1e-06	0.009	PTD
T509I	509	T	I	PTDNYIITY	3	1e-06	0.009	PTD
T509S	509	T	S	PTDNYISTY	4	1e-06	0.009	PTD
T509S	509	T	S	PTDNYISTY	3	1e-06	0.009	PTD
T510K	510	T	K	PTDNYITKY	4	1e-06	0.006	PTD
T510S	510	T	S	PTDNYITSY	7	1e-06	0.007	PTD
T510N	510	T	N	PTDNYITNY	4	1e-06	0.013	PTD
Y511C	511	Y	C	PTDNYITTC	3	1e-06	3.582	PTD
Y511K	511	Y	K	PTDNYITTK	7	1e-06	0.855	PTD
Y511S	511	Y	S	PTDNYITTS	6	1e-06	3.261	PTD
Y511N	511	Y	N	PTDNYITTN	4	1e-06	6.592	PTD
Y511F	511	Y	F	PTDNYITTF	3	1e-06	0.479	PTD
Y511X	511	Y	X	PTDNYITTX	4	1e-06	0.76	PTD
Q1208Y	1208	Q	Y	YYIKWPWYI	7	1e-06	0.021	QYI
Y1209C	1209	Y	C	QCIKWPWYI	7	1e-06	4.916	QYI
I1210R	1210	I	R	QYRKWPWYI	4	1e-06	0.153	QYI
K1211I	1211	K	I	QYIIWPWYI	6	1e-06	0.085	QYI
K1211T	1211	K	T	QYITWPWYI	3	1e-06	0.042	QYI
K1211X	1211	K	X	QYIXWPWYI	6	1e-06	0.024	QYI
W1212S	1212	W	S	QYIKSPWYI	3	1e-06	0.019	QYI
P1213T	1213	P	T	QYIKWTWYI	5	1e-06	0.041	QYI
W1214S	1214	W	S	QYIKWPSYI	6	1e-06	0.027	QYI
W1214X	1214	W	X	QYIKWPXYI	4	1e-06	0.013	QYI
W1214Y	1214	W	Y	QYIKWPYYI	3	1e-06	0.007	QYI
Y1215C	1215	Y	C	QYIKWPWCI	7	1e-06	0.084	QYI
Y1215X	1215	Y	X	QYIKWPWXI	4	1e-06	0.015	QYI
R1000G	1000	R	G	GLQSLQTYV	5	1e-06	0.077	RLQ
R1000S	1000	R	S	SLQSLQTYV	6	1e-06	0.065	RLQ
R1000X	1000	R	X	XLQSLQTYV	6	1e-06	0.153	RLQ
L1001H	1001	L	H	RHQSLQTYV	3	1e-06	18.234	RLQ
L1001I	1001	L	I	RIQSLQTYV	3	1e-06	0.474	RLQ
L1001P	1001	L	P	RPQSLQTYV	17	1e-06	13.024	RLQ
L1001R	1001	L	R	RRQSLQTYV	4	1e-06	13.062	RLQ
Q1002R	1002	Q	R	RLRSLQTYV	6	1e-06	0.551	RLQ
S1003C	1003	S	C	RLQCLQTYV	7	1e-06	0.517	RLQ
S1003N	1003	S	N	RLQNLQTYV	3	1e-06	0.069	RLQ
S1003T	1003	S	T	RLQTLQTYV	3	1e-06	0.098	RLQ
L1004S	1004	L	S	RLQSSQTYV	3	1e-06	0.141	RLQ
L1004X	1004	L	X	RLQSXQTYV	3	1e-06	0.082	RLQ
T1006K	1006	T	K	RLQSLQKYV	3	1e-06	0.32	RLQ
R186S	186	R	S	SVAGDSGFAAY	5	1e-06	0.34	RVA
V187G	187	V	G	RGAGDSGFAAY	4	1e-06	1.646	RVA
A188E	188	A	E	RVEGDSGFAAY	6	1e-06	0.853	RVA
A188P	188	A	P	RVPGDSGFAAY	6	1e-06	0.444	RVA
A188G	188	A	G	RVGGDSGFAAY	3	1e-06	0.709	RVA
G189A	189	G	A	RVAADSGFAAY	3	1e-06	0.279	RVA
D190V	190	D	V	RVAGVSGFAAY	3	1e-06	0.169	RVA
D190H	190	D	H	RVAGHSGFAAY	3	1e-06	0.14	RVA
D190G	190	D	G	RVAGGSGFAAY	5	1e-06	0.155	RVA
D190N	190	D	N	RVAGNSGFAAY	3	1e-06	0.189	RVA
D190E	190	D	E	RVAGESGFAAY	5	1e-06	0.182	RVA
G192R	192	G	R	RVAGDSRFAAY	3	1e-06	0.263	RVA
F193S	193	F	S	RVAGDSGSAAY	5	1e-06	0.161	RVA
F193Y	193	F	Y	RVAGDSGYAAY	3	1e-06	0.268	RVA
F193I	193	F	I	RVAGDSGIAAY	4	1e-06	0.162	RVA
F193L	193	F	L	RVAGDSGLAAY	4	1e-06	0.22	RVA
F193L	193	F	L	RVAGDSGLAAY	3	1e-06	0.22	RVA
A194D	194	A	D	RVAGDSGFDAY	5	1e-06	0.528	RVA
A194G	194	A	G	RVAGDSGFGAY	7	1e-06	0.392	RVA
A194T	194	A	T	RVAGDSGFTAY	4	1e-06	0.121	RVA
A195P	195	A	P	RVAGDSGFAPY	4	1e-06	0.661	RVA
A195T	195	A	T	RVAGDSGFATY	5	1e-06	0.135	RVA
A195G	195	A	G	RVAGDSGFAGY	3	1e-06	0.536	RVA
Y196C	196	Y	C	RVAGDSGFAAC	4	1e-06	20.845	RVA
Y196X	196	Y	X	RVAGDSGFAAX	6	1e-06	9.257	RVA
S105I	105	S	I	IPRWYFYYL	3	1e-06	0.287	SPR
S105K	105	S	K	KPRWYFYYL	3	1e-06	0.108	SPR
S105R	105	S	R	RPRWYFYYL	5	1e-06	0.066	SPR
S105R	105	S	R	RPRWYFYYL	5	1e-06	0.066	SPR
P106Q	106	P	Q	SQRWYFYYL	3	1e-06	5.925	SPR
P106T	106	P	T	STRWYFYYL	5	1e-06	3.797	SPR
R107X	107	R	X	SPXWYFYYL	6	1e-06	0.536	SPR
R107L	107	R	L	SPLWYFYYL	3	1e-06	0.681	SPR
R107T	107	R	T	SPTWYFYYL	5	1e-06	0.541	SPR
R107A	107	R	A	SPAWYFYYL	3	1e-06	0.305	SPR
R107V	107	R	V	SPVWYFYYL	3	1e-06	0.661	SPR
R107S	107	R	S	SPSWYFYYL	3	1e-06	0.338	SPR
R107S	107	R	S	SPSWYFYYL	3	1e-06	0.338	SPR
W108C	108	W	C	SPRCYFYYL	3	1e-06	0.253	SPR
W108R	108	W	R	SPRRYFYYL	5	1e-06	0.055	SPR
W108S	108	W	S	SPRSYFYYL	3	1e-06	0.033	SPR
W108R	108	W	R	SPRRYFYYL	3	1e-06	0.055	SPR
Y109X	109	Y	X	SPRWXFYYL	3	1e-06	0.036	SPR
Y109C	109	Y	C	SPRWCFYYL	5	1e-06	0.172	SPR
Y109F	109	Y	F	SPRWFFYYL	4	1e-06	0.143	SPR
F110V	110	F	V	SPRWYVYYL	4	1e-06	0.067	SPR
F110S	110	F	S	SPRWYSYYL	5	1e-06	0.029	SPR
F110L	110	F	L	SPRWYLYYL	5	1e-06	0.074	SPR
F110S	110	F	S	SPRWYSYYL	3	1e-06	0.029	SPR
F110L	110	F	L	SPRWYLYYL	4	1e-06	0.074	SPR
Y111N	111	Y	N	SPRWYFNYL	4	1e-06	0.024	SPR
Y111F	111	Y	F	SPRWYFFYL	5	1e-06	0.144	SPR
Y111X	111	Y	X	SPRWYFXYL	6	1e-06	0.032	SPR
Y111X	111	Y	X	SPRWYFXYL	6	1e-06	0.032	SPR
Y111H	111	Y	H	SPRWYFHYL	3	1e-06	0.025	SPR
Y112E	112	Y	E	SPRWYFYEL	4	1e-06	0.034	SPR
Y112C	112	Y	C	SPRWYFYCL	5	1e-06	0.166	SPR
Y112F	112	Y	F	SPRWYFYFL	4	1e-06	0.154	SPR
Y112Q	112	Y	Q	SPRWYFYQL	4	1e-06	0.036	SPR
Y112X	112	Y	X	SPRWYFYXL	5	1e-06	0.048	SPR
Y112X	112	Y	X	SPRWYFYXL	4	1e-06	0.048	SPR
Y112L	112	Y	L	SPRWYFYLL	4	1e-06	0.104	SPR
Y112L	112	Y	L	SPRWYFYLL	4	1e-06	0.104	SPR
Y112L	112	Y	L	SPRWYFYLL	4	1e-06	0.104	SPR
Y112H	112	Y	H	SPRWYFYHL	3	1e-06	0.072	SPR
L113W	113	L	W	SPRWYFYYW	3	1e-06	1.472	SPR
L113F	113	L	F	SPRWYFYYF	3	1e-06	0.326	SPR
L113S	113	L	S	SPRWYFYYS	3	1e-06	2.108	SPR
T819S	819	T	S	STDPSFLGRY	4	1e-06	0.002	TTD
T820V	820	T	V	TVDPSFLGRY	3	1e-06	0.009	TTD
T820S	820	T	S	TSDPSFLGRY	4	1e-06	0.003	TTD
T820S	820	T	S	TSDPSFLGRY	4	1e-06	0.003	TTD
D821V	821	D	V	TTVPSFLGRY	7	1e-06	0.217	TTD
D821G	821	D	G	TTGPSFLGRY	4	1e-06	0.147	TTD
P822L	822	P	L	TTDLSFLGRY	3	1e-06	0.008	TTD
P822N	822	P	N	TTDNSFLGRY	6	1e-06	0.003	TTD
P822A	822	P	A	TTDASFLGRY	3	1e-06	0.005	TTD
S823V	823	S	V	TTDPVFLGRY	3	1e-06	0.003	TTD
S823R	823	S	R	TTDPRFLGRY	5	1e-06	0.004	TTD
F824C	824	F	C	TTDPSCLGRY	4	1e-06	0.003	TTD
F824V	824	F	V	TTDPSVLGRY	3	1e-06	0.001	TTD
F824Y	824	F	Y	TTDPSYLGRY	5	1e-06	0.001	TTD
F824L	824	F	L	TTDPSLLGRY	5	1e-06	0.001	TTD
L825R	825	L	R	TTDPSFRGRY	4	1e-06	0.005	TTD
L825P	825	L	P	TTDPSFPGRY	6	1e-06	0.003	TTD
L825P	825	L	P	TTDPSFPGRY	4	1e-06	0.003	TTD
G826R	826	G	R	TTDPSFLRRY	3	1e-06	0.002	TTD
G826F	826	G	F	TTDPSFLFRY	3	1e-06	0.001	TTD
G826A	826	G	A	TTDPSFLARY	4	1e-06	0.001	TTD
R827G	827	R	G	TTDPSFLGGY	5	1e-06	0.003	TTD
R827T	827	R	T	TTDPSFLGTY	3	1e-06	0.002	TTD
R827I	827	R	I	TTDPSFLGIY	6	1e-06	0.002	TTD
R827S	827	R	S	TTDPSFLGSY	5	1e-06	0.002	TTD
R827S	827	R	S	TTDPSFLGSY	3	1e-06	0.002	TTD
Y828C	828	Y	C	TTDPSFLGRC	7	1e-06	1.362	TTD
Y828F	828	Y	F	TTDPSFLGRF	7	1e-06	0.112	TTD
Y828X	828	Y	X	TTDPSFLGRX	3	1e-06	0.271	TTD
V112D	112	V	D	DYFLQSINF	4	1e-06	0.097	VYF
Y113D	113	Y	D	VDFLQSINF	4	1e-06	3.73	VYF
Y113F	113	Y	F	VFFLQSINF	3	1e-06	0.101	VYF
Y113L	113	Y	L	VLFLQSINF	3	1e-06	0.89	VYF
Y113N	113	Y	N	VNFLQSINF	6	1e-06	2.128	VYF
Y113S	113	Y	S	VSFLQSINF	5	1e-06	1.17	VYF
F114I	114	F	I	VYILQSINF	6	1e-06	0.007	VYF
L115M	115	L	M	VYFMQSINF	6	1e-06	0.012	VYF
Q116E	116	Q	E	VYFLESINF	7	1e-06	0.01	VYF
Q116H	116	Q	H	VYFLHSINF	3	1e-06	0.008	VYF
S117R	117	S	R	VYFLQRINF	3	1e-06	0.024	VYF
I118K	118	I	K	VYFLQSKNF	4	1e-06	0.02	VYF
N119K	119	N	K	VYFLQSIKF	4	1e-06	0.005	VYF
W58R	58	W	R	RPVTLACFV	7	1e-06	1.312	WPV
W58X	58	W	X	XPVTLACFV	5	1e-06	7.383	WPV
W58C	58	W	C	CPVTLACFV	3	1e-06	9.125	WPV
P59L	59	P	L	WLVTLACFV	6	1e-06	78.333	WPV
P59Q	59	P	Q	WQVTLACFV	7	1e-06	60.714	WPV
P59T	59	P	T	WTVTLACFV	5	1e-06	70	WPV
P59S	59	P	S	WSVTLACFV	3	1e-06	68	WPV
V60L	60	V	L	WPLTLACFV	3	1e-06	6.55	WPV
T61A	61	T	A	WPVALACFV	4	1e-06	6.818	WPV
T61S	61	T	S	WPVSLACFV	4	1e-06	5.405	WPV
T61N	61	T	N	WPVNLACFV	3	1e-06	5.827	WPV
T61N	61	T	N	WPVNLACFV	3	1e-06	5.827	WPV
C64L	64	C	L	WPVTLALFV	3	1e-06	3.866	WPV
F65T	65	F	T	WPVTLACTV	3	1e-06	2.424	WPV
F65I	65	F	I	WPVTLACIV	4	1e-06	4.872	WPV
F65S	65	F	S	WPVTLACSV	7	1e-06	2.17	WPV
Y269D	269	Y	D	DLQPRTFLL	5	1e-06	1.697	YLQ
Y269L	269	Y	L	LLQPRTFLL	4	1e-06	0.096	YLQ
Y269S	269	Y	S	SLQPRTFLL	4	1e-06	0.067	YLQ
L270Q	270	L	Q	YQQPRTFLL	3	1e-06	0.172	YLQ
L270S	270	L	S	YSQPRTFLL	4	1e-06	1.677	YLQ
L270T	270	L	T	YTQPRTFLL	3	1e-06	0.53	YLQ
Q271P	271	Q	P	YLPPRTFLL	4	1e-06	0.015	YLQ
P272A	272	P	A	YLQARTFLL	5	1e-06	0.063	YLQ
R273X	273	R	X	YLQPXTFLL	4	1e-06	0.009	YLQ
T274F	274	T	F	YLQPRFFLL	4	1e-06	0.024	YLQ
T274L	274	T	L	YLQPRLFLL	4	1e-06	0.014	YLQ
F275G	275	F	G	YLQPRTGLL	3	1e-06	0.423	YLQ
F275V	275	F	V	YLQPRTVLL	4	1e-06	0.019	YLQ
F275X	275	F	X	YLQPRTXLL	3	1e-06	0.032	YLQ
L276F	276	L	F	YLQPRTFFL	5	1e-06	0.01	YLQ
L276R	276	L	R	YLQPRTFRL	3	1e-06	0.016	YLQ
L276Y	276	L	Y	YLQPRTFYL	3	1e-06	0.005	YLQ
L277P	277	L	P	YLQPRTFLP	3	1e-06	1.799	YLQ
L277V	277	L	V	YLQPRTFLV	7	1e-06	0.01	YLQ
L277Y	277	L	Y	YLQPRTFLY	4	1e-06	1.576	YLQ
A989V	989	A	V	VEVQIDRLI	9	2e-06	0.417	AEV
Q992L	992	Q	L	AEVLIDRLI	10	2e-06	0.17	AEV
D994G	994	D	G	AEVQIGRLI	12	2e-06	0.035	AEV
R995G	995	R	G	AEVQIDGLI	13	2e-06	0.54	AEV
R995M	995	R	M	AEVQIDMLI	9	2e-06	0.233	AEV
L996S	996	L	S	AEVQIDRSI	8	2e-06	0.053	AEV
A72E	72	A	E	ELSKGVHFV	11	2e-06	0.416	ALS
A72G	72	A	G	GLSKGVHFV	8	2e-06	0.035	ALS
L73P	73	L	P	APSKGVHFV	9	2e-06	7.263	ALS
K75X	75	K	X	ALSXGVHFV	10	2e-06	0.02	ALS
V77G	77	V	G	ALSKGGHFV	9	2e-06	0.208	ALS
F79L	79	F	L	ALSKGVHLV	11	2e-06	0.031	ALS
F79Y	79	F	Y	ALSKGVHYV	10	2e-06	0.009	ALS
V80G	80	V	G	ALSKGVHFG	8	2e-06	7.729	ALS
A152E	152	A	E	ELWEIQQVV	9	2e-06	0.214	ALW
W154C	154	W	C	ALCEIQQVV	11	2e-06	0.157	ALW
I156N	156	I	N	ALWENQQVV	8	2e-06	0.014	ALW
Q157K	157	Q	K	ALWEIKQVV	11	2e-06	0.017	ALW
Q157X	157	Q	X	ALWEIXQVV	8	2e-06	0.011	ALW
Q158X	158	Q	X	ALWEIQXVV	11	2e-06	0.012	ALW
Q158L	158	Q	L	ALWEIQLVV	8	2e-06	0.013	ALW
D738A	738	D	A	ATDFVNEFY	11	2e-06	0.003	DTD
D738H	738	D	H	HTDFVNEFY	12	2e-06	0.002	DTD
F741C	741	F	C	DTDCVNEFY	10	2e-06	0.027	DTD
V742G	742	V	G	DTDFGNEFY	9	2e-06	0.006	DTD
E744Q	744	E	Q	DTDFVNQFY	9	2e-06	0.003	DTD
T208S	208	T	S	FSSDYYQLY	8	2e-06	0.245	FTS
S209L	209	S	L	FTLDYYQLY	12	2e-06	0.373	FTS
Y212C	212	Y	C	FTSDYCQLY	8	2e-06	0.709	FTS
Q213Y	213	Q	Y	FTSDYYYLY	11	2e-06	0.31	FTS
Y215S	215	Y	S	FTSDYYQLS	11	2e-06	14.492	FTS
C379F	379	C	F	KFYGVSPTK	10	2e-06	0.227	KCY
C379R	379	C	R	KRYGVSPTK	10	2e-06	1.662	KCY
C379S	379	C	S	KSYGVSPTK	10	2e-06	0.006	KCY
Y380C	380	Y	C	KCCGVSPTK	9	2e-06	1.672	KCY
Y380H	380	Y	H	KCHGVSPTK	10	2e-06	0.846	KCY
Y380S	380	Y	S	KCSGVSPTK	10	2e-06	0.836	KCY
Y380X	380	Y	X	KCXGVSPTK	9	2e-06	0.832	KCY
G381X	381	G	X	KCYXVSPTK	9	2e-06	0.225	KCY
V382E	382	V	E	KCYGESPTK	9	2e-06	0.529	KCY	Infectivity decreased	[59]
V382M	382	V	M	KCYGMSPTK	9	2e-06	0.397	KCY
V382T	382	V	T	KCYGTSPTK	8	2e-06	0.287	KCY
S383A	383	S	A	KCYGVAPTK	7	2e-06	0.3	KCY
S383Y	383	S	Y	KCYGVYPTK	11	2e-06	0.352	KCY
T385P	385	T	P	KCYGVSPPK	9	2e-06	0.311	KCY
T385S	385	T	S	KCYGVSPSK	10	2e-06	0.214	KCY
K386E	386	K	E	KCYGVSPTE	8	2e-06	14.766	KCY
K386R	386	K	R	KCYGVSPTR	11	2e-06	1.14	KCY
L28F	28	L	F	KFWAQCVQL	13	2e-06	4.254	KLW
W29X	29	W	X	KLXAQCVQL	8	2e-06	0.106	KLW
Q31K	31	Q	K	KLWAKCVQL	13	2e-06	0.061	KLW
Q31X	31	Q	X	KLWAXCVQL	12	2e-06	0.108	KLW
V33L	33	V	L	KLWAQCLQL	8	2e-06	0.092	KLW
K361E	361	K	E	ETFPPTEPK	9	2e-06	0.493	KTF
K361N	361	K	N	NTFPPTEPK	9	2e-06	0.178	KTF
T362M	362	T	M	KMFPPTEPK	13	2e-06	0.004	KTF
T362Y	362	T	Y	KYFPPTEPK	13	2e-06	0.68	KTF
T362S	362	T	S	KSFPPTEPK	13	2e-06	0.009	KTF
T362L	362	T	L	KLFPPTEPK	12	2e-06	0.003	KTF
T362P	362	T	P	KPFPPTEPK	12	2e-06	1.295	KTF
T362R	362	T	R	KRFPPTEPK	12	2e-06	1.394	KTF
T362R	362	T	R	KRFPPTEPK	12	2e-06	1.394	KTF
T362H	362	T	H	KHFPPTEPK	11	2e-06	1.543	KTF
T362Q	362	T	Q	KQFPPTEPK	11	2e-06	0.037	KTF
T362C	362	T	C	KCFPPTEPK	10	2e-06	0.278	KTF
T362L	362	T	L	KLFPPTEPK	9	2e-06	0.003	KTF
T362S	362	T	S	KSFPPTEPK	9	2e-06	0.009	KTF
T362F	362	T	F	KFFPPTEPK	8	2e-06	0.275	KTF
T362G	362	T	G	KGFPPTEPK	8	2e-06	0.157	KTF
F363Y	363	F	Y	KTYPPTEPK	12	2e-06	0.002	KTF
F363P	363	F	P	KTPPPTEPK	11	2e-06	0.126	KTF
F363P	363	F	P	KTPPPTEPK	10	2e-06	0.126	KTF
F363T	363	F	T	KTTPPTEPK	10	2e-06	0.038	KTF
F363L	363	F	L	KTLPPTEPK	9	2e-06	0.012	KTF
F363H	363	F	H	KTHPPTEPK	8	2e-06	0.009	KTF
F363L	363	F	L	KTLPPTEPK	8	2e-06	0.012	KTF
P364E	364	P	E	KTFEPTEPK	12	2e-06	0.007	KTF
P364R	364	P	R	KTFRPTEPK	9	2e-06	0.01	KTF
P364T	364	P	T	KTFTPTEPK	9	2e-06	0.007	KTF
P364S	364	P	S	KTFSPTEPK	8	2e-06	0.006	KTF
P365H	365	P	H	KTFPHTEPK	13	2e-06	0.005	KTF
P365H	365	P	H	KTFPHTEPK	11	2e-06	0.005	KTF
P365R	365	P	R	KTFPRTEPK	11	2e-06	0.007	KTF
P365X	365	P	X	KTFPXTEPK	10	2e-06	0.01	KTF
P365I	365	P	I	KTFPITEPK	10	2e-06	0.011	KTF
P365T	365	P	T	KTFPTTEPK	10	2e-06	0.01	KTF
P365K	365	P	K	KTFPKTEPK	8	2e-06	0.007	KTF
P365T	365	P	T	KTFPTTEPK	8	2e-06	0.01	KTF
T366N	366	T	N	KTFPPNEPK	13	2e-06	0.008	KTF
T366K	366	T	K	KTFPPKEPK	8	2e-06	0.008	KTF
T366I	366	T	I	KTFPPIEPK	8	2e-06	0.004	KTF
E367X	367	E	X	KTFPPTXPK	13	2e-06	0.002	KTF
E367N	367	E	N	KTFPPTNPK	12	2e-06	0.002	KTF
E367P	367	E	P	KTFPPTPPK	11	2e-06	0.002	KTF
E367L	367	E	L	KTFPPTLPK	10	2e-06	0.001	KTF
E367I	367	E	I	KTFPPTIPK	10	2e-06	0.001	KTF
E367H	367	E	H	KTFPPTHPK	8	2e-06	0.002	KTF
P368F	368	P	F	KTFPPTEFK	12	2e-06	0.003	KTF
P368N	368	P	N	KTFPPTENK	8	2e-06	0.003	KTF
P368H	368	P	H	KTFPPTEHK	8	2e-06	0.004	KTF
K369Q	369	K	Q	KTFPPTEPQ	11	2e-06	1.397	KTF
A143P	143	A	P	LLYDPNYFL	13	2e-06	0.01	LLY
Y141F	141	Y	F	LLFDANYFL	12	2e-06	0.02	LLY
L140R	140	L	R	LRYDANYFL	10	2e-06	8.138	LLY
Y145S	145	Y	S	LLYDANSFL	9	2e-06	0.052	LLY
Y141D	141	Y	D	LLDDANYFL	8	2e-06	0.014	LLY
Y141N	141	Y	N	LLNDANYFL	8	2e-06	0.029	LLY
T866K	866	T	K	LKDEMIAQY	13	2e-06	0.822	LTD
M869T	869	M	T	LTDETIAQY	12	2e-06	0.001	LTD
M869V	869	M	V	LTDEVIAQY	11	2e-06	0.001	LTD
M869X	869	M	X	LTDEXIAQY	14	2e-06	0.001	LTD
I870L	870	I	L	LTDEMLAQY	8	2e-06	0.002	LTD
A871D	871	A	D	LTDEMIDQY	9	2e-06	0.002	LTD
A871G	871	A	G	LTDEMIGQY	12	2e-06	0.003	LTD
A871P	871	A	P	LTDEMIPQY	13	2e-06	0.002	LTD
M322R	322	M	R	REVTPSGTWL	8	2e-06	0.126	MEV
E323H	323	E	H	MHVTPSGTWL	11	2e-06	10.965	MEV
V324G	324	V	G	MEGTPSGTWL	11	2e-06	0.449	MEV
T325R	325	T	R	MEVRPSGTWL	12	2e-06	0.322	MEV
T329S	329	T	S	MEVTPSGSWL	8	2e-06	0.342	MEV
N919S	919	N	S	SQKLIANQF	8	2e-06	0.011	NQK
N919Y	919	N	Y	YQKLIANQF	9	2e-06	0.015	NQK
Q920R	920	Q	R	RQKLIANQF	9	2e-06	0.011	NQK
K921Q	921	K	Q	NQQLIANQF	8	2e-06	0.418	NQK
I923M	923	I	M	NQKLMANQF	10	2e-06	0.178	NQK
I923Y	923	I	Y	NQKLYANQF	10	2e-06	0.204	NQK
A924D	924	A	D	NQKLIDNQF	10	2e-06	0.172	NQK
A924F	924	A	F	NQKLIFNQF	11	2e-06	0.122	NQK
A924G	924	A	G	NQKLIGNQF	10	2e-06	0.087	NQK
N925V	925	N	V	NQKLIAVQF	11	2e-06	0.103	NQK
Q926E	926	Q	E	NQKLIANEF	13	2e-06	0.104	NQK
F927I	927	F	I	NQKLIANQI	9	2e-06	2.374	NQK
N448I	448	N	I	IYNYLYRLF	9	2e-06	0.021	NYN
Y449C	449	Y	C	NCNYLYRLF	8	2e-06	4.758	NYN
Y449K	449	Y	K	NKNYLYRLF	10	2e-06	5.392	NYN
N450L	450	N	L	NYLYLYRLF	9	2e-06	0.042	NYN
Y451C	451	Y	C	NYNCLYRLF	10	2e-06	0.17	NYN
Y451D	451	Y	D	NYNDLYRLF	9	2e-06	0.009	NYN
L452P	452	L	P	NYNYPYRLF	9	2e-06	0.042	NYN
L452V	452	L	V	NYNYVYRLF	10	2e-06	0.031	NYN
Y453C	453	Y	C	NYNYLCRLF	12	2e-06	0.187	NYN
Y453S	453	Y	S	NYNYLSRLF	9	2e-06	0.064	NYN
Y453X	453	Y	X	NYNYLXRLF	10	2e-06	0.05	NYN
L455M	455	L	M	NYNYLYRMF	10	2e-06	0.113	NYN
L455V	455	L	V	NYNYLYRVF	11	2e-06	0.128	NYN
L455W	455	L	W	NYNYLYRWF	9	2e-06	0.294	NYN
F456P	456	F	P	NYNYLYRLP	7	2e-06	5.162	NYN
F456S	456	F	S	NYNYLYRLS	11	2e-06	8.836	NYN
T504S	504	T	S	PSDNYITTY	10	2e-06	0.016	PTD
N506I	506	N	I	PTDIYITTY	12	2e-06	0.011	PTD
I508L	508	I	L	PTDNYLTTY	9	2e-06	0.009	PTD
Y511X	511	Y	X	PTDNYITTX	9	2e-06	0.76	PTD
Y1209F	1209	Y	F	QFIKWPWYI	11	2e-06	0.229	QYI
I1210L	1210	I	L	QYLKWPWYI	10	2e-06	0.023	QYI
K1211E	1211	K	E	QYIEWPWYI	8	2e-06	0.018	QYI
K1211Q	1211	K	Q	QYIQWPWYI	11	2e-06	0.024	QYI
K1211R	1211	K	R	QYIRWPWYI	10	2e-06	0.032	QYI
W1214R	1214	W	R	QYIKWPRYI	12	2e-06	0.047	QYI
Y1215F	1215	Y	F	QYIKWPWFI	9	2e-06	0.026	QYI
I1216N	1216	I	N	QYIKWPWYN	8	2e-06	2.803	QYI
Q1002K	1002	Q	K	RLKSLQTYV	11	2e-06	0.261	RLQ
Q1002L	1002	Q	L	RLLSLQTYV	12	2e-06	0.027	RLQ
S1003R	1003	S	R	RLQRLQTYV	7	2e-06	0.231	RLQ
Q1005K	1005	Q	K	RLQSLKTYV	9	2e-06	0.189	RLQ
Q1005R	1005	Q	R	RLQSLRTYV	8	2e-06	0.353	RLQ
T1006S	1006	T	S	RLQSLQSYV	13	2e-06	0.151	RLQ
Y1007C	1007	Y	C	RLQSLQTCV	8	2e-06	0.359	RLQ
Y1007F	1007	Y	F	RLQSLQTFV	9	2e-06	0.114	RLQ
Y1007X	1007	Y	X	RLQSLQTXV	7	2e-06	0.12	RLQ
R186P	186	R	P	PVAGDSGFAAY	9	2e-06	4.543	RVA
V187L	187	V	L	RLAGDSGFAAY	10	2e-06	0.13	RVA
D190A	190	D	A	RVAGASGFAAY	9	2e-06	0.175	RVA
S191P	191	S	P	RVAGDPGFAAY	8	2e-06	0.112	RVA
G192S	192	G	S	RVAGDSSFAAY	11	2e-06	0.222	RVA
F193L	193	F	L	RVAGDSGLAAY	11	2e-06	0.22	RVA
A194P	194	A	P	RVAGDSGFPAY	10	2e-06	0.256	RVA
A194T	194	A	T	RVAGDSGFTAY	12	2e-06	0.121	RVA
A195S	195	A	S	RVAGDSGFASY	11	2e-06	0.145	RVA
Y196F	196	Y	F	RVAGDSGFAAF	11	2e-06	0.585	RVA
S105C	105	S	C	CPRWYFYYL	12	2e-06	0.981	SPR
P106L	106	P	L	SLRWYFYYL	12	2e-06	5.814	SPR
R107I	107	R	I	SPIWYFYYL	9	2e-06	0.619	SPR
W108L	108	W	L	SPRLYFYYL	8	2e-06	0.08	SPR
Y109H	109	Y	H	SPRWHFYYL	12	2e-06	0.021	SPR
F110Y	110	F	Y	SPRWYYYYL	9	2e-06	0.135	SPR
F110L	110	F	L	SPRWYLYYL	8	2e-06	0.074	SPR
Y111H	111	Y	H	SPRWYFHYL	8	2e-06	0.025	SPR
Y112H	112	Y	H	SPRWYFYHL	10	2e-06	0.072	SPR
L113V	113	L	V	SPRWYFYYV	10	2e-06	0.427	SPR
L113P	113	L	P	SPRWYFYYP	8	2e-06	1.569	SPR
L113Q	113	L	Q	SPRWYFYYQ	9	2e-06	3.301	SPR
T819K	819	T	K	KTDPSFLGRY	9	2e-06	0.005	TTD
T819P	819	T	P	PTDPSFLGRY	8	2e-06	0.008	TTD
D821H	821	D	H	TTHPSFLGRY	11	2e-06	0.168	TTD
S823N	823	S	N	TTDPNFLGRY	13	2e-06	0.002	TTD
S823I	823	S	I	TTDPIFLGRY	13	2e-06	0.003	TTD
F824S	824	F	S	TTDPSSLGRY	10	2e-06	0.001	TTD
L825F	825	L	F	TTDPSFFGRY	10	2e-06	0.003	TTD
G826S	826	G	S	TTDPSFLSRY	13	2e-06	0.001	TTD
Y113F	113	Y	F	VFFLQSINF	11	2e-06	0.101	VYF
Y113X	113	Y	X	VXFLQSINF	10	2e-06	0.833	VYF
F114Y	114	F	Y	VYYLQSINF	11	2e-06	0.009	VYF
L115F	115	L	F	VYFFQSINF	12	2e-06	0.014	VYF
L115W	115	L	W	VYFWQSINF	9	2e-06	0.013	VYF
I118T	118	I	T	VYFLQSTNF	12	2e-06	0.008	VYF
N119T	119	N	T	VYFLQSITF	8	2e-06	0.005	VYF
F120I	120	F	I	VYFLQSINI	8	2e-06	0.098	VYF
W58C	58	W	C	CPVTLACFV	9	2e-06	9.125	WPV
W58X	58	W	X	XPVTLACFV	8	2e-06	7.383	WPV
V60G	60	V	G	WPGTLACFV	12	2e-06	6.735	WPV
L62S	62	L	S	WPVTSACFV	8	2e-06	3.718	WPV
L62F	62	L	F	WPVTFACFV	13	2e-06	8.114	WPV
L62V	62	L	V	WPVTVACFV	8	2e-06	5.004	WPV
A63D	63	A	D	WPVTLDCFV	10	2e-06	8.884	WPV
C64G	64	C	G	WPVTLAGFV	10	2e-06	3.829	WPV
C64R	64	C	R	WPVTLARFV	8	2e-06	2.101	WPV
F65C	65	F	C	WPVTLACCV	9	2e-06	6.424	WPV
F65L	65	F	L	WPVTLACLV	11	2e-06	5.366	WPV
F65L	65	F	L	WPVTLACLV	8	2e-06	5.366	WPV
V66F	66	V	F	WPVTLACFF	11	2e-06	3.897	WPV
Y269F	269	Y	F	FLQPRTFLL	11	2e-06	0.013	YLQ
Y269N	269	Y	N	NLQPRTFLL	14	2e-06	0.189	YLQ
Y269X	269	Y	X	XLQPRTFLL	7	2e-06	0.142	YLQ
L270H	270	L	H	YHQPRTFLL	9	2e-06	6.228	YLQ
L270R	270	L	R	YRQPRTFLL	6	2e-06	5.391	YLQ
L270V	270	L	V	YVQPRTFLL	12	2e-06	0.186	YLQ
Q271H	271	Q	H	YLHPRTFLL	9	2e-06	0.01	YLQ
R273L	273	R	L	YLQPLTFLL	7	2e-06	0.014	YLQ
R273W	273	R	W	YLQPWTFLL	9	2e-06	0.014	YLQ
T274P	274	T	P	YLQPRPFLL	11	2e-06	0.01	YLQ
F275I	275	F	I	YLQPRTILL	8	2e-06	0.018	YLQ
F275Y	275	F	Y	YLQPRTYLL	10	2e-06	0.017	YLQ
L276Q	276	L	Q	YLQPRTFQL	11	2e-06	0.005	YLQ
L277I	277	L	I	YLQPRTFLI	11	2e-06	0.048	YLQ
L277S	277	L	S	YLQPRTFLS	10	2e-06	1.297	YLQ
A989T	989	A	T	TEVQIDRLI	15	3e-06	0.224	AEV
D994Y	994	D	Y	AEVQIYRLI	18	3e-06	0.077	AEV
R995S	995	R	S	AEVQIDSLI	18	3e-06	0.22	AEV
L73T	73	L	T	ATSKGVHFV	17	3e-06	0.738	ALS
L73H	73	L	H	AHSKGVHFV	14	3e-06	9.733	ALS
L153F	153	L	F	AFWEIQQVV	14	3e-06	1.23	ALW
W154L	154	W	L	ALLEIQQVV	18	3e-06	0.015	ALW
Q158H	158	Q	H	ALWEIQHVV	14	3e-06	0.004	ALW
T739P	739	T	P	DPDFVNEFY	14	3e-06	0.685	DTD
F741S	741	F	S	DTDSVNEFY	16	3e-06	0.003	DTD
F741L	741	F	L	DTDLVNEFY	15	3e-06	0.005	DTD
N743del	743	N	d	DTDFVdEFY	15	3e-06	0.005	DTD
F207I	207	F	I	ITSDYYQLY	17	3e-06	0.488	FTS
F207V	207	F	V	VTSDYYQLY	16	3e-06	0.501	FTS
F207Y	207	F	Y	YTSDYYQLY	15	3e-06	0.207	FTS
T208S	208	T	S	FSSDYYQLY	18	3e-06	0.245	FTS
S209T	209	S	T	FTTDYYQLY	18	3e-06	0.386	FTS
D210Y	210	D	Y	FTSYYYQLY	16	3e-06	1.16	FTS
L214P	214	L	P	FTSDYYQPY	16	3e-06	0.595	FTS
Y380D	380	Y	D	KCDGVSPTK	16	3e-06	1.588	KCY
G381V	381	G	V	KCYVVSPTK	18	3e-06	0.57	KCY
S383P	383	S	P	KCYGVPPTK	15	3e-06	0.172	KCY
W29S	29	W	S	KLSAQCVQL	17	3e-06	0.243	KLW
W29L	29	W	L	KLLAQCVQL	17	3e-06	0.111	KLW
W29C	29	W	C	KLCAQCVQL	15	3e-06	0.721	KLW
C32S	32	C	S	KLWAQSVQL	17	3e-06	0.009	KLW
V33G	33	V	G	KLWAQCGQL	18	3e-06	0.763	KLW
Q34X	34	Q	X	KLWAQCVXL	17	3e-06	0.12	KLW
Q34E	34	Q	E	KLWAQCVEL	14	3e-06	0.075	KLW
L35S	35	L	S	KLWAQCVQS	15	3e-06	2.399	KLW
K361T	361	K	T	TTFPPTEPK	18	3e-06	0.034	KTF
T362L	362	T	L	KLFPPTEPK	18	3e-06	0.003	KTF
T362S	362	T	S	KSFPPTEPK	18	3e-06	0.009	KTF
T362E	362	T	E	KEFPPTEPK	16	3e-06	1.168	KTF
T362H	362	T	H	KHFPPTEPK	16	3e-06	1.543	KTF
T362L	362	T	L	KLFPPTEPK	16	3e-06	0.003	KTF
T362P	362	T	P	KPFPPTEPK	16	3e-06	1.295	KTF
T362X	362	T	X	KXFPPTEPK	16	3e-06	0.079	KTF
T362X	362	T	X	KXFPPTEPK	16	3e-06	0.079	KTF
T362I	362	T	I	KIFPPTEPK	16	3e-06	0.004	KTF
F363H	363	F	H	KTHPPTEPK	18	3e-06	0.009	KTF
F363A	363	F	A	KTAPPTEPK	18	3e-06	0.01	KTF
F363R	363	F	R	KTRPPTEPK	17	3e-06	0.01	KTF
F363N	363	F	N	KTNPPTEPK	17	3e-06	0.009	KTF
F363I	363	F	I	KTIPPTEPK	16	3e-06	0.008	KTF
F363A	363	F	A	KTAPPTEPK	15	3e-06	0.01	KTF
F363L	363	F	L	KTLPPTEPK	15	3e-06	0.012	KTF
F363C	363	F	C	KTCPPTEPK	14	3e-06	0.073	KTF
F363K	363	F	K	KTKPPTEPK	14	3e-06	0.01	KTF
F363S	363	F	S	KTSPPTEPK	14	3e-06	0.018	KTF
P364H	364	P	H	KTFHPTEPK	18	3e-06	0.006	KTF
P364X	364	P	X	KTFXPTEPK	16	3e-06	0.006	KTF
P364Q	364	P	Q	KTFQPTEPK	15	3e-06	0.007	KTF
P364T	364	P	T	KTFTPTEPK	14	3e-06	0.007	KTF
P365N	365	P	N	KTFPNTEPK	18	3e-06	0.02	KTF
P365I	365	P	I	KTFPITEPK	17	3e-06	0.011	KTF
P365E	365	P	E	KTFPETEPK	15	3e-06	0.029	KTF
T366X	366	T	X	KTFPPXEPK	18	3e-06	0.005	KTF
T366Q	366	T	Q	KTFPPQEPK	14	3e-06	0.006	KTF
T366E	366	T	E	KTFPPEEPK	14	3e-06	0.02	KTF
E367T	367	E	T	KTFPPTTPK	18	3e-06	0.001	KTF
E367N	367	E	N	KTFPPTNPK	17	3e-06	0.002	KTF
E367I	367	E	I	KTFPPTIPK	17	3e-06	0.001	KTF
P368X	368	P	X	KTFPPTEXK	17	3e-06	0.004	KTF
P368Y	368	P	Y	KTFPPTEYK	15	3e-06	0.002	KTF
P368L	368	P	L	KTFPPTELK	14	3e-06	0.003	KTF
L140V	140	L	V	LVYDANYFL	17	3e-06	0.235	LLY
F146L	146	F	L	LLYDANYLL	17	3e-06	0.02	LLY
F146S	146	F	S	LLYDANYSL	17	3e-06	0.014	LLY
L139S	139	L	S	SLYDANYFL	16	3e-06	0.008	LLY
F146Y	146	F	Y	LLYDANYYL	16	3e-06	0.008	LLY
N144K	144	N	K	LLYDAKYFL	15	3e-06	0.027	LLY
N144T	144	N	T	LLYDATYFL	15	3e-06	0.016	LLY
L865P	865	L	P	PTDEMIAQY	17	3e-06	0.006	LTD
E868L	868	E	L	LTDLMIAQY	15	3e-06	0.004	LTD
Q872H	872	Q	H	LTDEMIAHY	15	3e-06	0.002	LTD
Q872K	872	Q	K	LTDEMIAKY	17	3e-06	0.002	LTD
M322L	322	M	L	LEVTPSGTWL	15	3e-06	0.364	MEV
E323D	323	E	D	MDVTPSGTWL	15	3e-06	3.431	MEV
S327T	327	S	T	MEVTPTGTWL	17	3e-06	0.282	MEV
G328X	328	G	X	MEVTPSXTWL	16	3e-06	0.132	MEV
G328A	328	G	A	MEVTPSATWL	15	3e-06	0.177	MEV
Q920H	920	Q	H	HQKLIANQF	16	3e-06	0.018	NQK
Q920K	920	Q	K	KQKLIANQF	14	3e-06	0.016	NQK
Q920L	920	Q	L	LQKLIANQF	12	3e-06	0.021	NQK
K921N	921	K	N	NQNLIANQF	19	3e-06	0.202	NQK
I923L	923	I	L	NQKLLANQF	18	3e-06	0.145	NQK
Q926K	926	Q	K	NQKLIANKF	15	3e-06	0.2	NQK
Q926R	926	Q	R	NQKLIANRF	17	3e-06	0.251	NQK
N448G	448	N	G	GYNYLYRLF	15	3e-06	0.107	NYN
Y449V	449	Y	V	NVNYLYRLF	20	3e-06	1.735	NYN
Y449X	449	Y	X	NXNYLYRLF	18	3e-06	1.529	NYN
N450I	450	N	I	NYIYLYRLF	12	3e-06	0.035	NYN
N450S	450	N	S	NYSYLYRLF	21	3e-06	0.029	NYN
N450T	450	N	T	NYTYLYRLF	14	3e-06	0.05	NYN
N450Y	450	N	Y	NYYYLYRLF	13	3e-06	0.056	NYN	Ab response redused	[51]
Y451F	451	Y	F	NYNFLYRLF	18	3e-06	0.054	NYN
Y453L	453	Y	L	NYNYLLRLF	9	3e-06	0.058	NYN
R454T	454	R	T	NYNYLYTLF	20	3e-06	0.022	NYN
N506H	506	N	H	PTDHYITTY	16	3e-06	0.007	PTD
I508R	508	I	R	PTDNYRTTY	15	3e-06	0.017	PTD
T509A	509	T	A	PTDNYIATY	14	3e-06	0.013	PTD
T510I	510	T	I	PTDNYITIY	18	3e-06	0.013	PTD
I1210M	1210	I	M	QYMKWPWYI	17	3e-06	0.017	QYI
K1211N	1211	K	N	QYINWPWYI	12	3e-06	0.034	QYI
W1212R	1212	W	R	QYIKRPWYI	14	3e-06	0.013	QYI
P1213Q	1213	P	Q	QYIKWQWYI	16	3e-06	0.048	QYI
Q1002E	1002	Q	E	RLESLQTYV	14	3e-06	0.255	RLQ
Q1005L	1005	Q	L	RLQSLLTYV	15	3e-06	0.03	RLQ
R186G	186	R	G	GVAGDSGFAAY	18	3e-06	0.475	RVA
S191X	191	S	X	RVAGDXGFAAY	17	3e-06	0.158	RVA
G192C	192	G	C	RVAGDSCFAAY	16	3e-06	0.289	RVA
Y196H	196	Y	H	RVAGDSGFAAH	15	3e-06	3.806	RVA
R107G	107	R	G	SPGWYFYYL	18	3e-06	0.679	SPR
D821A	821	D	A	TTAPSFLGRY	17	3e-06	0.072	TTD
S823C	823	S	C	TTDPCFLGRY	18	3e-06	0.01	TTD
R827K	827	R	K	TTDPSFLGKY	16	3e-06	0.001	TTD
Y828X	828	Y	X	TTDPSFLGRX	14	3e-06	0.271	TTD
F114L	114	F	L	VYLLQSINF	17	3e-06	0.008	VYF
L115V	115	L	V	VYFVQSINF	18	3e-06	0.009	VYF
Q116K	116	Q	K	VYFLKSINF	14	3e-06	0.006	VYF
Q116X	116	Q	X	VYFLXSINF	14	3e-06	0.017	VYF
S117T	117	S	T	VYFLQTINF	14	3e-06	0.008	VYF
I118L	118	I	L	VYFLQSLNF	15	3e-06	0.008	VYF
N119I	119	N	I	VYFLQSIIF	14	3e-06	0.025	VYF
W58L	58	W	L	LPVTLACFV	15	3e-06	4.561	WPV
P59R	59	P	R	WRVTLACFV	15	3e-06	60	WPV
L62I	62	L	I	WPVTIACFV	14	3e-06	5.758	WPV
C64Y	64	C	Y	WPVTLAYFV	18	3e-06	5.863	WPV
V66G	66	V	G	WPVTLACFG	18	3e-06	28.95	WPV
P272R	272	P	R	YLQRRTFLL	16	3e-06	0.147	YLQ
L277X	277	L	X	YLQPRTFLX	16	3e-06	0.845	YLQ
E990A	990	E	A	AAVQIDRLI	22	4e-06	6.21	AEV
Q992X	992	Q	X	AEVXIDRLI	20	4e-06	0.08	AEV
S74T	74	S	T	ALTKGVHFV	21	4e-06	0.035	ALS
H78N	78	H	N	ALSKGVNFV	19	4e-06	0.086	ALS
Q157H	157	Q	H	ALWEIHQVV	20	4e-06	0.016	ALW
N743K	743	N	K	DTDFVKEFY	22	4e-06	0.008	DTD
E744K	744	E	K	DTDFVNKFY	23	4e-06	0.012	DTD
T385A	385	T	A	KCYGVSPAK	19	4e-06	0.299	KCY	Infectivity increased	[59]
V33S	33	V	S	KLWAQCSQL	19	4e-06	0.186	KLW
Q34P	34	Q	P	KLWAQCVPL	23	4e-06	0.39	KLW
K361Q	361	K	Q	QTFPPTEPK	20	4e-06	0.045	KTF
T362Y	362	T	Y	KYFPPTEPK	21	4e-06	0.68	KTF
T362I	362	T	I	KIFPPTEPK	21	4e-06	0.004	KTF
T362S	362	T	S	KSFPPTEPK	20	4e-06	0.009	KTF
F363E	363	F	E	KTEPPTEPK	23	4e-06	0.167	KTF
F363Q	363	F	Q	KTQPPTEPK	21	4e-06	0.024	KTF
F363S	363	F	S	KTSPPTEPK	19	4e-06	0.018	KTF
P364R	364	P	R	KTFRPTEPK	22	4e-06	0.01	KTF
P364N	364	P	N	KTFNPTEPK	19	4e-06	0.006	KTF
P364K	364	P	K	KTFKPTEPK	19	4e-06	0.007	KTF
P365N	365	P	N	KTFPNTEPK	21	4e-06	0.02	KTF
E367X	367	E	X	KTFPPTXPK	22	4e-06	0.002	KTF
E367Q	367	E	Q	KTFPPTQPK	20	4e-06	0.002	KTF
P368I	368	P	I	KTFPPTEIK	21	4e-06	0.006	KTF
P368I	368	P	I	KTFPPTEIK	21	4e-06	0.006	KTF
P368T	368	P	T	KTFPPTETK	20	4e-06	0.004	KTF
A143E	143	A	E	LLYDENYFL	22	4e-06	0.009	LLY
F146I	146	F	I	LLYDANYIL	22	4e-06	0.07	LLY
L865I	865	L	I	ITDEMIAQY	18	4e-06	0.001	LTD
D867V	867	D	V	LTVEMIAQY	22	4e-06	0.257	LTD
E868V	868	E	V	LTDVMIAQY	22	4e-06	0.004	LTD
E868X	868	E	X	LTDXMIAQY	25	4e-06	0.001	LTD
M869K	869	M	K	LTDEKIAQY	18	4e-06	0.001	LTD
Q872X	872	Q	X	LTDEMIAXY	23	4e-06	0.002	LTD
Y873H	873	Y	H	LTDEMIAQH	20	4e-06	0.263	LTD
M322K	322	M	K	KEVTPSGTWL	22	4e-06	0.159	MEV
E323V	323	E	V	MVVTPSGTWL	23	4e-06	20.368	MEV
T325S	325	T	S	MEVSPSGTWL	20	4e-06	0.204	MEV
S327W	327	S	W	MEVTPWGTWL	21	4e-06	0.463	MEV
S327P	327	S	P	MEVTPPGTWL	19	4e-06	0.179	MEV
S327L	327	S	L	MEVTPLGTWL	21	4e-06	0.351	MEV	T-cell response redused	[66]
W330R	330	W	R	MEVTPSGTRL	23	4e-06	0.15	MEV
N925I	925	N	I	NQKLIAIQF	22	4e-06	0.136	NQK
N925K	925	N	K	NQKLIAKQF	24	4e-06	0.244	NQK
F456V	456	F	V	NYNYLYRLV	21	4e-06	0.801	NYN
T504K	504	T	K	PKDNYITTY	19	4e-06	2.811	PTD
W1212L	1212	W	L	QYIKLPWYI	22	4e-06	0.023	QYI
W1212X	1212	W	X	QYIKXPWYI	20	4e-06	0.012	QYI
P1213L	1213	P	L	QYIKWLWYI	19	4e-06	0.113	QYI
I1216M	1216	I	M	QYIKWPWYM	22	4e-06	0.034	QYI
S1003G	1003	S	G	RLQGLQTYV	20	4e-06	0.054	RLQ
V1008M	1008	V	M	RLQSLQTYM	19	4e-06	0.483	RLQ
R186L	186	R	L	LVAGDSGFAAY	23	4e-06	0.692	RVA
V187A	187	V	A	RAAGDSGFAAY	20	4e-06	0.453	RVA
G189D	189	G	D	RVADDSGFAAY	19	4e-06	0.118	RVA
G189R	189	G	R	RVARDSGFAAY	23	4e-06	0.303	RVA
R107K	107	R	K	SPKWYFYYL	23	4e-06	0.234	SPR
P822R	822	P	R	TTDRSFLGRY	20	4e-06	0.007	TTD
S823T	823	S	T	TTDPTFLGRY	20	4e-06	0.002	TTD
V112F	112	V	F	FYFLQSINF	20	4e-06	0.033	VYF
Y113C	113	Y	C	VCFLQSINF	22	4e-06	3.185	VYF
F65L	65	F	L	WPVTLACLV	21	4e-06	5.366	WPV
L270P	270	L	P	YPQPRTFLL	21	4e-06	4.251	YLQ
T274A	274	T	A	YLQPRAFLL	21	4e-06	0.028	YLQ
A989S	989	A	S	SEVQIDRLI	27	5e-06	0.104	AEV
L996F	996	L	F	AEVQIDRFI	24	5e-06	0.13	AEV
I997V	997	I	V	AEVQIDRLV	25	5e-06	0.166	AEV
G76V	76	G	V	ALSKVVHFV	28	5e-06	0.016	ALS
H78Q	78	H	Q	ALSKGVQFV	27	5e-06	0.044	ALS
V160A	160	V	A	ALWEIQQVA	24	5e-06	0.076	ALW
T739K	739	T	K	DKDFVNEFY	26	5e-06	1.419	DTD
D210V	210	D	V	FTSVYYQLY	24	5e-06	1.175	FTS
K378X	378	K	X	XCYGVSPTK	24	5e-06	1.512	KCY
K27N	27	K	N	NLWAQCVQL	26	5e-06	0.231	KLW
K361I	361	K	I	ITFPPTEPK	28	5e-06	0.02	KTF
K369X	369	K	X	KTFPPTEPX	25	5e-06	1.156	KTF
N144I	144	N	I	LLYDAIYFL	26	5e-06	0.012	LLY
L139I	139	L	I	ILYDANYFL	25	5e-06	0.011	LLY
L140P	140	L	P	LPYDANYFL	24	5e-06	9.49	LLY
E868A	868	E	A	LTDAMIAQY	24	5e-06	0.002	LTD
E323A	323	E	A	MAVTPSGTWL	27	5e-06	17.5	MEV
I923V	923	I	V	NQKLVANQF	24	5e-06	0.106	NQK
Q926X	926	Q	X	NQKLIANXF	27	5e-06	0.182	NQK
Y449T	449	Y	T	NTNYLYRLF	27	5e-06	1.767	NYN
N450H	450	N	H	NYHYLYRLF	28	5e-06	0.066	NYN
P503L	503	P	L	LTDNYITTY	28	5e-06	0.002	PTD
W1212C	1212	W	C	QYIKCPWYI	23	5e-06	0.122	QYI
W1214C	1214	W	C	QYIKWPCYI	34	5e-06	0.127	QYI
I1216F	1216	I	F	QYIKWPWYF	27	5e-06	0.003	QYI
R1000I	1000	R	I	ILQSLQTYV	27	5e-06	0.054	RLQ
Q1002H	1002	Q	H	RLHSLQTYV	34	5e-06	0.063	RLQ
S1003I	1003	S	I	RLQILQTYV	26	5e-06	0.323	RLQ
L1004F	1004	L	F	RLQSFQTYV	24	5e-06	0.042	RLQ
Q1005X	1005	Q	X	RLQSLXTYV	26	5e-06	0.078	RLQ
V187I	187	V	I	RIAGDSGFAAY	25	5e-06	0.279	RVA
D190Y	190	D	Y	RVAGYSGFAAY	27	5e-06	0.174	RVA
D190N	190	D	N	RVAGNSGFAAY	28	5e-06	0.189	RVA
T820P	820	T	P	TPDPSFLGRY	25	5e-06	0.196	TTD
R827W	827	R	W	TTDPSFLGWY	24	5e-06	0.003	TTD
Q116P	116	Q	P	VYFLPSINF	24	5e-06	0.011	VYF
Y269C	269	Y	C	CLQPRTFLL	28	5e-06	0.691	YLQ
L270F	270	L	F	YFQPRTFLL	28	5e-06	1.889	YLQ	T-cell response redused	[81]
R273G	273	R	G	YLQPGTFLL	26	5e-06	0.007	YLQ
T274S	274	T	S	YLQPRSFLL	27	5e-06	0.018	YLQ
F275C	275	F	C	YLQPRTCLL	27	5e-06	0.157	YLQ
L276V	276	L	V	YLQPRTFVL	28	5e-06	0.023	YLQ
L277F	277	L	F	YLQPRTFLF	24	5e-06	0.459	YLQ
E990Q	990	E	Q	AQVQIDRLI	30	6e-06	1.727	AEV
G76C	76	G	C	ALSKCVHFV	31	6e-06	0.141	ALS
D738E	738	D	E	ETDFVNEFY	31	6e-06	0.004	DTD
F745V	745	F	V	DTDFVNEVY	33	6e-06	0.012	DTD
Q213E	213	Q	E	FTSDYYELY	31	6e-06	0.548	FTS
Y215D	215	Y	D	FTSDYYQLD	30	6e-06	39	FTS
V382A	382	V	A	KCYGASPTK	30	6e-06	0.312	KCY
P384A	384	P	A	KCYGVSATK	29	6e-06	0.343	KCY
P384T	384	P	T	KCYGVSTTK	30	6e-06	0.22	KCY
K27I	27	K	I	ILWAQCVQL	29	6e-06	0.147	KLW
L28V	28	L	V	KVWAQCVQL	33	6e-06	0.461	KLW
L28F	28	L	F	KFWAQCVQL	29	6e-06	4.254	KLW
C32F	32	C	F	KLWAQFVQL	33	6e-06	0.012	KLW
T362Q	362	T	Q	KQFPPTEPK	32	6e-06	0.037	KTF
T362N	362	T	N	KNFPPTEPK	29	6e-06	0.468	KTF
T362K	362	T	K	KKFPPTEPK	29	6e-06	1.166	KTF
F363X	363	F	X	KTXPPTEPK	32	6e-06	0.011	KTF
F363T	363	F	T	KTTPPTEPK	32	6e-06	0.038	KTF
P364R	364	P	R	KTFRPTEPK	33	6e-06	0.01	KTF	T-cell response redused	[4]
P368N	368	P	N	KTFPPTENK	31	6e-06	0.003	KTF
L147P	147	L	P	LLYDANYFP	30	6e-06	2.203	LLY
T866I	866	T	I	LIDEMIAQY	32	6e-06	0.033	LTD
N925D	925	N	D	NQKLIADQF	29	6e-06	0.259	NQK
Q926L	926	Q	L	NQKLIANLF	30	6e-06	0.202	NQK
F927L	927	F	L	NQKLIANQL	37	6e-06	0.808	NQK
Y449F	449	Y	F	NFNYLYRLF	30	6e-06	0.281	NYN
N506K	506	N	K	PTDKYITTY	30	6e-06	0.007	PTD
I508M	508	I	M	PTDNYMTTY	30	6e-06	0.009	PTD
P1213S	1213	P	S	QYIKWSWYI	34	6e-06	0.048	QYI
I1216L	1216	I	L	QYIKWPWYL	33	6e-06	0.01	QYI
Q1002X	1002	Q	X	RLXSLQTYV	30	6e-06	0.025	RLQ
S191L	191	S	L	RVAGDLGFAAY	31	6e-06	0.244	RVA
D821Y	821	D	Y	TTYPSFLGRY	32	6e-06	0.157	TTD
D821E	821	D	E	TTEPSFLGRY	29	6e-06	0.007	TTD
P822I	822	P	I	TTDISFLGRY	31	6e-06	0.008	TTD
R827M	827	R	M	TTDPSFLGMY	30	6e-06	0.001	TTD
Y828H	828	Y	H	TTDPSFLGRH	31	6e-06	0.251	TTD
T61I	61	T	I	WPVILACFV	29	6e-06	9.837	WPV
Q271X	271	Q	X	YLXPRTFLL	35	6e-06	0.004	YLQ
F275S	275	F	S	YLQPRTSLL	32	6e-06	0.073	YLQ
L276P	276	L	P	YLQPRTFPL	24	6e-06	0.042	YLQ
I993V	993	I	V	AEVQVDRLI	34	7e-06	0.084	AEV
I997T	997	I	T	AEVQIDRLT	35	7e-06	0.931	AEV
H78Y	78	H	Y	ALSKGVYFV	34	7e-06	0.027	ALS
F79C	79	F	C	ALSKGVHCV	37	7e-06	0.081	ALS
Q158R	158	Q	R	ALWEIQRVV	35	7e-06	0.038	ALW
V159A	159	V	A	ALWEIQQAV	39	7e-06	0.004	ALW
F741V	741	F	V	DTDVVNEFY	36	7e-06	0.005	DTD
N743Y	743	N	Y	DTDFVYEFY	39	7e-06	0.01	DTD
F207C	207	F	C	CTSDYYQLY	38	7e-06	1.982	FTS
Y211S	211	Y	S	FTSDSYQLY	36	7e-06	0.381	FTS
Q213X	213	Q	X	FTSDYYXLY	35	7e-06	0.292	FTS
S383F	383	S	F	KCYGVFPTK	38	7e-06	0.257	KCY
Q34L	34	Q	L	KLWAQCVLL	36	7e-06	0.156	KLW
Q34H	34	Q	H	KLWAQCVHL	38	7e-06	0.072	KLW
L35V	35	L	V	KLWAQCVQV	39	7e-06	0.04	KLW
T362P	362	T	P	KPFPPTEPK	39	7e-06	1.295	KTF
F363I	363	F	I	KTIPPTEPK	39	7e-06	0.008	KTF
F363T	363	F	T	KTTPPTEPK	37	7e-06	0.038	KTF
P365A	365	P	A	KTFPATEPK	35	7e-06	0.015	KTF
D142E	142	D	E	LLYEANYFL	37	7e-06	0.023	LLY
T866S	866	T	S	LSDEMIAQY	37	7e-06	0.002	LTD
E868K	868	E	K	LTDKMIAQY	35	7e-06	0.003	LTD
M869L	869	M	L	LTDELIAQY	35	7e-06	0.002	LTD
E323G	323	E	G	MGVTPSGTWL	35	7e-06	26.875	MEV
S327F	327	S	F	MEVTPFGTWL	35	7e-06	0.375	MEV
G328R	328	G	R	MEVTPSRTWL	39	7e-06	0.234	MEV
K921E	921	K	E	NQELIANQF	38	7e-06	1.314	NQK
N925S	925	N	S	NQKLIASQF	35	7e-06	0.063	NQK
N448H	448	N	H	HYNYLYRLF	38	7e-06	0.042	NYN	Infectivity increased	[59]
N448K	448	N	K	KYNYLYRLF	37	7e-06	0.022	NYN
Y449D	449	Y	D	NDNYLYRLF	35	7e-06	3.758	NYN
P503Q	503	P	Q	QTDNYITTY	35	7e-06	0.002	PTD
N506T	506	N	T	PTDTYITTY	36	7e-06	0.007	PTD
Y511H	511	Y	H	PTDNYITTH	39	7e-06	0.51	PTD
W1214L	1214	W	L	QYIKWPLYI	37	7e-06	0.017	QYI
V1008A	1008	V	A	RLQSLQTYA	38	7e-06	0.731	RLQ
G192V	192	G	V	RVAGDSVFAAY	37	7e-06	0.235	RVA
A195V	195	A	V	RVAGDSGFAVY	34	7e-06	0.199	RVA
D821E	821	D	E	TTEPSFLGRY	34	7e-06	0.007	TTD
S117N	117	S	N	VYFLQNINF	34	7e-06	0.016	VYF
V60A	60	V	A	WPATLACFV	38	7e-06	3.738	WPV
C64W	64	C	W	WPVTLAWFV	35	7e-06	8.207	WPV
C64S	64	C	S	WPVTLASFV	35	7e-06	2.477	WPV
P272F	272	P	F	YLQFRTFLL	36	7e-06	0.197	YLQ
V991L	991	V	L	AELQIDRLI	43	8e-06	0.093	AEV
F745L	745	F	L	DTDFVNELY	41	8e-06	0.004	DTD
Y211N	211	Y	N	FTSDNYQLY	40	8e-06	0.299	FTS
P384H	384	P	H	KCYGVSHTK	43	8e-06	0.277	KCY
A30D	30	A	D	KLWDQCVQL	44	8e-06	0.009	KLW
T362N	362	T	N	KNFPPTEPK	43	8e-06	0.468	KTF
E367A	367	E	A	KTFPPTAPK	41	8e-06	0.002	KTF
E367K	367	E	K	KTFPPTKPK	41	8e-06	0.002	KTF	T-cell response redused	[4]
E367K	367	E	K	KTFPPTKPK	40	8e-06	0.002	KTF
P368K	368	P	K	KTFPPTEKK	40	8e-06	0.003	KTF
K369L	369	K	L	KTFPPTEPL	41	8e-06	2.491	KTF
L139F	139	L	F	FLYDANYFL	42	8e-06	0.004	LLY
E323Q	323	E	Q	MQVTPSGTWL	40	8e-06	3.336	MEV
Q920X	920	Q	X	XQKLIANQF	43	8e-06	0.085	NQK
K921R	921	K	R	NQRLIANQF	40	8e-06	0.113	NQK
N925Y	925	N	Y	NQKLIAYQF	44	8e-06	0.28	NQK
Y507F	507	Y	F	PTDNFITTY	41	8e-06	0.008	PTD
Q1208L	1208	Q	L	LYIKWPWYI	38	8e-06	0.057	QYI
Q1208P	1208	Q	P	PYIKWPWYI	42	8e-06	0.08	QYI
W1214F	1214	W	F	QYIKWPFYI	38	8e-06	0.015	QYI
S117C	117	S	C	VYFLQCINF	44	8e-06	0.077	VYF
I118L	118	I	L	VYFLQSLNF	41	8e-06	0.008	VYF
N119K	119	N	K	VYFLQSIKF	40	8e-06	0.005	VYF
L73V	73	L	V	AVSKGVHFV	49	9e-06	0.24	ALS
H78L	78	H	L	ALSKGVLFV	49	9e-06	0.051	ALS
K378R	378	K	R	RCYGVSPTK	49	9e-06	0.238	KCY
T362X	362	T	X	KXFPPTEPK	47	9e-06	0.079	KTF
E367V	367	E	V	KTFPPTVPK	48	9e-06	0.002	KTF
D142A	142	D	A	LLYAANYFL	48	9e-06	0.163	LLY
E868G	868	E	G	LTDGMIAQY	47	9e-06	0.002	LTD
P326T	326	P	T	MEVTTSGTWL	46	9e-06	0.569	MEV
G328E	328	G	E	MEVTPSETWL	48	9e-06	0.116	MEV
N448T	448	N	T	TYNYLYRLF	45	9e-06	0.024	NYN
Y451L	451	Y	L	NYNLLYRLF	48	9e-06	0.044	NYN
Y453H	453	Y	H	NYNYLHRLF	45	9e-06	0.066	NYN
L455S	455	L	S	NYNYLYRSF	49	9e-06	0.093	NYN
Q1208K	1208	Q	K	KYIKWPWYI	48	9e-06	0.012	QYI
A188V	188	A	V	RVVGDSGFAAY	45	9e-06	0.246	RVA
Q116R	116	Q	R	VYFLRSINF	46	9e-06	0.009	VYF
F120L	120	F	L	VYFLQSINL	46	9e-06	0.074	VYF
S74C	74	S	C	ALCKGVHFV	54	1e-05	0.111	ALS
E744A	744	E	A	DTDFVNAFY	53	1e-05	0.008	DTD
D210E	210	D	E	FTSEYYQLY	52	1e-05	0.393	FTS
P384R	384	P	R	KCYGVSRTK	51	1e-05	0.478	KCY
Q31L	31	Q	L	KLWALCVQL	51	1e-05	0.198	KLW
P364A	364	P	A	KTFAPTEPK	53	1e-05	0.007	KTF
L139V	139	L	V	VLYDANYFL	53	1e-05	0.013	LLY
Y141H	141	Y	H	LLHDANYFL	53	1e-05	0.041	LLY
D867A	867	D	A	LTAEMIAQY	52	1e-05	0.075	LTD
S327A	327	S	A	MEVTPAGTWL	50	1e-05	0.29	MEV
Q926H	926	Q	H	NQKLIANHF	52	1e-05	0.153	NQK
N448D	448	N	D	DYNYLYRLF	52	1e-05	0.102	NYN	Infectivity increased	[59]
L1001F	1001	L	F	RFQSLQTYV	51	1e-05	4.728	RLQ
G189S	189	G	S	RVASDSGFAAY	50	1e-05	0.261	RVA
F114C	114	F	C	VYCLQSINF	51	1e-05	0.044	VYF
L270I	270	L	I	YIQPRTFLL	52	1e-05	0.122	YLQ
K75Q	75	K	Q	ALSQGVHFV	57	1.1e-05	0.02	ALS
E155Q	155	E	Q	ALWQIQQVV	60	1.1e-05	0.051	ALW
E744V	744	E	V	DTDFVNVFY	59	1.1e-05	0.008	DTD
V33F	33	V	F	KLWAQCFQL	59	1.1e-05	0.114	KLW
F363K	363	F	K	KTKPPTEPK	60	1.1e-05	0.01	KTF
F363N	363	F	N	KTNPPTEPK	60	1.1e-05	0.009	KTF
F363V	363	F	V	KTVPPTEPK	57	1.1e-05	0.018	KTF
D867E	867	D	E	LTEEMIAQY	59	1.1e-05	0.01	LTD
W330F	330	W	F	MEVTPSGTFL	56	1.1e-05	0.192	MEV
L922S	922	L	S	NQKSIANQF	61	1.1e-05	0.064	NQK
T510N	510	T	N	PTDNYITNY	59	1.1e-05	0.013	PTD
Q1208X	1208	Q	X	XYIKWPWYI	56	1.1e-05	0.055	QYI
R186H	186	R	H	HVAGDSGFAAY	58	1.1e-05	0.4	RVA
P822T	822	P	T	TTDTSFLGRY	56	1.1e-05	0.004	TTD
L153V	153	L	V	AVWEIQQVV	63	1.2e-05	0.079	ALW
F741L	741	F	L	DTDLVNEFY	65	1.2e-05	0.005	DTD
L214M	214	L	M	FTSDYYQMY	65	1.2e-05	0.319	FTS
F363Y	363	F	Y	KTYPPTEPK	63	1.2e-05	0.002	KTF
P364K	364	P	K	KTFKPTEPK	65	1.2e-05	0.007	KTF
P365K	365	P	K	KTFPKTEPK	63	1.2e-05	0.007	KTF
D142E	142	D	E	LLYEANYFL	64	1.2e-05	0.023	LLY
N144H	144	N	H	LLYDAHYFL	62	1.2e-05	0.024	LLY
A143D	143	A	D	LLYDDNYFL	61	1.2e-05	0.01	LLY
T820A	820	T	A	TADPSFLGRY	64	1.2e-05	0.01	TTD
S117G	117	S	G	VYFLQGINF	63	1.2e-05	0.02	VYF
Q271L	271	Q	L	YLLPRTFLL	59	1.2e-05	0.005	YLQ
K75M	75	K	M	ALSMGVHFV	69	1.3e-05	0.068	ALS
F79V	79	F	V	ALSKGVHVV	67	1.3e-05	0.065	ALS
D738G	738	D	G	GTDFVNEFY	69	1.3e-05	0.006	DTD
V742M	742	V	M	DTDFMNEFY	66	1.3e-05	0.007	DTD
S209P	209	S	P	FTPDYYQLY	66	1.3e-05	0.151	FTS
Y380F	380	Y	F	KCFGVSPTK	67	1.3e-05	0.375	KCY
K361N	361	K	N	NTFPPTEPK	67	1.3e-05	0.178	KTF
P368Q	368	P	Q	KTFPPTEQK	69	1.3e-05	0.003	KTF
Q872L	872	Q	L	LTDEMIALY	71	1.3e-05	0.001	LTD
V324F	324	V	F	MEFTPSGTWL	69	1.3e-05	0.155	MEV
T325K	325	T	K	MEVKPSGTWL	69	1.3e-05	0.235	MEV
I1216S	1216	I	S	QYIKWPWYS	66	1.3e-05	1.862	QYI
A194S	194	A	S	RVAGDSGFSAY	68	1.3e-05	0.143	RVA
Q271E	271	Q	E	YLEPRTFLL	66	1.3e-05	0.028	YLQ
R273T	273	R	T	YLQPTTFLL	72	1.3e-05	0.015	YLQ
E990D	990	E	D	ADVQIDRLI	72	1.4e-05	1.635	AEV
V77L	77	V	L	ALSKGLHFV	74	1.4e-05	0.025	ALS
D738N	738	D	N	NTDFVNEFY	73	1.4e-05	0.003	DTD
D740G	740	D	G	DTGFVNEFY	71	1.4e-05	0.186	DTD
G381R	381	G	R	KCYRVSPTK	71	1.4e-05	0.399	KCY
A30S	30	A	S	KLWSQCVQL	73	1.4e-05	0.04	KLW
Q31H	31	Q	H	KLWAHCVQL	74	1.4e-05	0.048	KLW
T362S	362	T	S	KSFPPTEPK	75	1.4e-05	0.009	KTF
T362R	362	T	R	KRFPPTEPK	73	1.4e-05	1.394	KTF
T366K	366	T	K	KTFPPKEPK	74	1.4e-05	0.008	KTF
Y1007H	1007	Y	H	RLQSLQTHV	73	1.4e-05	0.11	RLQ
V1008L	1008	V	L	RLQSLQTYL	77	1.4e-05	0.108	RLQ
K75T	75	K	T	ALSTGVHFV	77	1.5e-05	0.025	ALS
D740A	740	D	A	DTAFVNEFY	80	1.5e-05	0.117	DTD
A871T	871	A	T	LTDEMITQY	83	1.5e-05	0.001	LTD
E323D	323	E	D	MDVTPSGTWL	76	1.5e-05	3.431	MEV
T325A	325	T	A	MEVAPSGTWL	79	1.5e-05	0.256	MEV
Y109F	109	Y	F	SPRWFFYYL	80	1.5e-05	0.143	SPR
R827S	827	R	S	TTDPSFLGSY	80	1.5e-05	0.002	TTD
V112G	112	V	G	GYFLQSINF	81	1.5e-05	0.075	VYF
P272T	272	P	T	YLQTRTFLL	79	1.5e-05	0.071	YLQ
F275L	275	F	L	YLQPRTLLL	79	1.5e-05	0.026	YLQ
L276I	276	L	I	YLQPRTFIL	81	1.5e-05	0.039	YLQ
D740E	740	D	E	DTEFVNEFY	86	1.6e-05	0.034	DTD
Y746H	746	Y	H	DTDFVNEFH	84	1.6e-05	0.499	DTD
Y211F	211	Y	F	FTSDFYQLY	82	1.6e-05	0.253	FTS
F363I	363	F	I	KTIPPTEPK	86	1.6e-05	0.008	KTF
E868D	868	E	D	LTDDMIAQY	80	1.6e-05	0.001	LTD
I870S	870	I	S	LTDEMSAQY	79	1.6e-05	0.001	LTD
W330C	330	W	C	MEVTPSGTCL	84	1.6e-05	0.256	MEV
R454I	454	R	I	NYNYLYILF	86	1.6e-05	0.031	NYN
N119S	119	N	S	VYFLQSISF	86	1.6e-05	0.008	VYF
F741L	741	F	L	DTDLVNEFY	89	1.7e-05	0.005	DTD
K369E	369	K	E	KTFPPTEPE	87	1.7e-05	2.291	KTF
A924T	924	A	T	NQKLITNQF	90	1.7e-05	0.068	NQK
N450D	450	N	D	NYDYLYRLF	89	1.7e-05	0.048	NYN	Ab response redused	[51,55]
P503T	503	P	T	TTDNYITTY	91	1.7e-05	0.002	PTD
Y1209H	1209	Y	H	QHIKWPWYI	89	1.7e-05	0.719	QYI
G189V	189	G	V	RVAVDSGFAAY	87	1.7e-05	0.302	RVA
F114S	114	F	S	VYSLQSINF	90	1.7e-05	0.007	VYF
V66A	66	V	A	WPVTLACFA	87	1.7e-05	10.066	WPV
Q271K	271	Q	K	YLKPRTFLL	91	1.7e-05	0.057	YLQ
H78D	78	H	D	ALSKGVDFV	92	1.8e-05	0.175	ALS
I156L	156	I	L	ALWELQQVV	96	1.8e-05	0.009	ALW
Y145C	145	Y	C	LLYDANCFL	96	1.8e-05	0.147	LLY
L922M	922	L	M	NQKMIANQF	94	1.8e-05	0.116	NQK
T1006A	1006	T	A	RLQSLQAYV	96	1.8e-05	0.104	RLQ
P106S	106	P	S	SSRWYFYYL	96	1.8e-05	3.987	SPR
F120L	120	F	L	VYFLQSINL	95	1.8e-05	0.074	VYF
F79I	79	F	I	ALSKGVHIV	97	1.9e-05	0.104	ALS
K378M	378	K	M	MCYGVSPTK	99	1.9e-05	0.709	KCY
F363L	363	F	L	KTLPPTEPK	100	1.9e-05	0.012	KTF	T-cell response redused	[4]
L147V	147	L	V	LLYDANYFV	101	1.9e-05	0.017	LLY
D867N	867	D	N	LTNEMIAQY	97	1.9e-05	0.069	LTD
S105N	105	S	N	NPRWYFYYL	101	1.9e-05	0.312	SPR
S74Y	74	S	Y	ALYKGVHFV	106	2e-05	0.004	ALS
Q157L	157	Q	L	ALWEILQVV	103	2e-05	0.008	ALW
D740Y	740	D	Y	DTYFVNEFY	102	2e-05	0.234	DTD
F363S	363	F	S	KTSPPTEPK	104	2e-05	0.018	KTF	T-cell response redused	[4]
T366R	366	T	R	KTFPPREPK	105	2e-05	0.006	KTF
T366P	366	T	P	KTFPPPEPK	102	2e-05	0.003	KTF
G328V	328	G	V	MEVTPSVTWL	105	2e-05	0.106	MEV
N448S	448	N	S	SYNYLYRLF	111	2e-05	0.023	NYN
Y451H	451	Y	H	NYNHLYRLF	105	2e-05	0.025	NYN
T819A	819	T	A	ATDPSFLGRY	105	2e-05	0.002	TTD
F120S	120	F	S	VYFLQSINS	107	2e-05	4.918	VYF
T274N	274	T	N	YLQPRNFLL	107	2e-05	0.018	YLQ
V80A	80	V	A	ALSKGVHFA	112	2.1e-05	0.248	ALS
A152S	152	A	S	SLWEIQQVV	111	2.1e-05	0.007	ALW
E744D	744	E	D	DTDFVNDFY	109	2.1e-05	0.008	DTD
P368R	368	P	R	KTFPPTERK	109	2.1e-05	0.004	KTF
N144D	144	N	D	LLYDADYFL	112	2.1e-05	0.028	LLY
D142N	142	D	N	LLYNANYFL	108	2.1e-05	0.094	LLY
I870T	870	I	T	LTDEMTAQY	109	2.1e-05	0.001	LTD
D505A	505	D	A	PTANYITTY	112	2.1e-05	0.197	PTD
L825Q	825	L	Q	TTDPSFQGRY	110	2.1e-05	0.002	TTD
Q271R	271	Q	R	YLRPRTFLL	112	2.1e-05	0.148	YLQ
F207L	207	F	L	LTSDYYQLY	116	2.2e-05	0.895	FTS
D142Y	142	D	Y	LLYYANYFL	116	2.2e-05	0.358	LLY
N144S	144	N	S	LLYDASYFL	115	2.2e-05	0.018	LLY
L452W	452	L	W	NYNYWYRLF	113	2.2e-05	0.092	NYN
G189C	189	G	C	RVACDSGFAAY	116	2.2e-05	0.317	RVA
T208I	208	T	I	FISDYYQLY	121	2.3e-05	0.314	FTS
T329A	329	T	A	MEVTPSGAWL	122	2.3e-05	0.384	MEV
N506D	506	N	D	PTDDYITTY	118	2.3e-05	0.004	PTD
L115S	115	L	S	VYFSQSINF	121	2.3e-05	0.005	VYF
D210E	210	D	E	FTSEYYQLY	126	2.4e-05	0.393	FTS
M322I	322	M	I	IEVTPSGTWL	123	2.4e-05	0.299	MEV
V66L	66	V	L	WPVTLACFL	128	2.4e-05	2.231	WPV
T739A	739	T	A	DADFVNEFY	129	2.5e-05	0.042	DTD
V742A	742	V	A	DTDFANEFY	130	2.5e-05	0.008	DTD
G826V	826	G	V	TTDPSFLVRY	133	2.5e-05	0.001	TTD
N119D	119	N	D	VYFLQSIDF	132	2.5e-05	0.042	VYF
K369N	369	K	N	KTFPPTEPN	138	2.6e-05	4.439	KTF
D505E	505	D	E	PTENYITTY	137	2.6e-05	0.043	PTD
F114L	114	F	L	VYLLQSINF	138	2.6e-05	0.008	VYF
F114L	114	F	L	VYLLQSINF	135	2.6e-05	0.008	VYF
V66M	66	V	M	WPVTLACFM	138	2.6e-05	3.126	WPV
P365T	365	P	T	KTFPTTEPK	140	2.7e-05	0.01	KTF
T366S	366	T	S	KTFPPSEPK	142	2.7e-05	0.005	KTF
P326R	326	P	R	MEVTRSGTWL	140	2.7e-05	0.698	MEV
I508T	508	I	T	PTDNYTTTY	140	2.7e-05	0.004	PTD
L73P	73	L	P	APSKGVHFV	144	2.8e-05	7.263	ALS
E155A	155	E	A	ALWAIQQVV	148	2.8e-05	0.057	ALW
E323K	323	E	K	MKVTPSGTWL	145	2.8e-05	10.798	MEV
S105G	105	S	G	GPRWYFYYL	148	2.8e-05	0.24	SPR
S74F	74	S	F	ALFKGVHFV	154	2.9e-05	0.004	ALS
P365L	365	P	L	KTFPLTEPK	154	2.9e-05	0.021	KTF
D867Y	867	D	Y	LTYEMIAQY	152	2.9e-05	0.199	LTD
M322L	322	M	L	LEVTPSGTWL	154	2.9e-05	0.364	MEV
Y1215H	1215	Y	H	QYIKWPWHI	151	2.9e-05	0.008	QYI
Y215H	215	Y	H	FTSDYYQLH	155	3e-05	2.343	FTS
Q31R	31	Q	R	KLWARCVQL	159	3e-05	0.111	KLW
Q34K	34	Q	K	KLWAQCVKL	155	3e-05	0.086	KLW
P364Q	364	P	Q	KTFQPTEPK	159	3e-05	0.007	KTF
P365R	365	P	R	KTFPRTEPK	157	3e-05	0.007	KTF
A194V	194	A	V	RVAGDSGFVAY	155	3e-05	0.169	RVA
L825M	825	L	M	TTDPSFMGRY	155	3e-05	0.002	TTD
H78R	78	H	R	ALSKGVRFV	163	3.1e-05	0.249	ALS
K27R	27	K	R	RLWAQCVQL	164	3.1e-05	0.103	KLW
L865F	865	L	F	FTDEMIAQY	167	3.1e-05	0.001	LTD
I1210T	1210	I	T	QYTKWPWYI	164	3.1e-05	0.053	QYI
Q213R	213	Q	R	FTSDYYRLY	167	3.2e-05	0.364	FTS
A30T	30	A	T	KLWTQCVQL	166	3.2e-05	0.069	KLW
T329M	329	T	M	MEVTPSGMWL	165	3.2e-05	0.458	MEV
Q116L	116	Q	L	VYFLLSINF	166	3.2e-05	0.067	VYF
F79L	79	F	L	ALSKGVHLV	173	3.3e-05	0.031	ALS
V159I	159	V	I	ALWEIQQIV	171	3.3e-05	0.011	ALW
L113I	113	L	I	SPRWYFYYI	172	3.3e-05	0.405	SPR
R273K	273	R	K	YLQPKTFLL	171	3.3e-05	0.006	YLQ
V160L	160	V	L	ALWEIQQVL	176	3.4e-05	0.016	ALW
K369I	369	K	I	KTFPPTEPI	180	3.4e-05	2.955	KTF
L140I	140	L	I	LIYDANYFL	177	3.4e-05	0.152	LLY
N506S	506	N	S	PTDSYITTY	178	3.4e-05	0.006	PTD	T-cell response preserved	[41]
E155V	155	E	V	ALWVIQQVV	183	3.5e-05	0.208	ALW
P368H	368	P	H	KTFPPTEHK	181	3.5e-05	0.004	KTF
D867G	867	D	G	LTGEMIAQY	185	3.5e-05	0.145	LTD
N506Y	506	N	Y	PTDYYITTY	185	3.5e-05	0.011	PTD
P272H	272	P	H	YLQHRTFLL	182	3.5e-05	0.068	YLQ
N743T	743	N	T	DTDFVTEFY	187	3.6e-05	0.005	DTD
Q34R	34	Q	R	KLWAQCVRL	190	3.6e-05	0.1	KLW
Y269H	269	Y	H	HLQPRTFLL	190	3.6e-05	0.105	YLQ
A152T	152	A	T	TLWEIQQVV	194	3.7e-05	0.015	ALW
N743I	743	N	I	DTDFVIEFY	192	3.7e-05	0.009	DTD
D505N	505	D	N	PTNNYITTY	196	3.7e-05	0.174	PTD
A188T	188	A	T	RVTGDSGFAAY	192	3.7e-05	0.531	RVA
E744G	744	E	G	DTDFVNGFY	201	3.8e-05	0.013	DTD
D190E	190	D	E	RVAGESGFAAY	200	3.8e-05	0.182	RVA
F120C	120	F	C	VYFLQSINC	201	3.8e-05	1.981	VYF
V80I	80	V	I	ALSKGVHFI	205	3.9e-05	0.103	ALS
S209A	209	S	A	FTADYYQLY	206	3.9e-05	0.265	FTS
V324I	324	V	I	MEITPSGTWL	205	3.9e-05	0.185	MEV
M322T	322	M	T	TEVTPSGTWL	210	4e-05	0.215	MEV
V112I	112	V	I	IYFLQSINF	209	4e-05	0.01	VYF
A72P	72	A	P	PLSKGVHFV	216	4.1e-05	1.244	ALS
F79S	79	F	S	ALSKGVHSV	214	4.1e-05	0.012	ALS
D740N	740	D	N	DTNFVNEFY	214	4.1e-05	0.096	DTD
V112L	112	V	L	LYFLQSINF	212	4.1e-05	0.029	VYF
F207L	207	F	L	LTSDYYQLY	219	4.2e-05	0.895	FTS
K369T	369	K	T	KTFPPTEPT	218	4.2e-05	3.871	KTF
P822F	822	P	F	TTDFSFLGRY	219	4.2e-05	0.009	TTD
C64S	64	C	S	WPVTLASFV	217	4.2e-05	2.477	WPV
V80F	80	V	F	ALSKGVHFF	224	4.3e-05	1.423	ALS
Y141C	141	Y	C	LLCDANYFL	226	4.3e-05	0.266	LLY
G826C	826	G	C	TTDPSFLCRY	225	4.3e-05	0.001	TTD
Y211C	211	Y	C	FTSDCYQLY	230	4.4e-05	1.063	FTS
F363L	363	F	L	KTLPPTEPK	234	4.5e-05	0.012	KTF	T-cell response redused	[4]
P326H	326	P	H	MEVTHSGTWL	236	4.5e-05	0.52	MEV
I156T	156	I	T	ALWETQQVV	239	4.6e-05	0.017	ALW
T820N	820	T	N	TNDPSFLGRY	238	4.6e-05	0.133	TTD
R273M	273	R	M	YLQPMTFLL	240	4.6e-05	0.02	YLQ
H78Q	78	H	Q	ALSKGVQFV	248	4.7e-05	0.044	ALS
V80L	80	V	L	ALSKGVHFL	248	4.7e-05	0.046	ALS
N448Y	448	N	Y	YYNYLYRLF	245	4.7e-05	0.018	NYN	Infectivity increased	[59]
T504P	504	T	P	PPDNYITTY	248	4.7e-05	0.735	PTD	T-cell response redused	[82]
I508V	508	I	V	PTDNYVTTY	245	4.7e-05	0.007	PTD
Q1208E	1208	Q	E	EYIKWPWYI	246	4.7e-05	0.038	QYI
S74P	74	S	P	ALPKGVHFV	249	4.8e-05	0.029	ALS
L28S	28	L	S	KSWAQCVQL	252	4.8e-05	2.978	KLW
Q1005H	1005	Q	H	RLQSLHTYV	255	4.9e-05	0.136	RLQ	T-cell response redused	[66]
N119Y	119	N	Y	VYFLQSIYF	257	4.9e-05	0.013	VYF
N743D	743	N	D	DTDFVDEFY	266	5.1e-05	0.011	DTD
E367G	367	E	G	KTFPPTGPK	266	5.1e-05	0.003	KTF
M869I	869	M	I	LTDEIIAQY	269	5.2e-05	0.001	LTD
F207S	207	F	S	STSDYYQLY	276	5.3e-05	0.408	FTS
Y211H	211	Y	H	FTSDHYQLY	276	5.3e-05	0.157	FTS
S74A	74	S	A	ALAKGVHFV	284	5.4e-05	0.011	ALS
S209L	209	S	L	FTLDYYQLY	280	5.4e-05	0.373	FTS
T208N	208	T	N	FNSDYYQLY	288	5.5e-05	0.53	FTS
F65V	65	F	V	WPVTLACVV	290	5.5e-05	3.058	WPV
K378N	378	K	N	NCYGVSPTK	290	5.6e-05	1.915	KCY	T-cell response redused	[83]
N144K	144	N	K	LLYDAKYFL	294	5.6e-05	0.027	LLY
R186C	186	R	C	CVAGDSGFAAY	293	5.6e-05	2.301	RVA
K369N	369	K	N	KTFPPTEPN	303	5.8e-05	4.439	KTF
A924V	924	A	V	NQKLIVNQF	308	5.9e-05	0.079	NQK
N743S	743	N	S	DTDFVSEFY	315	6e-05	0.005	DTD
V324A	324	V	A	MEATPSGTWL	319	6.1e-05	0.23	MEV	T-cell response redused	[66]
V33C	33	V	C	KLWAQCCQL	324	6.2e-05	0.537	KLW
Q34H	34	Q	H	KLWAQCVHL	326	6.2e-05	0.072	KLW
Y145F	145	Y	F	LLYDANFFL	334	6.4e-05	0.02	LLY
F456L	456	F	L	NYNYLYRLL	335	6.4e-05	0.245	NYN	Infectivity increased	[59]
T504A	504	T	A	PADNYITTY	338	6.5e-05	0.07	PTD	T-cell response redused	[82]
A152V	152	A	V	VLWEIQQVV	343	6.6e-05	0.015	ALW
D210G	210	D	G	FTSGYYQLY	347	6.6e-05	0.562	FTS
K75R	75	K	R	ALSRGVHFV	351	6.7e-05	0.052	ALS
E155K	155	E	K	ALWKIQQVV	348	6.7e-05	0.055	ALW
L331F	331	L	F	MEVTPSGTWF	360	6.9e-05	0.871	MEV
V742L	742	V	L	DTDFLNEFY	367	7e-05	0.007	DTD
T208A	208	T	A	FASDYYQLY	369	7.1e-05	0.161	FTS
D210N	210	D	N	FTSNYYQLY	370	7.1e-05	0.605	FTS
A72V	72	A	V	VLSKGVHFV	375	7.2e-05	0.025	ALS
Y145H	145	Y	H	LLYDANHFL	375	7.2e-05	0.009	LLY
Q213L	213	Q	L	FTSDYYLLY	388	7.4e-05	0.269	FTS
N144Y	144	N	Y	LLYDAYYFL	387	7.4e-05	0.053	LLY
N506K	506	N	K	PTDKYITTY	396	7.6e-05	0.007	PTD
K75E	75	K	E	ALSEGVHFV	402	7.7e-05	0.004	ALS
D505Y	505	D	Y	PTYNYITTY	401	7.7e-05	0.403	PTD
F207L	207	F	L	LTSDYYQLY	407	7.8e-05	0.895	FTS
I1210V	1210	I	V	QYVKWPWYI	418	8e-05	0.042	QYI
E367Q	367	E	Q	KTFPPTQPK	430	8.2e-05	0.002	KTF
P365Q	365	P	Q	KTFPQTEPK	448	8.6e-05	0.01	KTF
I1216V	1216	I	V	QYIKWPWYV	451	8.6e-05	0.102	QYI
A188S	188	A	S	RVSGDSGFAAY	473	9e-05	0.31	RVA
V77A	77	V	A	ALSKGAHFV	477	9.1e-05	0.119	ALS
V33A	33	V	A	KLWAQCAQL	492	9.4e-05	0.157	KLW
S823G	823	S	G	TTDPGFLGRY	492	9.4e-05	0.001	TTD
K361R	361	K	R	RTFPPTEPK	505	9.7e-05	0.004	KTF
E155G	155	E	G	ALWGIQQVV	514	9.8e-05	0.03	ALW
P364T	364	P	T	KTFTPTEPK	524	0.0001	0.007	KTF
T366A	366	T	A	KTFPPAEPK	524	0.0001	0.005	KTF
F120V	120	F	V	VYFLQSINV	526	0.000101	0.35	VYF
I1216T	1216	I	T	QYIKWPWYT	532	0.000102	1.256	QYI
Y449N	449	Y	N	NNNYLYRLF	560	0.000107	2.879	NYN
L147I	147	L	I	LLYDANYFI	576	0.00011	0.05	LLY
A63T	63	A	T	WPVTLTCFV	585	0.000112	4.212	WPV
I118T	118	I	T	VYFLQSTNF	611	0.000117	0.008	VYF
K369R	369	K	R	KTFPPTEPR	642	0.000123	0.041	KTF
M322V	322	M	V	VEVTPSGTWL	646	0.000124	0.26	MEV	T-cell response redused	[66]
A143V	143	A	V	LLYDVNYFL	664	0.000127	0.015	LLY
D505G	505	D	G	PTGNYITTY	671	0.000128	0.369	PTD
C64F	64	C	F	WPVTLAFFV	685	0.000131	7.122	WPV
P272S	272	P	S	YLQSRTFLL	694	0.000133	0.044	YLQ
Q992Q	992	Q	Q	AEVQIDRLI	705	0.000135	0.075	AEV
S117I	117	S	I	VYFLQIINF	716	0.000137	0.015	VYF
A143T	143	A	T	LLYDTNYFL	734	0.00014	0.019	LLY
L115F	115	L	F	VYFFQSINF	749	0.000143	0.014	VYF
A63V	63	A	V	WPVTLVCFV	756	0.000145	6.841	WPV
Y215C	215	Y	C	FTSDYYQLC	776	0.000148	5.945	FTS
V112A	112	V	A	AYFLQSINF	775	0.000148	0.021	VYF
T362A	362	T	A	KAFPPTEPK	797	0.000152	0.025	KTF
M322I	322	M	I	IEVTPSGTWL	802	0.000153	0.299	MEV
V159F	159	V	F	ALWEIQQFV	818	0.000156	0.004	ALW	T-cell response redused	[84]
L73F	73	L	F	AFSKGVHFV	823	0.000157	3.323	ALS
T362K	362	T	K	KKFPPTEPK	832	0.000159	1.166	KTF	T-cell response redused	[4]
I156V	156	I	V	ALWEVQQVV	844	0.000161	0.009	ALW
P368S	368	P	S	KTFPPTESK	841	0.000161	0.003	KTF
V160I	160	V	I	ALWEIQQVI	845	0.000162	0.03	ALW
T385N	385	T	N	KCYGVSPNK	849	0.000162	0.243	KCY
Y449H	449	Y	H	NHNYLYRLF	852	0.000162	0.904	NYN
P368L	368	P	L	KTFPPTELK	883	0.000169	0.003	KTF
V60L	60	V	L	WPLTLACFV	895	0.000171	6.55	WPV
A924S	924	A	S	NQKLISNQF	943	0.00018	0.071	NQK
V60I	60	V	I	WPITLACFV	940	0.00018	5.8	WPV
A30V	30	A	V	KLWVQCVQL	977	0.000187	0.227	KLW
Y449S	449	Y	S	NSNYLYRLF	986	0.000188	2.072	NYN
T504I	504	T	I	PIDNYITTY	981	0.000188	0.086	PTD
I118V	118	I	V	VYFLQSVNF	990	0.000189	0.009	VYF
Y113H	113	Y	H	VHFLQSINF	993	0.00019	0.643	VYF
N119H	119	N	H	VYFLQSIHF	1025	0.000196	0.005	VYF
T274I	274	T	I	YLQPRIFLL	1031	0.000197	0.006	YLQ	T-cell response redused	[85]
P384S	384	P	S	KCYGVSSTK	1091	0.000208	0.262	KCY	Infectivity increased	[59]
A143S	143	A	S	LLYDSNYFL	1112	0.000213	0.013	LLY
F114V	114	F	V	VYVLQSINF	1142	0.000218	0.013	VYF
G76S	76	G	S	ALSKSVHFV	1172	0.000224	0.028	ALS
A871V	871	A	V	LTDEMIVQY	1188	0.000227	0.001	LTD
A63S	63	A	S	WPVTLSCFV	1205	0.00023	4.697	WPV
L73I	73	L	I	AISKGVHFV	1231	0.000235	0.162	ALS
L331F	331	L	F	MEVTPSGTWF	1250	0.000239	0.871	MEV	T-cell response redused	[81]
T1006I	1006	T	I	RLQSLQIYV	1270	0.000243	0.034	RLQ	T-cell response redused	[17]
N743H	743	N	H	DTDFVHEFY	1287	0.000246	0.004	DTD
M322I	322	M	I	IEVTPSGTWL	1303	0.000249	0.299	MEV	T-cell response redused	[81]
I870V	870	I	V	LTDEMVAQY	1308	0.00025	0.001	LTD
T385I	385	T	I	KCYGVSPIK	1313	0.000251	0.513	KCY
A72T	72	A	T	TLSKGVHFV	1346	0.000257	0.035	ALS
V77I	77	V	I	ALSKGIHFV	1343	0.000257	0.016	ALS
Y453F	453	Y	F	NYNYLFRLF	1352	0.000259	0.038	NYN	T-cell response preserved; Infectivity increased	[40,59,86]
L452M	452	L	M	NYNYMYRLF	1413	0.00027	0.068	NYN	Infectivity decreased	[19]
P822H	822	P	H	TTDHSFLGRY	1456	0.000278	0.004	TTD	T-cell response redused	[46]
R273S	273	R	S	YLQPSTFLL	1469	0.000281	0.012	YLQ	T-cell response redused	[16,17,40,85]
D142H	142	D	H	LLYHANYFL	1479	0.000283	0.149	LLY
L922F	922	L	F	NQKFIANQF	1653	0.000316	0.113	NQK
P368T	368	P	T	KTFPPTETK	1655	0.000317	0.004	KTF
V66L	66	V	L	WPVTLACFL	1671	0.00032	2.231	WPV
V33I	33	V	I	KLWAQCIQL	1677	0.000321	0.062	KLW
Q213H	213	Q	H	FTSDYYHLY	1714	0.000328	0.179	FTS
A871S	871	A	S	LTDEMISQY	1734	0.000332	0.001	LTD
D210Y	210	D	Y	FTSYYYQLY	1751	0.000335	1.16	FTS
Y746C	746	Y	C	DTDFVNEFC	1799	0.000344	2.822	DTD
N450K	450	N	K	NYKYLYRLF	1837	0.000351	0.152	NYN	T-cell response redused; Infectivity increased; Ab response redused	[40,51,59]
P503S	503	P	S	STDNYITTY	1889	0.000361	0.002	PTD
L455F	455	L	F	NYNYLYRFF	2155	0.000412	0.095	NYN	Infectivity increased	[59]
V382L	382	V	L	KCYGLSPTK	2337	0.000447	0.372	KCY	Infectivity increased	[59]
Q116H	116	Q	H	VYFLHSINF	2395	0.000458	0.008	VYF
T820I	820	T	I	TIDPSFLGRY	2495	0.000477	0.022	TTD	T-cell response redused	[46]
Q213K	213	Q	K	FTSDYYKLY	2662	0.000509	0.521	FTS	T-cell response redused	[46]
I118M	118	I	M	VYFLQSMNF	2667	0.00051	0.008	VYF
Q1208H	1208	Q	H	HYIKWPWYI	2679	0.000512	0.021	QYI
Q158H	158	Q	H	ALWEIQHVV	2714	0.000519	0.004	ALW
L147F	147	L	F	LLYDANYFF	2741	0.000524	0.7	LLY
P364S	364	P	S	KTFSPTEPK	2757	0.000527	0.006	KTF
D142G	142	D	G	LLYGANYFL	2755	0.000527	0.081	LLY
P326L	326	P	L	MEVTLSGTWL	2802	0.000536	0.58	MEV	T-cell response redused	[66]
T325I	325	T	I	MEVIPSGTWL	3304	0.000632	0.287	MEV	T-cell response redused	[46]
P384L	384	P	L	KCYGVSLTK	3448	0.000659	0.16	KCY	T-cell response preserved	[46]
D821N	821	D	N	TTNPSFLGRY	3619	0.000692	0.068	TTD	T-cell response redused	[40]
P364L	364	P	L	KTFLPTEPK	4416	0.000845	0.014	KTF	T-cell response redused	[4]
D738Y	738	D	Y	YTDFVNEFY	4558	0.000872	0.001	DTD
W330L	330	W	L	MEVTPSGTLL	4784	0.000915	0.126	MEV
A72S	72	A	S	SLSKGVHFV	6063	0.00116	0.021	ALS
L140F	140	L	F	LFYDANYFL	6820	0.001304	1.885	LLY
E744D	744	E	D	DTDFVNDFY	6859	0.001312	0.008	DTD
T819I	819	T	I	ITDPSFLGRY	7253	0.001387	0.002	TTD	T-cell response redused	[40,46]
K75N	75	K	N	ALSNGVHFV	7402	0.001416	0.022	ALS
P326S	326	P	S	MEVTSSGTWL	7631	0.00146	0.473	MEV
T739I	739	T	I	DIDFVNEFY	7796	0.001491	0.068	DTD
V112F	112	V	F	FYFLQSINF	8370	0.001601	0.033	VYF
L452Q	452	L	Q	NYNYQYRLF	9918	0.001897	0.085	NYN	T-cell response preserved	[40]
P822S	822	P	S	TTDSSFLGRY	10716	0.00205	0.003	TTD	T-cell response redused	[46]
P365L	365	P	L	KTFPLTEPK	11050	0.002113	0.021	KTF
P272L	272	P	L	YLQLRTFLL	11297	0.002161	0.194	YLQ	T-cell response redused	[16,17,40,85]
D210A	210	D	A	FTSAYYQLY	11959	0.002287	0.91	FTS
S74F	74	S	F	ALFKGVHFV	12737	0.002436	0.004	ALS
T366I	366	T	I	KTFPPIEPK	13078	0.002501	0.004	KTF	T-cell response preserved	[4,46]
H78Y	78	H	Y	ALSKGVYFV	15382	0.002942	0.027	ALS
T362I	362	T	I	KIFPPTEPK	16408	0.003138	0.004	KTF	T-cell response redused	[4,46]
V77F	77	V	F	ALSKGFHFV	17528	0.003352	0.039	ALS
P365S	365	P	S	KTFPSTEPK	23483	0.004491	0.009	KTF	T-cell response redused	[4,46]
S327L	327	S	L	MEVTPLGTWL	59444	0.011369	0.351	MEV
W1214G	1214	W	G	QYIKWPGYI	60475	0.011566	0.174	QYI
P822L	822	P	L	TTDLSFLGRY	321544	0.061499	0.008	TTD	T-cell response redused	[40,46]
L452R	452	L	R	NYNYRYRLF	2773017	0.530373	0.18	NYN	T-cell response redused; Infectivity increased	[40,60,86]
