# Supplementary material for: Features of Highly Homologous T-Cell Receptor Repertoire in the Immune Response to Mutations in Immunogenic Epitopes
Source: Int J Mol Sci. 2024 Nov 23;25(23):12591. doi: 10.3390/ijms252312591 (PMC11641755; doi:10.3390/ijms252312591)
Supplement: Supplementary file 1 [file ijms-25-12591-s001.zip › Suppl Table 3 NYN-specific TCR sequences.xlsx]

## Sheet: Лист1
TCR ID	CDR3aa_alpha	CDR3nt_alpha	TRAV	TRAJ	CDR3aa_beta	CDR3nt_beta	TRBV	TRBJ
NYN-1	CVVNILGAGSYQLTF	TGTGTGGTGAACATCCTTGGGGCTGGGAGTTACCAACTCACTTTC	TRAV12-1	TRAJ28	CASSETGGYEQYF	TGTGCCAGCAGTGAGACAGGGGGCTACGAGCAGTACTTC	TRBV6-1	TRBJ2-7
NYN-2	CVVNVLMDSSYKLIF	TGTGTGGTGAACGTCCTGATGGATAGCAGCTATAAATTGATCTTC	TRAV12-1	TRAJ12	CASSEAGGYEQYF	TGTGCCAGCAGTGAAGCGGGGGGCTACGAGCAGTACTTC	TRBV2	TRBJ2-7
NYN-3	CVVNDLSGAGSYQLTF	TGTGTGGTGAACGATCTCTCTGGGGCTGGGAGTTACCAACTCACTTTC	TRAV12-1	TRAJ28	CASSEGQGYEQYF	TGTGCCAGCAGTGAGGGACAGGGCTACGAGCAGTACTTC	TRBV2	TRBJ2-7
NYN-4	CVVNMKGAGSYQLTF	TGTGTGGTGAACATGAAAGGGGCTGGGAGTTACCAACTCACTTTC	TRAV12-1	TRAJ28	CASSEGQGYEQFF	TGTGCCAGCAGTGAAGGACAGGGGTATGAGCAGTTCTTC	TRBV6-4	TRBJ2-1
