# Supplementary material for: Features of Highly Homologous T-Cell Receptor Repertoire in the Immune Response to Mutations in Immunogenic Epitopes
Source: Int J Mol Sci. 2024 Nov 23;25(23):12591. doi: 10.3390/ijms252312591 (PMC11641755; doi:10.3390/ijms252312591)
Supplement: Supplementary file 1 [file ijms-25-12591-s001.zip › Suppl Table 4 Immunogenic epitopes presented by HLA-A_24_02.xlsx]

## Sheet: Лист1
Peptide	Protein	Position	Allele
VYIGDPAQL	ORF1ab	5721-5729	HLA-A* 24:02
KQFDTYNLW	ORF1ab	6437-6445	HLA-A* 24:02
YYQLYSTQL	ORF3a	211-219	HLA-A* 24:02
VYFLQSINF	ORF3a	112-120	HLA-A* 24:02
RYRIGNYKL	M	198–206	HLA-A* 24:02
QYIKWPWYI	S	1208-1216	HLA-A* 24:02
