# Supplementary material for: Features of Highly Homologous T-Cell Receptor Repertoire in the Immune Response to Mutations in Immunogenic Epitopes
Source: Int J Mol Sci. 2024 Nov 23;25(23):12591. doi: 10.3390/ijms252312591 (PMC11641755; doi:10.3390/ijms252312591)
Supplement: Supplementary file 1 [file ijms-25-12591-s001.zip › Suppl Table 5 CDR3b sequences specific for immunogenic epitopes presented by HLA-A_24_02.xlsx]

## Sheet: Target_cross_react
Chain	CDR3aa	V	J	MHC	MHC class	Epitope	Protein	Ref.
TRB	CASSVATGRTDTQYF	TRBV9-1	TRBJ2-3	HLA-A*24:02	MHCI	KQFDTYNLW	ORF1ab	Adaptive
TRB	CSGRDVSSYEQYF	TRBV20	TRBJ2-7	HLA-A*24:02	MHCI	KQFDTYNLW	ORF1ab	Adaptive
TRB	CASSLMPGSQETQYF	TRBV5-1	TRBJ2-5	HLA-A*24:02	MHCI	KQFDTYNLW	ORF1ab	Adaptive
TRB	CSARDTSGSPNEQFF	TRBV20	TRBJ2-1	HLA-A*24:02	MHCI	KQFDTYNLW	ORF1ab	Adaptive
TRB	CASSLYRGAESSYEQYF	TRBV7-6	TRBJ2-7	HLA-A*24:02	MHCI	KQFDTYNLW	ORF1ab	Adaptive
TRB	CASSVAPGAPNTEAFF	TRBV6-2	TRBJ1-1	HLA-A*24:02	MHCI	KQFDTYNLW	ORF1ab	Adaptive
TRB	CASSPGTSGNQDNSYNEQFF	TRBV7-7	TRBJ2-1	HLA-A*24:02	MHCI	KQFDTYNLW	ORF1ab	Adaptive
TRB	CASSPGTSGRILNTGELFF	TRBV7-7	TRBJ2-2	HLA-A*24:02	MHCI	KQFDTYNLW	ORF1ab	Adaptive
TRA	CVVNSLKDSSYKLIF	TRAV12-1	TRAJ12	HLA-A*24:02	MHCI	NYNYLYRLF	Spike	VDJdb
TRA	CAVLESGGSNYKLTF	TRAV20	TRAJ53	HLA-A*24:02	MHCI	NYNYLYRLF	Spike	VDJdb
TRA	CVVNVLMDSSYKLIF	TRAV12-1	TRAJ12	HLA-A*24:02	MHCI	NYNYLYRLF	Spike	VDJdb
TRA	CVVNGGNNNARLMF	TRAV12-1	TRAJ31	HLA-A*24:02	MHCI	NYNYLYRLF	Spike	VDJdb
TRA	CAIPHAGGTSYGKLTF	TRAV14/DV4	TRAJ52	HLA-A*24:02	MHCI	NYNYLYRLF	Spike	VDJdb
TRA	CVVNILDSGAGSYQLTF	TRAV12-1	TRAJ28	HLA-A*24:02	MHCI	NYNYLYRLF	Spike	VDJdb
TRA	CAVQASGGGADGLTF	TRAV20	TRAJ45	HLA-A*24:02	MHCI	NYNYLYRLF	Spike	VDJdb
TRA	CVVNIFYGGAGSYQLTF	TRAV12-1	TRAJ28	HLA-A*24:02	MHCI	NYNYLYRLF	Spike	VDJdb
TRA	CVVNLLSGSSYKLIF	TRAV12-1	TRAJ12	HLA-A*24:02	MHCI	NYNYLYRLF	Spike	VDJdb
TRA	CVVNALSGAGSYQLTF	TRAV12-1	TRAJ28	HLA-A*24:02	MHCI	NYNYLYRLF	Spike	VDJdb
TRA	CVVNTLSDSNYQLIW	TRAV12-1	TRAJ33	HLA-A*24:02	MHCI	NYNYLYRLF	Spike	VDJdb
TRA	CVVNAHSGAGSYQLTF	TRAV12-1	TRAJ28	HLA-A*24:02	MHCI	NYNYLYRLF	Spike	VDJdb
TRA	CVVNILKDSSYKLIF	TRAV12-1	TRAJ12	HLA-A*24:02	MHCI	NYNYLYRLF	Spike	VDJdb
TRA	CVVNTLSYSGAGSYQLTF	TRAV12-1	TRAJ28	HLA-A*24:02	MHCI	NYNYLYRLF	Spike	VDJdb
TRA	CVVNGLNSGAGSYQLTF	TRAV12-1	TRAJ28	HLA-A*24:02	MHCI	NYNYLYRLF	Spike	VDJdb
TRA	CVVNIPPVDSSYKLIF	TRAV12-1	TRAJ12	HLA-A*24:02	MHCI	NYNYLYRLF	Spike	VDJdb
TRA	CAPINTGGFKTIF	TRAV19	TRAJ9	HLA-A*24:02	MHCI	NYNYLYRLF	Spike	VDJdb
TRA	CVVTILSLNAGGTSYGKLTF	TRAV12-1	TRAJ52	HLA-A*24:02	MHCI	NYNYLYRLF	Spike	VDJdb
TRA	CVVNIPTNSGYALNF	TRAV12-1	TRAJ41	HLA-A*24:02	MHCI	NYNYLYRLF	Spike	VDJdb
TRA	CVVNALMDSNYQLIW	TRAV12-1	TRAJ33	HLA-A*24:02	MHCI	NYNYLYRLF	Spike	VDJdb
TRA	CAMSHYGGSQGNLIF	TRAV14/DV4	TRAJ42	HLA-A*24:02	MHCI	NYNYLYRLF	Spike	VDJdb
TRA	CASNFQTGANNLFF	TRAV17	TRAJ36	HLA-A*24:02	MHCI	NYNYLYRLF	Spike	VDJdb
TRA	CVVNAFNSGAGSYQLTF	TRAV12-1	TRAJ28	HLA-A*24:02	MHCI	NYNYLYRLF	Spike	VDJdb
TRA	CVVNIFSGSGAGSYQLTF	TRAV12-1	TRAJ28	HLA-A*24:02	MHCI	NYNYLYRLF	Spike	VDJdb
TRA	CAFMYSGGGADGLTF	TRAV24	TRAJ45	HLA-A*24:02	MHCI	NYNYLYRLF	Spike	VDJdb
TRA	CVVTAVSGGSNYKLTF	TRAV12-1	TRAJ53	HLA-A*24:02	MHCI	NYNYLYRLF	Spike	VDJdb
TRA	CVVNSPPEGAGSYQLTF	TRAV12-1	TRAJ28	HLA-A*24:02	MHCI	NYNYLYRLF	Spike	VDJdb
TRA	CVVNRMKVDSNYQLIW	TRAV12-1	TRAJ33	HLA-A*24:02	MHCI	NYNYLYRLF	Spike	VDJdb
TRA	CVVNTLMRSNYQLIW	TRAV12-1	TRAJ33	HLA-A*24:02	MHCI	NYNYLYRLF	Spike	VDJdb
TRA	CVVNILRLSEDSNYQLIW	TRAV12-1	TRAJ33	HLA-A*24:02	MHCI	NYNYLYRLF	Spike	VDJdb
TRA	CVVPAGWDAGNMLTF	TRAV12-1	TRAJ39	HLA-A*24:02	MHCI	NYNYLYRLF	Spike	VDJdb
TRA	CVVNILGAGSYQLTF	TRAV12-1	TRAJ28	HLA-A*24:02	MHCI	NYNYLYRLF	Spike	VDJdb
TRA	CAVHRGSQGNLIF	TRAV20	TRAJ42	HLA-A*24:02	MHCI	NYNYLYRLF	Spike	VDJdb
TRA	CVVNIWKDSNYQLIW	TRAV12-1	TRAJ33	HLA-A*24:02	MHCI	NYNYLYRLF	Spike	VDJdb
TRA	CAMRGSTGNQFYF	TRAV14/DV4	TRAJ49	HLA-A*24:02	MHCI	NYNYLYRLF	Spike	VDJdb
TRA	CVVNIPYGSNYQLIW	TRAV12-1	TRAJ33	HLA-A*24:02	MHCI	NYNYLYRLF	Spike	VDJdb
TRA	CVVNLLRSNDYKLSF	TRAV12-1	TRAJ20	HLA-A*24:02	MHCI	NYNYLYRLF	Spike	VDJdb
TRA	CVVNSLEDSNYQLIW	TRAV12-1	TRAJ33	HLA-A*24:02	MHCI	NYNYLYRLF	Spike	VDJdb
TRA	CVVTNTNAGKSTF	TRAV12-1	TRAJ27	HLA-A*24:02	MHCI	NYNYLYRLF	Spike	VDJdb
TRA	CVVNAPNTGFQKLVF	TRAV12-1	TRAJ8	HLA-A*24:02	MHCI	NYNYLYRLF	Spike	VDJdb
TRA	CVVNIFTSGTYKYIF	TRAV12-1	TRAJ40	HLA-A*24:02	MHCI	NYNYLYRLF	Spike	VDJdb
TRA	CVVNILRSNDYKLSF	TRAV12-1	TRAJ20	HLA-A*24:02	MHCI	NYNYLYRLF	Spike	VDJdb
TRA	CVVNKVSVNTGFQKLVF	TRAV12-1	TRAJ8	HLA-A*24:02	MHCI	NYNYLYRLF	Spike	VDJdb
TRA	CVVNMLSNSGYALNF	TRAV12-1	TRAJ41	HLA-A*24:02	MHCI	NYNYLYRLF	Spike	VDJdb
TRA	CVVTPPSMNTGFQKLVF	TRAV12-1	TRAJ8	HLA-A*24:02	MHCI	NYNYLYRLF	Spike	VDJdb
TRA	CVVNIFMDSSYKLIF	TRAV12-1	TRAJ12	HLA-A*24:02	MHCI	NYNYLYRLF	Spike	VDJdb
TRA	CVVNILRGSSYKLIF	TRAV12-1	TRAJ12	HLA-A*24:02	MHCI	NYNYLYRLF	Spike	VDJdb
TRA	CVVNVLRGSNYKLTF	TRAV12-1	TRAJ53	HLA-A*24:02	MHCI	NYNYLYRLF	Spike	VDJdb
TRA	CVVVRMDSSYKLIF	TRAV12-1	TRAJ12	HLA-A*24:01	MHCI	NYNYLYRLF	Spike	VDJdb
TRA	CIVYNKLIF	TRAV26-1	TRAJ4	HLA-A*24:01	MHCI	NYNYLYRLF	Spike	VDJdb
TRA	CVVNMLYSGGSNYKLTF	TRAV12-1	TRAJ53	HLA-A*24:01	MHCI	NYNYLYRLF	Spike	VDJdb
TRA	CAESMMEAAGNKLTF	TRAV5	TRAJ17	HLA-A*24:01	MHCI	NYNYLYRLF	Spike	VDJdb
TRA	CALKDPLMAVQGAQKLVF	TRAV16	TRAJ54	HLA-A*24:01	MHCI	NYNYLYRLF	Spike	VDJdb
TRA	CAEMNSGYSTLTF	TRAV5	TRAJ11	HLA-A*24:01	MHCI	NYNYLYRLF	Spike	VDJdb
TRA	CAARPEPTSTGTALIF	TRAV13-1	TRAJ15	HLA-A*24:01	MHCI	NYNYLYRLF	Spike	VDJdb
TRA	CVVNDLVDSNYQLIW	TRAV12-1	TRAJ33	HLA-A*24:01	MHCI	NYNYLYRLF	Spike	VDJdb
TRA	CAVRADRGSTLGRLYF	TRAV1-1	TRAJ18	HLA-A*24:01	MHCI	NYNYLYRLF	Spike	Minervina
TRA	CIVGRYQKVTF	TRAV26-1	TRAJ13	HLA-A*24:01	MHCI	NYNYLYRLF	Spike	Minervina
TRA	CIRGSNYKLTF	TRAV26-2	TRAJ53	HLA-A*24:01	MHCI	NYNYLYRLF	Spike	Minervina
TRA	CAVDPNQGAQKLVF	TRAV12-2	TRAJ54	HLA-A*24:01	MHCI	NYNYLYRLF	Spike	Minervina
TRA	CAVQASGGSYIPTF	TRAV20	TRAJ6	HLA-A*24:01	MHCI	NYNYLYRLF	Spike	Minervina
TRA	CAMRGVYSSASKIIF	TRAV14/DV4	TRAJ3	HLA-A*24:01	MHCI	NYNYLYRLF	Spike	Minervina
TRA	CAVSDNNFNKFYF	TRAV8-4	TRAJ21	HLA-A*24:01	MHCI	NYNYLYRLF	Spike	Minervina
TRA	CATDAPGFRSAQKLVF	TRAV17	TRAJ54	HLA-A*24:01	MHCI	NYNYLYRLF	Spike	Minervina
TRA	CAVISSGSARQLTF	TRAV8-3	TRAJ22	HLA-A*24:01	MHCI	NYNYLYRLF	Spike	Minervina
TRA	CAMARFFDKFYF	TRAV14/DV4	TRAJ21	HLA-A*24:01	MHCI	NYNYLYRLF	Spike	Minervina
TRA	CVVNSLKDSSYKLIF	TRAV12-1	TRAJ12	HLA-A*24:01	MHCI	NYNYLYRLF	Spike	Minervina
TRA	CAVNRITDSNYQLIW	TRAV12-2	TRAJ33	HLA-A*24:01	MHCI	NYNYLYRLF	Spike	Minervina
TRA	CAVQGFGNVLHC	TRAV21	TRAJ35	HLA-A*24:01	MHCI	NYNYLYRLF	Spike	Minervina
TRA	CGTEKTSYDKVIF	TRAV30	TRAJ50	HLA-A*24:01	MHCI	NYNYLYRLF	Spike	Minervina
TRA	CAVLESGGSNYKLTF	TRAV20	TRAJ53	HLA-A*24:01	MHCI	NYNYLYRLF	Spike	Minervina
TRA	CVVNIPFNAGGTSYGKLTF	TRAV12-1	TRAJ52	HLA-A*24:01	MHCI	NYNYLYRLF	Spike	Minervina
TRA	CALGGGDTNAGKSTF	TRAV16	TRAJ27	HLA-A*24:01	MHCI	NYNYLYRLF	Spike	Minervina
TRA	CAVQASGGGADGLTF	TRAV20	TRAJ45	HLA-A*24:01	MHCI	NYNYLYRLF	Spike	Minervina
TRA	CVVNVLMDSSYKLIF	TRAV12-1	TRAJ12	HLA-A*24:01	MHCI	NYNYLYRLF	Spike	Minervina
TRA	CAERAPPGSARQLTF	TRAV13-2	TRAJ22	HLA-A*24:01	MHCI	NYNYLYRLF	Spike	Minervina
TRA	CVVSDPPSEDKIIF	TRAV8-2	TRAJ30	HLA-A*24:01	MHCI	NYNYLYRLF	Spike	Minervina
TRA	CALDGGSYIPTF	TRAV6	TRAJ6	HLA-A*24:01	MHCI	NYNYLYRLF	Spike	Minervina
TRA	CVVNLLNSNSGYALNF	TRAV12-1	TRAJ41	HLA-A*24:01	MHCI	NYNYLYRLF	Spike	Minervina
TRA	CVVNGGNNNARLMF	TRAV12-1	TRAJ31	HLA-A*24:01	MHCI	NYNYLYRLF	Spike	Minervina
TRA	CVVRNSGYALNF	TRAV12-1	TRAJ41	HLA-A*24:01	MHCI	NYNYLYRLF	Spike	Minervina
TRA	CAELPRGYNKLIF	TRAV13-2	TRAJ4	HLA-A*24:01	MHCI	NYNYLYRLF	Spike	Minervina
TRA	CAVRRSMRF	TRAV3	TRAJ43	HLA-A*24:01	MHCI	NYNYLYRLF	Spike	Minervina
TRA	CILRDMNTGFQKLVF	TRAV26-2	TRAJ8	HLA-A*24:01	MHCI	NYNYLYRLF	Spike	Minervina
TRA	CALSEAETGGFKTIF	TRAV19	TRAJ9	HLA-A*24:01	MHCI	NYNYLYRLF	Spike	Minervina
TRA	CAATLTGNQFYF	TRAV29/DV5	TRAJ49	HLA-A*24:01	MHCI	NYNYLYRLF	Spike	Minervina
TRA	CAIPHAGGTSYGKLTF	TRAV14/DV4	TRAJ52	HLA-A*24:01	MHCI	NYNYLYRLF	Spike	Minervina
TRA	CAVTGYGGSQGNLIF	TRAV12-2	TRAJ42	HLA-A*24:01	MHCI	NYNYLYRLF	Spike	Minervina
TRA	CAVNAGNMLTF	TRAV12-2	TRAJ39	HLA-A*24:01	MHCI	NYNYLYRLF	Spike	Minervina
TRA	CVVNILDSGAGSYQLTF	TRAV12-1	TRAJ28	HLA-A*24:01	MHCI	NYNYLYRLF	Spike	Minervina
TRA	CAEIGESGGYQKVTF	TRAV5	TRAJ13	HLA-A*24:01	MHCI	NYNYLYRLF	Spike	Minervina
TRA	CAMEGPTDKLIF	TRAV14/DV4	TRAJ34	HLA-A*24:01	MHCI	NYNYLYRLF	Spike	Minervina
TRA	CVVNIFYGGAGSYQLTF	TRAV12-1	TRAJ28	HLA-A*24:01	MHCI	NYNYLYRLF	Spike	Minervina
TRA	CVVNMIKDSSYKLIF	TRAV12-1	TRAJ12	HLA-A*24:01	MHCI	NYNYLYRLF	Spike	Minervina
TRA	CALSDTDDKIIF	TRAV19	TRAJ30	HLA-A*24:01	MHCI	NYNYLYRLF	Spike	Minervina
TRA	CAVKPWGNNRLAF	TRAV22	TRAJ7	HLA-A*24:01	MHCI	NYNYLYRLF	Spike	Minervina
TRA	CAASVDNNARLMF	TRAV29/DV5	TRAJ31	HLA-A*24:01	MHCI	NYNYLYRLF	Spike	Minervina
TRA	CGAGLNYGGSQGNLIF	TRAV34	TRAJ42	HLA-A*24:01	MHCI	NYNYLYRLF	Spike	Minervina
TRA	CVVNILTGAGSYQLTF	TRAV12-1	TRAJ28	HLA-A*24:01	MHCI	NYNYLYRLF	Spike	Minervina
TRA	CVVNTLYSGAGSYQLTF	TRAV12-1	TRAJ28	HLA-A*24:01	MHCI	NYNYLYRLF	Spike	Minervina
TRA	CVVNTLMGSNYKLTF	TRAV12-1	TRAJ53	HLA-A*24:01	MHCI	NYNYLYRLF	Spike	Minervina
TRA	CVVNLLSGSSYKLIF	TRAV12-1	TRAJ12	HLA-A*24:01	MHCI	NYNYLYRLF	Spike	Minervina
TRA	CASNFGNEKLTF	TRAV38-2/DV8	TRAJ48	HLA-A*24:01	MHCI	NYNYLYRLF	Spike	Minervina
TRA	CAGTFDNNDMRF	TRAV21	TRAJ43	HLA-A*24:01	MHCI	NYNYLYRLF	Spike	Minervina
TRA	CAVTFQGKLIF	TRAV12-2	TRAJ23	HLA-A*24:01	MHCI	NYNYLYRLF	Spike	Minervina
TRA	CAHQAPNQAGTALIF	TRAV29/DV5	TRAJ15	HLA-A*24:01	MHCI	NYNYLYRLF	Spike	Minervina
TRA	CAVRDRGYKLSF	TRAV1-2	TRAJ20	HLA-A*24:01	MHCI	NYNYLYRLF	Spike	Minervina
TRA	CVVRAHTGTASKLTF	TRAV10	TRAJ44	HLA-A*24:01	MHCI	NYNYLYRLF	Spike	Minervina
TRA	CAVNVDSWGKLQF	TRAV12-2	TRAJ24	HLA-A*24:01	MHCI	NYNYLYRLF	Spike	Minervina
TRA	CAESLLGGNNDMRF	TRAV5	TRAJ43	HLA-A*24:01	MHCI	NYNYLYRLF	Spike	Minervina
TRA	CGTEDNYGQNFVF	TRAV30	TRAJ26	HLA-A*24:01	MHCI	NYNYLYRLF	Spike	Minervina
TRA	CAMRETSQGGSEKLVF	TRAV14/DV4	TRAJ57	HLA-A*24:01	MHCI	NYNYLYRLF	Spike	Minervina
TRA	CAFMKYGMVRAAGNKLTF	TRAV38-1	TRAJ17	HLA-A*24:01	MHCI	NYNYLYRLF	Spike	Minervina
TRA	CAVREPGRRALTF	TRAV3	TRAJ5	HLA-A*24:01	MHCI	NYNYLYRLF	Spike	Minervina
TRA	CVVNTLSDSNYQLIW	TRAV12-1	TRAJ33	HLA-A*24:01	MHCI	NYNYLYRLF	Spike	Minervina
TRA	CVVNAHSGAGSYQLTF	TRAV12-1	TRAJ28	HLA-A*24:01	MHCI	NYNYLYRLF	Spike	Minervina
TRA	CVVNMESGAGSYQLTF	TRAV12-1	TRAJ28	HLA-A*24:01	MHCI	NYNYLYRLF	Spike	Minervina
TRA	CALARTNTGNQFYF	TRAV8-3	TRAJ49	HLA-A*24:01	MHCI	NYNYLYRLF	Spike	Minervina
TRA	CALSEGSGGSNYKLTF	TRAV19	TRAJ53	HLA-A*24:01	MHCI	NYNYLYRLF	Spike	Minervina
TRA	CAATSGTYKYIF	TRAV27	TRAJ40	HLA-A*24:01	MHCI	NYNYLYRLF	Spike	Minervina
TRA	CVVNILKDSSYKLIF	TRAV12-1	TRAJ12	HLA-A*24:01	MHCI	NYNYLYRLF	Spike	Minervina
TRA	CVVTSHTDSNYQLIW	TRAV12-1	TRAJ33	HLA-A*24:01	MHCI	NYNYLYRLF	Spike	Minervina
TRA	CIVRSSTSGTYKYIF	TRAV26-1	TRAJ40	HLA-A*24:01	MHCI	NYNYLYRLF	Spike	Minervina
TRA	CAVNQDGANNLFF	TRAV12-2	TRAJ36	HLA-A*24:01	MHCI	NYNYLYRLF	Spike	Minervina
TRA	CAVRDMEDGQKLLF	TRAV3	TRAJ16	HLA-A*24:01	MHCI	NYNYLYRLF	Spike	Minervina
TRA	CVVNTLSYSGAGSYQLTF	TRAV12-1	TRAJ28	HLA-A*24:01	MHCI	NYNYLYRLF	Spike	Minervina
TRA	CVVNGLNSGAGSYQLTF	TRAV12-1	TRAJ28	HLA-A*24:01	MHCI	NYNYLYRLF	Spike	Minervina
TRA	CAMREGGGRRALTF	TRAV14/DV4	TRAJ5	HLA-A*24:01	MHCI	NYNYLYRLF	Spike	Minervina
TRA	CVVNMKGAGSYQLTF	TRAV12-1	TRAJ28	HLA-A*24:01	MHCI	NYNYLYRLF	Spike	Minervina
TRA	CVVNIPPVDSSYKLIF	TRAV12-1	TRAJ12	HLA-A*24:01	MHCI	NYNYLYRLF	Spike	Minervina
TRA	CAPPQGAQKLVF	TRAV17	TRAJ54	HLA-A*24:01	MHCI	NYNYLYRLF	Spike	Minervina
TRA	CAVRGNYGGSQGNLIF	TRAV41	TRAJ42	HLA-A*24:01	MHCI	NYNYLYRLF	Spike	Minervina
TRA	CAMRGSKGTGNQFYF	TRAV14/DV4	TRAJ49	HLA-A*24:01	MHCI	NYNYLYRLF	Spike	Minervina
TRA	CVVTILSLNAGGTSYGKLTF	TRAV12-1	TRAJ52	HLA-A*24:01	MHCI	NYNYLYRLF	Spike	Minervina
TRA	CATDDRTAGNKLTF	TRAV17	TRAJ17	HLA-A*24:01	MHCI	NYNYLYRLF	Spike	Minervina
TRA	CVVNTDSSYKLIF	TRAV12-1	TRAJ12	HLA-A*24:01	MHCI	NYNYLYRLF	Spike	Minervina
TRA	CVVNILMDSSYKLIF	TRAV12-1	TRAJ12	HLA-A*24:01	MHCI	NYNYLYRLF	Spike	Minervina
TRA	CAVNQGSQGNLIF	TRAV8-1	TRAJ42	HLA-A*24:01	MHCI	NYNYLYRLF	Spike	Minervina
TRA	CAMMGDTGNTGKLIF	TRAV12-3	TRAJ37	HLA-A*24:01	MHCI	NYNYLYRLF	Spike	Minervina
TRA	CVVNIPTNSGYALNF	TRAV12-1	TRAJ41	HLA-A*24:01	MHCI	NYNYLYRLF	Spike	Minervina
TRA	CAASPGAQKLVF	TRAV29/DV5	TRAJ54	HLA-A*24:01	MHCI	NYNYLYRLF	Spike	Minervina
TRA	CALSEAEGSSGSARQLTF	TRAV19	TRAJ22	HLA-A*24:01	MHCI	NYNYLYRLF	Spike	Minervina
TRA	CAMDYGQNFVF	TRAV12-3	TRAJ26	HLA-A*24:01	MHCI	NYNYLYRLF	Spike	Minervina
TRA	CALGRSGGSYIPTF	TRAV6	TRAJ6	HLA-A*24:01	MHCI	NYNYLYRLF	Spike	Minervina
TRA	CVVTQHVDSNYQLIW	TRAV12-1	TRAJ33	HLA-A*24:01	MHCI	NYNYLYRLF	Spike	Minervina
TRA	CVVNVLDMDSNYQLIW	TRAV12-1	TRAJ33	HLA-A*24:01	MHCI	NYNYLYRLF	Spike	Minervina
TRA	CIVRVDVTGSSNTGKLIF	TRAV26-1	TRAJ37	HLA-A*24:01	MHCI	NYNYLYRLF	Spike	Minervina
TRA	CAASAGKGSGNTGKLIF	TRAV29/DV5	TRAJ37	HLA-A*24:01	MHCI	NYNYLYRLF	Spike	Minervina
TRA	CAEQEADDMRF	TRAV13-2	TRAJ43	HLA-A*24:01	MHCI	NYNYLYRLF	Spike	Minervina
TRA	CVVNALMDSNYQLIW	TRAV12-1	TRAJ33	HLA-A*24:01	MHCI	NYNYLYRLF	Spike	Minervina
TRA	CALPGAKYIF	TRAV6	TRAJ40	HLA-A*24:01	MHCI	NYNYLYRLF	Spike	Minervina
TRA	CAVGDNYGQNFVF	TRAV1-1	TRAJ26	HLA-A*24:01	MHCI	NYNYLYRLF	Spike	Minervina
TRA	CALARSNDYKLSF	TRAV9-2	TRAJ20	HLA-A*24:01	MHCI	NYNYLYRLF	Spike	Minervina
TRA	CALSEAPVKAAGNKLTF	TRAV19	TRAJ17	HLA-A*24:01	MHCI	NYNYLYRLF	Spike	Minervina
TRA	CAVINQAGTALIF	TRAV1-2	TRAJ15	HLA-A*24:01	MHCI	NYNYLYRLF	Spike	Minervina
TRA	CVVTIFTGGFKTIF	TRAV12-1	TRAJ9	HLA-A*24:01	MHCI	NYNYLYRLF	Spike	Minervina
TRA	CAEARTDSWGKLQF	TRAV5	TRAJ24	HLA-A*24:01	MHCI	NYNYLYRLF	Spike	Minervina
TRA	CIDDQGAQKLVF	TRAV26-2	TRAJ54	HLA-A*24:01	MHCI	NYNYLYRLF	Spike	Minervina
TRA	CAAIPNSGNTPLVF	TRAV13-1	TRAJ29	HLA-A*24:01	MHCI	NYNYLYRLF	Spike	Minervina
TRA	CVVNAFNSGAGSYQLTF	TRAV12-1	TRAJ28	HLA-A*24:01	MHCI	NYNYLYRLF	Spike	Minervina
TRA	CAGPSRGFQKLVF	TRAV13-2	TRAJ8	HLA-A*24:01	MHCI	NYNYLYRLF	Spike	Minervina
TRA	CVVNIFSGSGAGSYQLTF	TRAV12-1	TRAJ28	HLA-A*24:01	MHCI	NYNYLYRLF	Spike	Minervina
TRA	CVVNLWGGGSYIPTF	TRAV12-1	TRAJ6	HLA-A*24:01	MHCI	NYNYLYRLF	Spike	Minervina
TRA	CATASSGGYQKVTF	TRAV17	TRAJ13	HLA-A*24:01	MHCI	NYNYLYRLF	Spike	Minervina
TRA	CAVQAAYNFNKFYF	TRAV20	TRAJ21	HLA-A*24:01	MHCI	NYNYLYRLF	Spike	Minervina
TRA	CAESIYNQGGKLIF	TRAV5	TRAJ23	HLA-A*24:01	MHCI	NYNYLYRLF	Spike	Minervina
TRA	CAASLTTGANNLFF	TRAV13-1	TRAJ36	HLA-A*24:01	MHCI	NYNYLYRLF	Spike	Minervina
TRA	CVVNDLSGAGSYQLTF	TRAV12-1	TRAJ28	HLA-A*24:01	MHCI	NYNYLYRLF	Spike	Minervina
TRA	CATPEVVDSSYKLIF	TRAV17	TRAJ12	HLA-A*24:01	MHCI	NYNYLYRLF	Spike	Minervina
TRA	CVVTAVSGGSNYKLTF	TRAV12-1	TRAJ53	HLA-A*24:01	MHCI	NYNYLYRLF	Spike	Minervina
TRA	CAVTLMITGGGNKLTF	TRAV12-2	TRAJ10	HLA-A*24:01	MHCI	NYNYLYRLF	Spike	Minervina
TRA	CALRPYGGSQGNLIF	TRAV29/DV5	TRAJ42	HLA-A*24:01	MHCI	NYNYLYRLF	Spike	Minervina
TRA	CVVNSPPEGAGSYQLTF	TRAV12-1	TRAJ28	HLA-A*24:01	MHCI	NYNYLYRLF	Spike	Minervina
TRA	CAYMRRSDGQKLLF	TRAV38-2/DV8	TRAJ16	HLA-A*24:01	MHCI	NYNYLYRLF	Spike	Minervina
TRA	CVVNVLGSNDYKLSF	TRAV12-1	TRAJ20	HLA-A*24:01	MHCI	NYNYLYRLF	Spike	Minervina
TRA	CALSEAARRDDKIIF	TRAV19	TRAJ30	HLA-A*24:01	MHCI	NYNYLYRLF	Spike	Minervina
TRA	CAFTASKLTF	TRAV38-2/DV8	TRAJ44	HLA-A*24:01	MHCI	NYNYLYRLF	Spike	Minervina
TRA	CVVNRMDSSYKLIF	TRAV12-1	TRAJ12	HLA-A*24:01	MHCI	NYNYLYRLF	Spike	Minervina
TRA	CATAQGGGADGLTF	TRAV17	TRAJ45	HLA-A*24:01	MHCI	NYNYLYRLF	Spike	Minervina
TRA	CVVNRMKVDSNYQLIW	TRAV12-1	TRAJ33	HLA-A*24:01	MHCI	NYNYLYRLF	Spike	Minervina
TRA	CAVDYNQGGKLIF	TRAV39	TRAJ23	HLA-A*24:01	MHCI	NYNYLYRLF	Spike	Minervina
TRA	CAMSGRAGGTSYGKLTF	TRAV12-3	TRAJ52	HLA-A*24:01	MHCI	NYNYLYRLF	Spike	Minervina
TRA	CAVNTDNYGQNFVF	TRAV12-2	TRAJ26	HLA-A*24:01	MHCI	NYNYLYRLF	Spike	Minervina
TRA	CVVNTLMRSNYQLIW	TRAV12-1	TRAJ33	HLA-A*24:01	MHCI	NYNYLYRLF	Spike	Minervina
TRA	CAMRDFYGKLTF	TRAV14/DV4	TRAJ52	HLA-A*24:01	MHCI	NYNYLYRLF	Spike	Minervina
TRA	CAGRLMEYGNKLVF	TRAV35	TRAJ47	HLA-A*24:01	MHCI	NYNYLYRLF	Spike	Minervina
TRA	CATDESKAAGNKLTF	TRAV17	TRAJ17	HLA-A*24:01	MHCI	NYNYLYRLF	Spike	Minervina
TRA	CAAMDSNYQLIW	TRAV38-1	TRAJ33	HLA-A*24:01	MHCI	NYNYLYRLF	Spike	Minervina
TRA	CAMRVLYSGAGSYQLTF	TRAV14/DV4	TRAJ28	HLA-A*24:01	MHCI	NYNYLYRLF	Spike	Minervina
TRA	CATDQGNAGNMLTF	TRAV17	TRAJ39	HLA-A*24:01	MHCI	NYNYLYRLF	Spike	Minervina
TRA	CVVNILRLSEDSNYQLIW	TRAV12-1	TRAJ33	HLA-A*24:01	MHCI	NYNYLYRLF	Spike	Minervina
TRA	CVVNVLRSNDYKLSF	TRAV12-1	TRAJ20	HLA-A*24:01	MHCI	NYNYLYRLF	Spike	Minervina
TRA	CAESSSGGYNKLIF	TRAV13-2	TRAJ4	HLA-A*24:01	MHCI	NYNYLYRLF	Spike	Minervina
TRA	CAAIHNNAGNMLTF	TRAV13-1	TRAJ39	HLA-A*24:01	MHCI	NYNYLYRLF	Spike	Minervina
TRA	CAANTGNQFYF	TRAV13-1	TRAJ49	HLA-A*24:01	MHCI	NYNYLYRLF	Spike	Minervina
TRA	CVVTRGGSARQLTF	TRAV12-1	TRAJ22	HLA-A*24:01	MHCI	NYNYLYRLF	Spike	Minervina
TRA	CLVGDTSGNTPLVF	TRAV4	TRAJ29	HLA-A*24:01	MHCI	NYNYLYRLF	Spike	Minervina
TRA	CAVILREAGTALIF	TRAV1-2	TRAJ15	HLA-A*24:01	MHCI	NYNYLYRLF	Spike	Minervina
TRA	CAVNRGGFQKLVF	TRAV12-2	TRAJ8	HLA-A*24:01	MHCI	NYNYLYRLF	Spike	Minervina
TRA	CVVNILGAGSYQLTF	TRAV12-1	TRAJ28	HLA-A*24:01	MHCI	NYNYLYRLF	Spike	Minervina
TRA	CLVGDRGGSGNTPLVF	TRAV4	TRAJ29	HLA-A*24:01	MHCI	NYNYLYRLF	Spike	Minervina
TRA	CAETRVYGQNFVF	TRAV5	TRAJ26	HLA-A*24:01	MHCI	NYNYLYRLF	Spike	Minervina
TRA	CAVHRGSQGNLIF	TRAV20	TRAJ42	HLA-A*24:01	MHCI	NYNYLYRLF	Spike	Minervina
TRA	CAVSSLATNKLIF	TRAV8-6	TRAJ32	HLA-A*24:01	MHCI	NYNYLYRLF	Spike	Minervina
TRA	CAVGAGSGAGSYQLTF	TRAV8-3	TRAJ28	HLA-A*24:01	MHCI	NYNYLYRLF	Spike	Minervina
TRA	CAVKDSNYQLIW	TRAV1-2	TRAJ33	HLA-A*24:01	MHCI	NYNYLYRLF	Spike	Minervina
TRA	CAMREGQGDYKLSF	TRAV14/DV4	TRAJ20	HLA-A*24:01	MHCI	NYNYLYRLF	Spike	Minervina
TRA	CALSDRGSGGKLIF	TRAV9-2	TRAJ34	HLA-A*24:01	MHCI	NYNYLYRLF	Spike	Minervina
TRA	CAMRGTNFGNEKLTF	TRAV14/DV4	TRAJ48	HLA-A*24:01	MHCI	NYNYLYRLF	Spike	Minervina
TRA	CAVRPYTSGTYKYIF	TRAV1-2	TRAJ40	HLA-A*24:01	MHCI	NYNYLYRLF	Spike	Minervina
TRA	CAMDSNYQLIW	TRAV12-3	TRAJ33	HLA-A*24:01	MHCI	NYNYLYRLF	Spike	Minervina
TRA	CAERRNTGFQKLVF	TRAV13-2	TRAJ8	HLA-A*24:01	MHCI	NYNYLYRLF	Spike	Minervina
TRA	CALSGGGLYNFNKFYF	TRAV19	TRAJ21	HLA-A*24:01	MHCI	NYNYLYRLF	Spike	Minervina
TRA	CGTPVSGTYKYIF	TRAV30	TRAJ40	HLA-A*24:01	MHCI	NYNYLYRLF	Spike	Minervina
TRA	CAVRDDSGGYNKLIF	TRAV1-2	TRAJ4	HLA-A*24:01	MHCI	NYNYLYRLF	Spike	Minervina
TRA	CARAGWTGRRALTF	TRAV12-3	TRAJ5	HLA-A*24:01	MHCI	NYNYLYRLF	Spike	Minervina
TRA	CVVNIWKDSNYQLIW	TRAV12-1	TRAJ33	HLA-A*24:01	MHCI	NYNYLYRLF	Spike	Minervina
TRA	CVVNIGWTGGSYIPTF	TRAV12-1	TRAJ6	HLA-A*24:01	MHCI	NYNYLYRLF	Spike	Minervina
TRA	CALIHSGGSNYKLTF	TRAV18	TRAJ53	HLA-A*24:01	MHCI	NYNYLYRLF	Spike	Minervina
TRA	CATDLGDKIIF	TRAV17	TRAJ30	HLA-A*24:01	MHCI	NYNYLYRLF	Spike	Minervina
TRA	CAMREGLRGFQKLVF	TRAV14/DV4	TRAJ8	HLA-A*24:01	MHCI	NYNYLYRLF	Spike	Minervina
TRA	CATPIRAGSYQLTF	TRAV17	TRAJ28	HLA-A*24:01	MHCI	NYNYLYRLF	Spike	Minervina
TRA	CAVNELMDSNYQLIW	TRAV12-2	TRAJ33	HLA-A*24:01	MHCI	NYNYLYRLF	Spike	Minervina
TRA	CASLRGTTSGTYKYIF	TRAV29/DV5	TRAJ40	HLA-A*24:01	MHCI	NYNYLYRLF	Spike	Minervina
TRA	CAAYNTDKLIF	TRAV29/DV5	TRAJ34	HLA-A*24:01	MHCI	NYNYLYRLF	Spike	Minervina
TRA	CVVNENEAGSYQLTF	TRAV12-1	TRAJ28	HLA-A*24:01	MHCI	NYNYLYRLF	Spike	Minervina
TRA	CALSGLGGATNKLIF	TRAV19	TRAJ32	HLA-A*24:01	MHCI	NYNYLYRLF	Spike	Minervina
TRA	CALMTSGTYKYIF	TRAV19	TRAJ40	HLA-A*24:01	MHCI	NYNYLYRLF	Spike	Minervina
TRA	CALSEALGGNAGNMLTF	TRAV19	TRAJ39	HLA-A*24:01	MHCI	NYNYLYRLF	Spike	Minervina
TRA	CVVSERSNDYKLSF	TRAV12-1	TRAJ20	HLA-A*24:01	MHCI	NYNYLYRLF	Spike	Minervina
TRA	CAVDDFNKFYF	TRAV12-2	TRAJ21	HLA-A*24:01	MHCI	NYNYLYRLF	Spike	Minervina
TRA	CVVNMVGGSNYKLTF	TRAV12-1	TRAJ53	HLA-A*24:01	MHCI	NYNYLYRLF	Spike	Minervina
TRA	CVVIILKGSNYKLTF	TRAV12-1	TRAJ53	HLA-A*24:01	MHCI	NYNYLYRLF	Spike	Minervina
TRA	CAVRALYSGAGSYQLTF	TRAV1-2	TRAJ28	HLA-A*24:01	MHCI	NYNYLYRLF	Spike	Minervina
TRA	CAVTGGYNKLIF	TRAV8-3	TRAJ4	HLA-A*24:01	MHCI	NYNYLYRLF	Spike	Minervina
TRA	CGAGNNRKLIW	TRAV8-1	TRAJ38	HLA-A*24:01	MHCI	NYNYLYRLF	Spike	Minervina
TRA	CADLFSGSARQLTF	TRAV13-2	TRAJ22	HLA-A*24:01	MHCI	NYNYLYRLF	Spike	Minervina
TRA	CAMRGSTGNQFYF	TRAV14/DV4	TRAJ49	HLA-A*24:01	MHCI	NYNYLYRLF	Spike	Minervina
TRA	CVVNALRDSSYKLIF	TRAV12-1	TRAJ12	HLA-A*24:01	MHCI	NYNYLYRLF	Spike	Minervina
TRA	CAVIGGFKTIF	TRAV8-4	TRAJ9	HLA-A*24:01	MHCI	NYNYLYRLF	Spike	Minervina
TRA	CAMDTDNTDKLIF	TRAV14/DV4	TRAJ34	HLA-A*24:01	MHCI	NYNYLYRLF	Spike	Minervina
TRA	CAVNAVDSGAGSYQLTF	TRAV12-2	TRAJ28	HLA-A*24:01	MHCI	NYNYLYRLF	Spike	Francis
TRA	CVVNIFNSGGSNYKLTF	TRAV12-1	TRAJ53	HLA-A*24:01	MHCI	NYNYLYRLF	Spike	Francis
TRA	CVVNIPYGSNYQLIW	TRAV12-1	TRAJ33	HLA-A*24:01	MHCI	NYNYLYRLF	Spike	Francis
TRA	CVVNLLRSNDYKLSF	TRAV12-1	TRAJ20	HLA-A*24:01	MHCI	NYNYLYRLF	Spike	Francis
TRA	CVVNSLEDSNYQLIW	TRAV12-1	TRAJ33	HLA-A*24:01	MHCI	NYNYLYRLF	Spike	Francis
TRA	CVVTNTNAGKSTF	TRAV12-1	TRAJ27	HLA-A*24:01	MHCI	NYNYLYRLF	Spike	Francis
TRA	CVVNALSGAGSYQLTF	TRAV12-1	TRAJ28	HLA-A*24:01	MHCI	NYNYLYRLF	Spike	Francis
TRA	CVVNAPNTGFQKLVF	TRAV12-1	TRAJ8	HLA-A*24:01	MHCI	NYNYLYRLF	Spike	Francis
TRA	CVVNIFTSGTYKYIF	TRAV12-1	TRAJ40	HLA-A*24:01	MHCI	NYNYLYRLF	Spike	Francis
TRA	CVVNILRSNDYKLSF	TRAV12-1	TRAJ20	HLA-A*24:01	MHCI	NYNYLYRLF	Spike	Francis
TRA	CVVNKVSVNTGFQKLVF	TRAV12-1	TRAJ8	HLA-A*24:01	MHCI	NYNYLYRLF	Spike	Francis
TRA	CVVNMLSNSGYALNF	TRAV12-1	TRAJ41	HLA-A*24:01	MHCI	NYNYLYRLF	Spike	Francis
TRA	CVVTPPSMNTGFQKLVF	TRAV12-1	TRAJ8	HLA-A*24:01	MHCI	NYNYLYRLF	Spike	Francis
TRA	CAMRPQGYNTDKLIF	TRAV14/DV4	TRAJ34	HLA-A*24:01	MHCI	NYNYLYRLF	Spike	Francis
TRA	CVVNIFMDSSYKLIF	TRAV12-1	TRAJ12	HLA-A*24:01	MHCI	NYNYLYRLF	Spike	Francis
TRA	CVVNILRGSSYKLIF	TRAV12-1	TRAJ12	HLA-A*24:01	MHCI	NYNYLYRLF	Spike	Francis
TRA	CVVNKPPRVDSNYQLIW	TRAV12-1	TRAJ33	HLA-A*24:01	MHCI	NYNYLYRLF	Spike	Francis
TRA	CVVNRLSRGGSNYKLTF	TRAV12-1	TRAJ53	HLA-A*24:01	MHCI	NYNYLYRLF	Spike	Francis
TRA	CVVNVLRGSNYKLTF	TRAV12-1	TRAJ53	HLA-A*24:01	MHCI	NYNYLYRLF	Spike	Francis
TRB	CASSVSQGYEQFF	TRBV9	TRBJ2-1	HLA-A*24:01	MHCI	NYNYLYRLF	Spike	VDJdb
TRB	CASSEYRPPYEQYF	TRBV2	TRBJ2-7	HLA-A*24:01	MHCI	NYNYLYRLF	Spike	VDJdb
TRB	CASSEAGGYEQYF	TRBV2	TRBJ2-7	HLA-A*24:01	MHCI	NYNYLYRLF	Spike	VDJdb
TRB	CASSPNPTYEQYF	TRBV7-2	TRBJ2-7	HLA-A*24:01	MHCI	NYNYLYRLF	Spike	VDJdb
TRB	CASSQDLADRGYTF	TRBV4-1	TRBJ1-2	HLA-A*24:01	MHCI	NYNYLYRLF	Spike	VDJdb
TRB	CASSHSMGYEQYF	TRBV4-1	TRBJ2-7	HLA-A*24:01	MHCI	NYNYLYRLF	Spike	VDJdb
TRB	CASSEFRSPYEQYF	TRBV2	TRBJ2-7	HLA-A*24:01	MHCI	NYNYLYRLF	Spike	VDJdb
TRB	CASSERTGYEAFF	TRBV6-1	TRBJ1-1	HLA-A*24:01	MHCI	NYNYLYRLF	Spike	VDJdb
TRB	CASSEQGGYEQYF	TRBV5-5	TRBJ2-7	HLA-A*24:01	MHCI	NYNYLYRLF	Spike	VDJdb
TRB	CASSETGGYEQYF	TRBV6-4	TRBJ2-7	HLA-A*24:01	MHCI	NYNYLYRLF	Spike	VDJdb
TRB	CASSEGQGYEQYF	TRBV5-1	TRBJ2-7	HLA-A*24:01	MHCI	NYNYLYRLF	Spike	VDJdb
TRB	CASSETGGYEQYF	TRBV6-1	TRBJ2-7	HLA-A*24:01	MHCI	NYNYLYRLF	Spike	VDJdb
TRB	CASSQTAGYEQYF	TRBV4-1	TRBJ2-7	HLA-A*24:01	MHCI	NYNYLYRLF	Spike	VDJdb
TRB	CASSEATGYEQYF	TRBV6-1	TRBJ2-7	HLA-A*24:01	MHCI	NYNYLYRLF	Spike	VDJdb
TRB	CASSQLGGYEQYF	TRBV4-3	TRBJ2-7	HLA-A*24:01	MHCI	NYNYLYRLF	Spike	VDJdb
TRB	CASSEGEGYEQYF	TRBV6-4	TRBJ2-7	HLA-A*24:01	MHCI	NYNYLYRLF	Spike	VDJdb
TRB	CASSLAQGYEQYF	TRBV12-3	TRBJ2-7	HLA-A*24:01	MHCI	NYNYLYRLF	Spike	VDJdb
TRB	CASSETGGYEQYF	TRBV4-1	TRBJ2-7	HLA-A*24:01	MHCI	NYNYLYRLF	Spike	VDJdb
TRB	CASSESQGYEQYF	TRBV6-4	TRBJ2-7	HLA-A*24:01	MHCI	NYNYLYRLF	Spike	VDJdb
TRB	CASSEGRGYEQYF	TRBV6-1	TRBJ2-7	HLA-A*24:01	MHCI	NYNYLYRLF	Spike	VDJdb
TRB	CASSPEDRGAFF	TRBV11-2	TRBJ1-1	HLA-A*24:01	MHCI	NYNYLYRLF	Spike	VDJdb
TRB	CASSSERGLVREQYF	TRBV13	TRBJ2-7	HLA-A*24:01	MHCI	NYNYLYRLF	Spike	VDJdb
TRB	CASSEAQGYEQYF	TRBV7-2	TRBJ2-7	HLA-A*24:01	MHCI	NYNYLYRLF	Spike	VDJdb
TRB	CASSEAGGYEQYF	TRBV6-1	TRBJ2-7	HLA-A*24:01	MHCI	NYNYLYRLF	Spike	VDJdb
TRB	CASSNNYEQYF	TRBV19	TRBJ2-7	HLA-A*24:01	MHCI	NYNYLYRLF	Spike	VDJdb
TRB	CASSENRGYEQYF	TRBV2	TRBJ2-7	HLA-A*24:01	MHCI	NYNYLYRLF	Spike	VDJdb
TRB	CASSPGQGYEQYF	TRBV6-4	TRBJ2-7	HLA-A*24:01	MHCI	NYNYLYRLF	Spike	VDJdb
TRB	CASSEAGGYEQFF	TRBV6-1	TRBJ2-1	HLA-A*24:01	MHCI	NYNYLYRLF	Spike	VDJdb
TRB	CAISESSGYEQYF	TRBV10-3	TRBJ2-7	HLA-A*24:01	MHCI	NYNYLYRLF	Spike	VDJdb
TRB	CASSEAPGYEQYF	TRBV6-1	TRBJ2-7	HLA-A*24:01	MHCI	NYNYLYRLF	Spike	VDJdb
TRB	CASSEQTGSYGYTF	TRBV10-2	TRBJ1-2	HLA-A*24:01	MHCI	NYNYLYRLF	Spike	VDJdb
TRB	CASSEFQSPYEQYF	TRBV2	TRBJ2-7	HLA-A*24:01	MHCI	NYNYLYRLF	Spike	VDJdb
TRB	CASSEGQGYEQYF	TRBV2	TRBJ2-7	HLA-A*24:01	MHCI	NYNYLYRLF	Spike	VDJdb
TRB	CASSEGQGYEQYF	TRBV6-1	TRBJ2-7	HLA-A*24:01	MHCI	NYNYLYRLF	Spike	VDJdb
TRB	CASSEGRGYEQFF	TRBV6-1	TRBJ2-1	HLA-A*24:01	MHCI	NYNYLYRLF	Spike	VDJdb
TRB	CASSVGQGYEQYF	TRBV5-1	TRBJ2-7	HLA-A*24:01	MHCI	NYNYLYRLF	Spike	VDJdb
TRB	CASSPGQGYEQYF	TRBV5-4	TRBJ2-7	HLA-A*24:01	MHCI	NYNYLYRLF	Spike	VDJdb
TRB	CASSEFTNYEQYF	TRBV2	TRBJ2-7	HLA-A*24:01	MHCI	NYNYLYRLF	Spike	VDJdb
TRB	CASSETQGYEQFF	TRBV6-1	TRBJ2-1	HLA-A*24:01	MHCI	NYNYLYRLF	Spike	VDJdb
TRB	CASSEWRGYEQYF	TRBV6-1	TRBJ2-7	HLA-A*24:01	MHCI	NYNYLYRLF	Spike	VDJdb
TRB	CASSQVAGYEQYF	TRBV4-1	TRBJ2-7	HLA-A*24:01	MHCI	NYNYLYRLF	Spike	VDJdb
TRB	CASSERTGYEQYF	TRBV6-1	TRBJ2-7	HLA-A*24:01	MHCI	NYNYLYRLF	Spike	VDJdb
TRB	CASSEGQGPYEQYF	TRBV9	TRBJ2-7	HLA-A*24:01	MHCI	NYNYLYRLF	Spike	VDJdb
TRB	CATSESGGYEQYF	TRBV15	TRBJ2-7	HLA-A*24:01	MHCI	NYNYLYRLF	Spike	VDJdb
TRB	CASSEWQGGYEQYF	TRBV6-1	TRBJ2-7	HLA-A*24:01	MHCI	NYNYLYRLF	Spike	VDJdb
TRB	CASSPDPQETQYF	TRBV6-5	TRBJ2-5	HLA-A*24:01	MHCI	NYNYLYRLF	Spike	VDJdb
TRB	CASGLVQGYEQYF	TRBV12-5	TRBJ2-7	HLA-A*24:01	MHCI	NYNYLYRLF	Spike	VDJdb
TRB	CASSHTGGYEQFF	TRBV2	TRBJ2-1	HLA-A*24:01	MHCI	NYNYLYRLF	Spike	VDJdb
TRB	CASSLTSGYEQYF	TRBV11-2	TRBJ2-7	HLA-A*24:01	MHCI	NYNYLYRLF	Spike	VDJdb
TRB	CASSETGGYEQYF	TRBV2	TRBJ2-7	HLA-A*24:01	MHCI	NYNYLYRLF	Spike	VDJdb
TRB	CASSESQGYEQYF	TRBV2	TRBJ2-7	HLA-A*24:01	MHCI	NYNYLYRLF	Spike	VDJdb
TRB	CASSEGQGYEQFF	TRBV2	TRBJ2-1	HLA-A*24:01	MHCI	NYNYLYRLF	Spike	VDJdb
TRB	CASSEGQGYEQFF	TRBV10-1	TRBJ2-1	HLA-A*24:01	MHCI	NYNYLYRLF	Spike	VDJdb
TRB	CASSEGQGYEQYF	TRBV6-4	TRBJ2-7	HLA-A*24:01	MHCI	NYNYLYRLF	Spike	VDJdb
TRB	CASSLASGYEQYF	TRBV7-2	TRBJ2-7	HLA-A*24:01	MHCI	NYNYLYRLF	Spike	VDJdb
TRB	CASSEFRSYEQYF	TRBV2	TRBJ2-7	HLA-A*24:01	MHCI	NYNYLYRLF	Spike	VDJdb
TRB	CASSERTGYEQYF	TRBV6-4	TRBJ2-7	HLA-A*24:01	MHCI	NYNYLYRLF	Spike	VDJdb
TRB	CASSLLGGYEQYF	TRBV5-4	TRBJ2-7	HLA-A*24:01	MHCI	NYNYLYRLF	Spike	VDJdb
TRB	CAWSVTGVTEAFF	TRBV30	TRBJ1-1	HLA-A*24:01	MHCI	NYNYLYRLF	Spike	VDJdb
TRB	CASSRGSGVSYEQYF	TRBV2	TRBJ2-7	HLA-A*24:01	MHCI	NYNYLYRLF	Spike	VDJdb
TRB	CASASGQGYEQYF	TRBV2	TRBJ2-7	HLA-A*24:01	MHCI	NYNYLYRLF	Spike	VDJdb
TRB	CASSQGPGPYEQYF	TRBV4-1	TRBJ2-7	HLA-A*24:01	MHCI	NYNYLYRLF	Spike	VDJdb
TRB	CASSEWGQGVAYGYTF	TRBV6-1	TRBJ1-2	HLA-A*24:01	MHCI	NYNYLYRLF	Spike	VDJdb
TRB	CASSIATGLNQPQHF	TRBV19	TRBJ1-5	HLA-A*24:01	MHCI	NYNYLYRLF	Spike	Minervina
TRB	CASSLTGGNSPLHF	TRBV7-9	TRBJ1-6	HLA-A*24:01	MHCI	NYNYLYRLF	Spike	Minervina
TRB	CATKPDTNTEAFF	TRBV10-3	TRBJ1-1	HLA-A*24:01	MHCI	NYNYLYRLF	Spike	Minervina
TRB	CASSYSSVYEQYF	TRBV27	TRBJ2-7	HLA-A*24:01	MHCI	NYNYLYRLF	Spike	Minervina
TRB	CATAWDRGTSAEQFF	TRBV4-1	TRBJ2-1	HLA-A*24:01	MHCI	NYNYLYRLF	Spike	Minervina
TRB	CASSADRDREETQYF	TRBV25-1	TRBJ2-5	HLA-A*24:01	MHCI	NYNYLYRLF	Spike	Minervina
TRB	CASSYSTSGNYNEQFF	TRBV6-2	TRBJ2-1	HLA-A*24:01	MHCI	NYNYLYRLF	Spike	Minervina
TRB	CAARTGGAGNEQFF	TRBV7-9	TRBJ2-1	HLA-A*24:01	MHCI	NYNYLYRLF	Spike	Minervina
TRB	CASSGEGKEELFF	TRBV18	TRBJ2-2	HLA-A*24:01	MHCI	NYNYLYRLF	Spike	Minervina
TRB	CALNFTDTQYF	TRBV27	TRBJ2-3	HLA-A*24:01	MHCI	NYNYLYRLF	Spike	Minervina
TRB	CASMDLRVSHHNSPLHF	TRBV2	TRBJ1-6	HLA-A*24:01	MHCI	NYNYLYRLF	Spike	Minervina
TRB	CASSVSQGYEQFF	TRBV9	TRBJ2-1	HLA-A*24:01	MHCI	NYNYLYRLF	Spike	Minervina
TRB	CASSEGQGYEAFF	TRBV6-1	TRBJ1-1	HLA-A*24:01	MHCI	NYNYLYRLF	Spike	Minervina
TRB	CASSYTRGTSGSTDTQYF	TRBV6-2	TRBJ2-3	HLA-A*24:01	MHCI	NYNYLYRLF	Spike	Minervina
TRB	CASRGTGTYQETQYF	TRBV27	TRBJ2-5	HLA-A*24:01	MHCI	NYNYLYRLF	Spike	Minervina
TRB	CASSEYRPPYEQYF	TRBV2	TRBJ2-7	HLA-A*24:01	MHCI	NYNYLYRLF	Spike	Minervina
TRB	CASSWELFGEQYF	TRBV5-4	TRBJ2-7	HLA-A*24:01	MHCI	NYNYLYRLF	Spike	Minervina
TRB	CASSFQRGGGTDTQYF	TRBV9	TRBJ2-3	HLA-A*24:01	MHCI	NYNYLYRLF	Spike	Minervina
TRB	CASSLGGNQPQHF	TRBV12-3	TRBJ1-5	HLA-A*24:01	MHCI	NYNYLYRLF	Spike	Minervina
TRB	CASSEAGGYEQYF	TRBV2	TRBJ2-7	HLA-A*24:01	MHCI	NYNYLYRLF	Spike	Minervina
TRB	CASSVTQGSSGANVLTF	TRBV9	TRBJ2-6	HLA-A*24:01	MHCI	NYNYLYRLF	Spike	Minervina
TRB	CASSLRDSYNEQFF	TRBV27	TRBJ2-1	HLA-A*24:01	MHCI	NYNYLYRLF	Spike	Minervina
TRB	CASSEGVGGPDTQYF	TRBV2	TRBJ2-3	HLA-A*24:01	MHCI	NYNYLYRLF	Spike	Minervina
TRB	CASSEAGGYEQYV	TRBV6-1	TRBJ2-7	HLA-A*24:01	MHCI	NYNYLYRLF	Spike	Minervina
TRB	CASSPNPTYEQYF	TRBV7-2	TRBJ2-7	HLA-A*24:01	MHCI	NYNYLYRLF	Spike	Minervina
TRB	CASSYSGEDTQYF	TRBV6-5	TRBJ2-3	HLA-A*24:01	MHCI	NYNYLYRLF	Spike	Minervina
TRB	CASSRGTGGYEQYF	TRBV19	TRBJ2-7	HLA-A*24:01	MHCI	NYNYLYRLF	Spike	Minervina
TRB	CASSSGGAADTQYF	TRBV6-5	TRBJ2-3	HLA-A*24:01	MHCI	NYNYLYRLF	Spike	Minervina
TRB	CAWSEILVGGYGYTF	TRBV30	TRBJ1-2	HLA-A*24:01	MHCI	NYNYLYRLF	Spike	Minervina
TRB	CATEGWDSNQPQHF	TRBV7-3	TRBJ1-5	HLA-A*24:01	MHCI	NYNYLYRLF	Spike	Minervina
TRB	CASSPGLSYANEKLFF	TRBV27	TRBJ1-4	HLA-A*24:01	MHCI	NYNYLYRLF	Spike	Minervina
TRB	CASMGGGNQPQHF	TRBV19	TRBJ1-5	HLA-A*24:01	MHCI	NYNYLYRLF	Spike	Minervina
TRB	CASSQDLADRGYTF	TRBV4-1	TRBJ1-2	HLA-A*24:01	MHCI	NYNYLYRLF	Spike	Minervina
TRB	CASKREGRYEQFF	TRBV7-9	TRBJ2-1	HLA-A*24:01	MHCI	NYNYLYRLF	Spike	Minervina
TRB	CAWREGRGHGYTF	TRBV30	TRBJ1-2	HLA-A*24:01	MHCI	NYNYLYRLF	Spike	Minervina
TRB	CASSHSMGYEQYF	TRBV4-1	TRBJ2-7	HLA-A*24:01	MHCI	NYNYLYRLF	Spike	Minervina
TRB	CASRYGQGSEAFF	TRBV7-9	TRBJ1-1	HLA-A*24:01	MHCI	NYNYLYRLF	Spike	Minervina
TRB	CASSEFRSPYEQYF	TRBV2	TRBJ2-7	HLA-A*24:01	MHCI	NYNYLYRLF	Spike	Minervina
TRB	CASSPGQGPDTQYF	TRBV11-1	TRBJ2-3	HLA-A*24:01	MHCI	NYNYLYRLF	Spike	Minervina
TRB	CASSERTGYEAFF	TRBV6-1	TRBJ1-1	HLA-A*24:01	MHCI	NYNYLYRLF	Spike	Minervina
TRB	CASSLTGGYEQYF	TRBV6-4	TRBJ2-7	HLA-A*24:01	MHCI	NYNYLYRLF	Spike	Minervina
TRB	CASKGGLGEKLFF	TRBV27	TRBJ1-4	HLA-A*24:01	MHCI	NYNYLYRLF	Spike	Minervina
TRB	CASGLGFDAGEQYF	TRBV12-5	TRBJ2-7	HLA-A*24:01	MHCI	NYNYLYRLF	Spike	Minervina
TRB	CASSPGTSGRNEQFF	TRBV9	TRBJ2-1	HLA-A*24:01	MHCI	NYNYLYRLF	Spike	Minervina
TRB	CASSLLSGAFSYEQYF	TRBV5-4	TRBJ2-7	HLA-A*24:01	MHCI	NYNYLYRLF	Spike	Minervina
TRB	CASSNPYNEQFF	TRBV27	TRBJ2-1	HLA-A*24:01	MHCI	NYNYLYRLF	Spike	Minervina
TRB	CASSYGQGYEQYF	TRBV7-2	TRBJ2-7	HLA-A*24:01	MHCI	NYNYLYRLF	Spike	Minervina
TRB	CASTLAGGYEQYF	TRBV5-5	TRBJ2-7	HLA-A*24:01	MHCI	NYNYLYRLF	Spike	Minervina
TRB	CASSEQGGYEQYF	TRBV5-5	TRBJ2-7	HLA-A*24:01	MHCI	NYNYLYRLF	Spike	Minervina
TRB	CASSQDQGRGVPYNEQFF	TRBV4-3	TRBJ2-1	HLA-A*24:01	MHCI	NYNYLYRLF	Spike	Minervina
TRB	CASSFPRGTEAFF	TRBV5-6	TRBJ1-1	HLA-A*24:01	MHCI	NYNYLYRLF	Spike	Minervina
TRB	CSSSGTRSSYEQFF	TRBV29-1	TRBJ2-1	HLA-A*24:01	MHCI	NYNYLYRLF	Spike	Minervina
TRB	CASSQGDRERGAQYF	TRBV3-1	TRBJ2-3	HLA-A*24:01	MHCI	NYNYLYRLF	Spike	Minervina
TRB	CASAPPGGGYEQYF	TRBV2	TRBJ2-7	HLA-A*24:01	MHCI	NYNYLYRLF	Spike	Minervina
TRB	CSARERRGGDFSEQFF	TRBV20-1	TRBJ2-1	HLA-A*24:01	MHCI	NYNYLYRLF	Spike	Minervina
TRB	CASSLRGTGEPQHF	TRBV12-4	TRBJ1-5	HLA-A*24:01	MHCI	NYNYLYRLF	Spike	Minervina
TRB	CASTTVRTDTQYF	TRBV6-2	TRBJ2-3	HLA-A*24:01	MHCI	NYNYLYRLF	Spike	Minervina
TRB	CASSLTYLAKNIQYF	TRBV13	TRBJ2-4	HLA-A*24:01	MHCI	NYNYLYRLF	Spike	Minervina
TRB	CASSQAGTANQPQHF	TRBV3-1	TRBJ1-5	HLA-A*24:01	MHCI	NYNYLYRLF	Spike	Minervina
TRB	CATSDQRSGQRLVRDTQYF	TRBV24-1	TRBJ2-3	HLA-A*24:01	MHCI	NYNYLYRLF	Spike	Minervina
TRB	CASSEGQGYEQYF	TRBV5-1	TRBJ2-7	HLA-A*24:01	MHCI	NYNYLYRLF	Spike	Minervina
TRB	CASSETGGYEQYF	TRBV6-1	TRBJ2-7	HLA-A*24:01	MHCI	NYNYLYRLF	Spike	Minervina
TRB	CASSSYPQVGEGIEQFF	TRBV5-5	TRBJ2-1	HLA-A*24:01	MHCI	NYNYLYRLF	Spike	Minervina
TRB	CASSQDSPGRDEQFF	TRBV4-3	TRBJ2-1	HLA-A*24:01	MHCI	NYNYLYRLF	Spike	Minervina
TRB	CASSLWTDLRGGYTF	TRBV27	TRBJ1-2	HLA-A*24:01	MHCI	NYNYLYRLF	Spike	Minervina
TRB	CASSQTAGYEQYF	TRBV4-1	TRBJ2-7	HLA-A*24:01	MHCI	NYNYLYRLF	Spike	Minervina
TRB	CASSEGAGYEQYF	TRBV6-4	TRBJ2-7	HLA-A*24:01	MHCI	NYNYLYRLF	Spike	Minervina
TRB	CASSLVGQSSYNEQFF	TRBV7-2	TRBJ2-1	HLA-A*24:01	MHCI	NYNYLYRLF	Spike	Minervina
TRB	CSARDGVGVWGTDTQYF	TRBV20-1	TRBJ2-3	HLA-A*24:01	MHCI	NYNYLYRLF	Spike	Minervina
TRB	CASSSYLGEGTGELFF	TRBV12-4	TRBJ2-2	HLA-A*24:01	MHCI	NYNYLYRLF	Spike	Minervina
TRB	CASSEATGYEQYF	TRBV6-1	TRBJ2-7	HLA-A*24:01	MHCI	NYNYLYRLF	Spike	Minervina
TRB	CASSQLGGYEQYF	TRBV4-3	TRBJ2-7	HLA-A*24:01	MHCI	NYNYLYRLF	Spike	Minervina
TRB	CASSPGGGYGNTIYF	TRBV9	TRBJ1-3	HLA-A*24:01	MHCI	NYNYLYRLF	Spike	Minervina
TRB	CASSEGQGYEQFF	TRBV6-4	TRBJ2-1	HLA-A*24:01	MHCI	NYNYLYRLF	Spike	Minervina
TRB	CASSEGEGYEQYF	TRBV6-4	TRBJ2-7	HLA-A*24:01	MHCI	NYNYLYRLF	Spike	Minervina
TRB	CASSWGTTNEKLFF	TRBV5-6	TRBJ1-4	HLA-A*24:01	MHCI	NYNYLYRLF	Spike	Minervina
TRB	CASSPFRDNIYGYTF	TRBV4-2	TRBJ1-2	HLA-A*24:01	MHCI	NYNYLYRLF	Spike	Minervina
TRB	CSAPTRTNYEQYF	TRBV20-1	TRBJ2-7	HLA-A*24:01	MHCI	NYNYLYRLF	Spike	Minervina
TRB	CASSETGGYEQYF	TRBV4-1	TRBJ2-7	HLA-A*24:01	MHCI	NYNYLYRLF	Spike	Minervina
TRB	CAISGPIEAGGGTDTQYF	TRBV10-3	TRBJ2-3	HLA-A*24:01	MHCI	NYNYLYRLF	Spike	Minervina
TRB	CASSPKREGPDEQYF	TRBV9	TRBJ2-7	HLA-A*24:01	MHCI	NYNYLYRLF	Spike	Minervina
TRB	CASSWREGTDTQYF	TRBV6-5	TRBJ2-3	HLA-A*24:01	MHCI	NYNYLYRLF	Spike	Minervina
TRB	CASSDSTGYEQYF	TRBV6-1	TRBJ2-7	HLA-A*24:01	MHCI	NYNYLYRLF	Spike	Minervina
TRB	CASSFIPAQETQYF	TRBV27	TRBJ2-5	HLA-A*24:01	MHCI	NYNYLYRLF	Spike	Minervina
TRB	CASSLRAGTGELFF	TRBV12-4	TRBJ2-2	HLA-A*24:01	MHCI	NYNYLYRLF	Spike	Minervina
TRB	CASSESQGYEQYF	TRBV6-4	TRBJ2-7	HLA-A*24:01	MHCI	NYNYLYRLF	Spike	Minervina
TRB	CASSLMGNGMNTEAFF	TRBV11-2	TRBJ1-1	HLA-A*24:01	MHCI	NYNYLYRLF	Spike	Minervina
TRB	CASSLGSGNAYNEQFF	TRBV5-6	TRBJ2-1	HLA-A*24:01	MHCI	NYNYLYRLF	Spike	Minervina
TRB	CASSVTSGGDTDTQYF	TRBV7-9	TRBJ2-3	HLA-A*24:01	MHCI	NYNYLYRLF	Spike	Minervina
TRB	CASSEGGGYEQYF	TRBV2	TRBJ2-7	HLA-A*24:01	MHCI	NYNYLYRLF	Spike	Minervina
TRB	CASSQGQGYEQYF	TRBV4-1	TRBJ2-7	HLA-A*24:01	MHCI	NYNYLYRLF	Spike	Minervina
TRB	CASSHPRSREPRDEQFF	TRBV4-1	TRBJ2-1	HLA-A*24:01	MHCI	NYNYLYRLF	Spike	Minervina
TRB	CASSLAQGVYGYTF	TRBV7-9	TRBJ1-2	HLA-A*24:01	MHCI	NYNYLYRLF	Spike	Minervina
TRB	CASSLGWGYEQYF	TRBV5-6	TRBJ2-7	HLA-A*24:01	MHCI	NYNYLYRLF	Spike	Minervina
TRB	CASSISTGPETEAFF	TRBV7-9	TRBJ1-1	HLA-A*24:01	MHCI	NYNYLYRLF	Spike	Minervina
TRB	CASSEGRGYEQYF	TRBV6-1	TRBJ2-7	HLA-A*24:01	MHCI	NYNYLYRLF	Spike	Minervina
TRB	CATGGWDSSTDTQYF	TRBV28	TRBJ2-3	HLA-A*24:01	MHCI	NYNYLYRLF	Spike	Minervina
TRB	CASSPTGDTEAFF	TRBV4-1	TRBJ1-1	HLA-A*24:01	MHCI	NYNYLYRLF	Spike	Minervina
TRB	CASSIAAGVVEQYF	TRBV19	TRBJ2-7	HLA-A*24:01	MHCI	NYNYLYRLF	Spike	Minervina
TRB	CASSQDGKGLTPTDTQYF	TRBV4-2	TRBJ2-3	HLA-A*24:01	MHCI	NYNYLYRLF	Spike	Minervina
TRB	CASSEGQGYEQYF	TRBV6-1	TRBJ2-7	HLA-A*24:01	MHCI	NYNYLYRLF	Spike	Minervina
TRB	CAWSVGSAGTEAFF	TRBV30	TRBJ1-1	HLA-A*24:01	MHCI	NYNYLYRLF	Spike	Minervina
TRB	CSVLGGDGNTIYF	TRBV29-1	TRBJ1-3	HLA-A*24:01	MHCI	NYNYLYRLF	Spike	Minervina
TRB	CASSEAQGYEQYF	TRBV7-2	TRBJ2-7	HLA-A*24:01	MHCI	NYNYLYRLF	Spike	Minervina
TRB	CASSFGLAGYEQYF	TRBV28	TRBJ2-7	HLA-A*24:01	MHCI	NYNYLYRLF	Spike	Minervina
TRB	CASSEAGGYEQYF	TRBV6-1	TRBJ2-7	HLA-A*24:01	MHCI	NYNYLYRLF	Spike	Minervina
TRB	CASSQDGRGNTIYF	TRBV4-3	TRBJ1-3	HLA-A*24:01	MHCI	NYNYLYRLF	Spike	Minervina
TRB	CAGSLGWTYEQYF	TRBV30	TRBJ2-7	HLA-A*24:01	MHCI	NYNYLYRLF	Spike	Minervina
TRB	CASRSAAEDRPGANVLTF	TRBV11-2	TRBJ2-6	HLA-A*24:01	MHCI	NYNYLYRLF	Spike	Minervina
TRB	CASSEGSRGTEAFF	TRBV6-4	TRBJ1-1	HLA-A*24:01	MHCI	NYNYLYRLF	Spike	Minervina
TRB	CASSQVSGSLYEQYF	TRBV4-1	TRBJ2-7	HLA-A*24:01	MHCI	NYNYLYRLF	Spike	Minervina
TRB	CASSEGQGYEQYF	TRBV2	TRBJ2-7	HLA-A*24:01	MHCI	NYNYLYRLF	Spike	Minervina
TRB	CASGLSEYTYNEQFF	TRBV6-1	TRBJ2-1	HLA-A*24:01	MHCI	NYNYLYRLF	Spike	Minervina
TRB	CASSENRGYEQYF	TRBV2	TRBJ2-7	HLA-A*24:01	MHCI	NYNYLYRLF	Spike	Minervina
TRB	CASSLELAVYNEQFF	TRBV5-6	TRBJ2-1	HLA-A*24:01	MHCI	NYNYLYRLF	Spike	Minervina
TRB	CASSQGPAGGLNGYTF	TRBV4-2	TRBJ1-2	HLA-A*24:01	MHCI	NYNYLYRLF	Spike	Minervina
TRB	CASSPGQGYEQYF	TRBV6-4	TRBJ2-7	HLA-A*24:01	MHCI	NYNYLYRLF	Spike	Minervina
TRB	CSVSPLALNTGELFF	TRBV20-1	TRBJ2-2	HLA-A*24:01	MHCI	NYNYLYRLF	Spike	Minervina
TRB	CASSIGQGYEQYF	TRBV5-4	TRBJ2-7	HLA-A*24:01	MHCI	NYNYLYRLF	Spike	Minervina
TRB	CASSAGLAVNTDTQYF	TRBV9	TRBJ2-3	HLA-A*24:01	MHCI	NYNYLYRLF	Spike	Minervina
TRB	CASSPDSTSTDTQYF	TRBV28	TRBJ2-3	HLA-A*24:01	MHCI	NYNYLYRLF	Spike	Minervina
TRB	CASSESQGYEQYF	TRBV10-2	TRBJ2-7	HLA-A*24:01	MHCI	NYNYLYRLF	Spike	Minervina
TRB	CASSQWTGFYNEQFF	TRBV4-1	TRBJ2-1	HLA-A*24:01	MHCI	NYNYLYRLF	Spike	Minervina
TRB	CASSEAGGYEQFF	TRBV6-1	TRBJ2-1	HLA-A*24:01	MHCI	NYNYLYRLF	Spike	Minervina
TRB	CATPPQRPWGIQYF	TRBV2	TRBJ2-4	HLA-A*24:01	MHCI	NYNYLYRLF	Spike	Minervina
TRB	CASSLVETNYGYTF	TRBV6-5	TRBJ1-2	HLA-A*24:01	MHCI	NYNYLYRLF	Spike	Minervina
TRB	CSVDSDRSGGYTF	TRBV29-1	TRBJ1-2	HLA-A*24:01	MHCI	NYNYLYRLF	Spike	Minervina
TRB	CASTSGYNEQFF	TRBV6-5	TRBJ2-1	HLA-A*24:01	MHCI	NYNYLYRLF	Spike	Minervina
TRB	CASSLKGGGAAFLNEQFF	TRBV5-5	TRBJ2-1	HLA-A*24:01	MHCI	NYNYLYRLF	Spike	Minervina
TRB	CAISESSGYEQYF	TRBV10-3	TRBJ2-7	HLA-A*24:01	MHCI	NYNYLYRLF	Spike	Minervina
TRB	CASSLGGEGIYEQYF	TRBV5-1	TRBJ2-7	HLA-A*24:01	MHCI	NYNYLYRLF	Spike	Minervina
TRB	CASSLSDQPQHF	TRBV7-9	TRBJ1-5	HLA-A*24:01	MHCI	NYNYLYRLF	Spike	Minervina
TRB	CASKYGEVRYF	TRBV5-5	TRBJ2-3	HLA-A*24:01	MHCI	NYNYLYRLF	Spike	Minervina
TRB	CASSQDQGDSINNEQFF	TRBV4-3	TRBJ2-1	HLA-A*24:01	MHCI	NYNYLYRLF	Spike	Minervina
TRB	CASSEGRGYEQYF	TRBV10-1	TRBJ2-7	HLA-A*24:01	MHCI	NYNYLYRLF	Spike	Minervina
TRB	CSVGQGKGGYTF	TRBV29-1	TRBJ1-2	HLA-A*24:01	MHCI	NYNYLYRLF	Spike	Minervina
TRB	CSAYTPSGSFRGAFF	TRBV20-1	TRBJ1-1	HLA-A*24:01	MHCI	NYNYLYRLF	Spike	Minervina
TRB	CASSEAPGYEQYF	TRBV6-1	TRBJ2-7	HLA-A*24:01	MHCI	NYNYLYRLF	Spike	Minervina
TRB	CASSLRSGYEQYF	TRBV12-3	TRBJ2-7	HLA-A*24:01	MHCI	NYNYLYRLF	Spike	Minervina
TRB	CASSQAESPPNSPLHF	TRBV4-2	TRBJ1-6	HLA-A*24:01	MHCI	NYNYLYRLF	Spike	Minervina
TRB	CASSIKYGSLQFF	TRBV19	TRBJ2-1	HLA-A*24:01	MHCI	NYNYLYRLF	Spike	Minervina
TRB	CASSTGRHNEQFF	TRBV12-5	TRBJ2-1	HLA-A*24:01	MHCI	NYNYLYRLF	Spike	Minervina
TRB	CASSPWDSSYEQYF	TRBV6-2	TRBJ2-7	HLA-A*24:01	MHCI	NYNYLYRLF	Spike	Minervina
TRB	CASSPLEALNEQFF	TRBV4-1	TRBJ2-1	HLA-A*24:01	MHCI	NYNYLYRLF	Spike	Minervina
TRB	CASSQAQGKGYGYTF	TRBV4-1	TRBJ1-2	HLA-A*24:01	MHCI	NYNYLYRLF	Spike	Minervina
TRB	CSARGGPGETQYF	TRBV20-1	TRBJ2-5	HLA-A*24:01	MHCI	NYNYLYRLF	Spike	Minervina
TRB	CASSGHTGKTEAFF	TRBV28	TRBJ1-1	HLA-A*24:01	MHCI	NYNYLYRLF	Spike	Minervina
TRB	CASSTRQGQPQHF	TRBV4-1	TRBJ1-5	HLA-A*24:01	MHCI	NYNYLYRLF	Spike	Minervina
TRB	CASSEFQSPYEQYF	TRBV2	TRBJ2-7	HLA-A*24:01	MHCI	NYNYLYRLF	Spike	Minervina
TRB	CASNLGRGNNEQFF	TRBV6-5	TRBJ2-1	HLA-A*24:01	MHCI	NYNYLYRLF	Spike	Minervina
TRB	CASSPGQGYEQYF	TRBV7-2	TRBJ2-7	HLA-A*24:01	MHCI	NYNYLYRLF	Spike	Minervina
TRB	CASSWFF	TRBV12-3	TRBJ2-1	HLA-A*24:01	MHCI	NYNYLYRLF	Spike	Minervina
TRB	CASSSQTSAGGADTQYF	TRBV12-3	TRBJ2-3	HLA-A*24:01	MHCI	NYNYLYRLF	Spike	Minervina
TRB	CASSVRVGVVNEQFF	TRBV9	TRBJ2-1	HLA-A*24:01	MHCI	NYNYLYRLF	Spike	Minervina
TRB	CASSQQAVIQETQYF	TRBV4-3	TRBJ2-5	HLA-A*24:01	MHCI	NYNYLYRLF	Spike	Minervina
TRB	CASSHGQANYGYTF	TRBV5-1	TRBJ1-2	HLA-A*24:01	MHCI	NYNYLYRLF	Spike	Minervina
TRB	CASRLETGGSYNEQFF	TRBV4-1	TRBJ2-1	HLA-A*24:01	MHCI	NYNYLYRLF	Spike	Minervina
TRB	CASTQGGSPLHF	TRBV27	TRBJ1-6	HLA-A*24:01	MHCI	NYNYLYRLF	Spike	Minervina
TRB	CASSHPGRHGLEQYF	TRBV28	TRBJ2-7	HLA-A*24:01	MHCI	NYNYLYRLF	Spike	Minervina
TRB	CASTEELRYLYNEQFF	TRBV6-2	TRBJ2-1	HLA-A*24:01	MHCI	NYNYLYRLF	Spike	Minervina
TRB	CASSTLAGDQTGTQYF	TRBV5-1	TRBJ2-3	HLA-A*24:01	MHCI	NYNYLYRLF	Spike	Minervina
TRB	CASRDTQRGQPQHF	TRBV19	TRBJ1-5	HLA-A*24:01	MHCI	NYNYLYRLF	Spike	Minervina
TRB	CASSVKGQSSGNTIYF	TRBV9	TRBJ1-3	HLA-A*24:01	MHCI	NYNYLYRLF	Spike	Minervina
TRB	CASRGNNEQFF	TRBV5-1	TRBJ2-1	HLA-A*24:01	MHCI	NYNYLYRLF	Spike	Minervina
TRB	CATSDSRTSGVSNEQFF	TRBV24-1	TRBJ2-1	HLA-A*24:01	MHCI	NYNYLYRLF	Spike	Minervina
TRB	CASSELYRVDTEAFF	TRBV6-1	TRBJ1-1	HLA-A*24:01	MHCI	NYNYLYRLF	Spike	Minervina
TRB	CASSTQGGGVPRETQYF	TRBV4-1	TRBJ2-5	HLA-A*24:01	MHCI	NYNYLYRLF	Spike	Minervina
TRB	CASSQTAGTSNTGELFF	TRBV14	TRBJ2-2	HLA-A*24:01	MHCI	NYNYLYRLF	Spike	Minervina
TRB	CASSLSYYGYTF	TRBV12-4	TRBJ1-2	HLA-A*24:01	MHCI	NYNYLYRLF	Spike	Minervina
TRB	CASSPGQGYEQFF	TRBV6-4	TRBJ2-1	HLA-A*24:01	MHCI	NYNYLYRLF	Spike	Minervina
TRB	CASSQQLAGGYEQYF	TRBV4-1	TRBJ2-7	HLA-A*24:01	MHCI	NYNYLYRLF	Spike	Minervina
TRB	CASSSTGVHGYTF	TRBV7-2	TRBJ1-2	HLA-A*24:01	MHCI	NYNYLYRLF	Spike	Minervina
TRB	CASSLVLAGGPGNEQFF	TRBV28	TRBJ2-1	HLA-A*24:01	MHCI	NYNYLYRLF	Spike	Minervina
TRB	CASSLGIGDNEQFF	TRBV7-6	TRBJ2-1	HLA-A*24:01	MHCI	NYNYLYRLF	Spike	Minervina
TRB	CASSSLAGDFYEQYF	TRBV7-9	TRBJ2-7	HLA-A*24:01	MHCI	NYNYLYRLF	Spike	Minervina
TRB	CASSLRRGYQETQYF	TRBV5-5	TRBJ2-5	HLA-A*24:01	MHCI	NYNYLYRLF	Spike	Minervina
TRB	CASSFFRGLGETNEKLFF	TRBV7-9	TRBJ1-4	HLA-A*24:01	MHCI	NYNYLYRLF	Spike	Minervina
TRB	CASSPTMNTEAFF	TRBV18	TRBJ1-1	HLA-A*24:01	MHCI	NYNYLYRLF	Spike	Minervina
TRB	CAISESQGYEQYF	TRBV10-3	TRBJ2-7	HLA-A*24:01	MHCI	NYNYLYRLF	Spike	Minervina
TRB	CASSVAYLEQPNYGYTF	TRBV9	TRBJ1-2	HLA-A*24:01	MHCI	NYNYLYRLF	Spike	Minervina
TRB	CASSLGQGASPLHF	TRBV7-2	TRBJ1-6	HLA-A*24:01	MHCI	NYNYLYRLF	Spike	Minervina
TRB	CASSYSGANVLTF	TRBV11-1	TRBJ2-6	HLA-A*24:01	MHCI	NYNYLYRLF	Spike	Minervina
TRB	CSVSLVSSYEQYF	TRBV29-1	TRBJ2-7	HLA-A*24:01	MHCI	NYNYLYRLF	Spike	Minervina
TRB	CATSLGAGYEQYF	TRBV15	TRBJ2-7	HLA-A*24:01	MHCI	NYNYLYRLF	Spike	Minervina
TRB	CASTPASTDTQYF	TRBV7-9	TRBJ2-3	HLA-A*24:01	MHCI	NYNYLYRLF	Spike	Minervina
TRB	CASSPPGQFYGYTF	TRBV27	TRBJ1-2	HLA-A*24:01	MHCI	NYNYLYRLF	Spike	Minervina
TRB	CASSEGQGYEQYF	TRBV6-1	TRBJ2-7	HLA-A*24:01	MHCI	NYNYLYRLF	Spike	Francis
TRB	CASSEGRGYEQFF	TRBV6-1	TRBJ2-1	HLA-A*24:01	MHCI	NYNYLYRLF	Spike	Francis
TRB	CASSVGQGYEQYF	TRBV5-1	TRBJ2-7	HLA-A*24:01	MHCI	NYNYLYRLF	Spike	Francis
TRB	CASSPGQGYEQYF	TRBV5-4	TRBJ2-7	HLA-A*24:01	MHCI	NYNYLYRLF	Spike	Francis
TRB	CASSEFTNYEQYF	TRBV2	TRBJ2-7	HLA-A*24:01	MHCI	NYNYLYRLF	Spike	Francis
TRB	CASSETQGYEQFF	TRBV6-1	TRBJ2-1	HLA-A*24:01	MHCI	NYNYLYRLF	Spike	Francis
TRB	CASSEWRGYEQYV	TRBV6-1	TRBJ2-7	HLA-A*24:01	MHCI	NYNYLYRLF	Spike	Francis
TRB	CASSQVAGYEQYF	TRBV4-1	TRBJ2-7	HLA-A*24:01	MHCI	NYNYLYRLF	Spike	Francis
TRB	CASSERTGYEQYV	TRBV6-1	TRBJ2-7	HLA-A*24:01	MHCI	NYNYLYRLF	Spike	Francis
TRB	CASSEGQGPYEQYF	TRBV9	TRBJ2-7	HLA-A*24:01	MHCI	NYNYLYRLF	Spike	Francis
TRB	CATSESGGYEQYF	TRBV15	TRBJ2-7	HLA-A*24:01	MHCI	NYNYLYRLF	Spike	Francis
TRB	CASSEWQGGYEQYV	TRBV6-1	TRBJ2-7	HLA-A*24:01	MHCI	NYNYLYRLF	Spike	Francis
TRB	CASSPDPQETQYF	TRBV6-5	TRBJ2-5	HLA-A*24:01	MHCI	NYNYLYRLF	Spike	Francis
TRB	CASGLVQGYEQYF	TRBV12-5	TRBJ2-7	HLA-A*24:01	MHCI	NYNYLYRLF	Spike	Francis
TRB	CASSHTGGYEQFF	TRBV2	TRBJ2-1	HLA-A*24:01	MHCI	NYNYLYRLF	Spike	Francis
TRB	CASSLTSGYEQYF	TRBV11-2	TRBJ2-7	HLA-A*24:01	MHCI	NYNYLYRLF	Spike	Francis
TRB	CASSEAGGYEQYF	TRBV6-1	TRBJ2-7	HLA-A*24:01	MHCI	NYNYLYRLF	Spike	Francis
TRB	CAISEGGGYEQYF	TRBV10-3	TRBJ2-7	HLA-A*24:01	MHCI	NYNYLYRLF	Spike	Sheetikov
TRB	CAISEGQGYEQYF	TRBV10-3	TRBJ2-7	HLA-A*24:01	MHCI	NYNYLYRLF	Spike	Sheetikov
TRB	CAISEGTGYEQYF	TRBV10-3	TRBJ2-7	HLA-A*24:01	MHCI	NYNYLYRLF	Spike	Sheetikov
TRB	CAISEQQGYEQFF	TRBV10-3	TRBJ2-1	HLA-A*24:01	MHCI	NYNYLYRLF	Spike	Sheetikov
TRB	CAISEQQGYEQYF	TRBV10-3	TRBJ2-7	HLA-A*24:01	MHCI	NYNYLYRLF	Spike	Sheetikov
TRB	CAISESAGYEQYF	TRBV10-3	TRBJ2-7	HLA-A*24:01	MHCI	NYNYLYRLF	Spike	Sheetikov
TRB	CAISESGGYEQYF	TRBV10-3	TRBJ2-7	HLA-A*24:01	MHCI	NYNYLYRLF	Spike	Sheetikov
TRB	CAISESHGYEQYF	TRBV10-3	TRBJ2-7	HLA-A*24:01	MHCI	NYNYLYRLF	Spike	Sheetikov
TRB	CAISESQGYEQYF	TRBV10-3	TRBJ2-7	HLA-A*24:01	MHCI	NYNYLYRLF	Spike	Sheetikov
TRB	CAISESSGYEQYF	TRBV10-3	TRBJ2-7	HLA-A*24:01	MHCI	NYNYLYRLF	Spike	Sheetikov
TRB	CAISETGGYEQYF	TRBV10-3	TRBJ2-7	HLA-A*24:01	MHCI	NYNYLYRLF	Spike	Sheetikov
TRB	CAISEWQGYEQYF	TRBV10-3	TRBJ2-7	HLA-A*24:01	MHCI	NYNYLYRLF	Spike	Sheetikov
TRB	CAISEWTGYEQYF	TRBV10-3	TRBJ2-7	HLA-A*24:01	MHCI	NYNYLYRLF	Spike	Sheetikov
TRB	CASRGQGAYEQYF	TRBV19	TRBJ2-7	HLA-A*24:01	MHCI	NYNYLYRLF	Spike	Sheetikov
TRB	CASSEAGGYEQFF	TRBV6-1	TRBJ2-1	HLA-A*24:01	MHCI	NYNYLYRLF	Spike	Sheetikov
TRB	CASSEAGGYEQYF	TRBV6-1_TRBV10-2_TRBV2	TRBJ2-7	HLA-A*24:01	MHCI	NYNYLYRLF	Spike	Sheetikov
TRB	CASSEALGYEQYF	TRBV6-1	TRBJ2-7	HLA-A*24:01	MHCI	NYNYLYRLF	Spike	Sheetikov
TRB	CASSEAPGYEQYF	TRBV6-1	TRBJ2-7	HLA-A*24:01	MHCI	NYNYLYRLF	Spike	Sheetikov
TRB	CASSEAQGYEQYF	TRBV2_TRBV7-2	TRBJ2-7	HLA-A*24:01	MHCI	NYNYLYRLF	Spike	Sheetikov
TRB	CASSEASGYEQYF	TRBV2	TRBJ2-7	HLA-A*24:01	MHCI	NYNYLYRLF	Spike	Sheetikov
TRB	CASSEATGYEQYF	TRBV6-1	TRBJ2-7	HLA-A*24:01	MHCI	NYNYLYRLF	Spike	Sheetikov
TRB	CASSEFRSYEQYF	TRBV2	TRBJ2-7	HLA-A*24:01	MHCI	NYNYLYRLF	Spike	Sheetikov
TRB	CASSEGAGYEQYF	TRBV2	TRBJ2-7	HLA-A*24:01	MHCI	NYNYLYRLF	Spike	Sheetikov
TRB	CASSEGDGYEQYF	TRBV2	TRBJ2-7	HLA-A*24:01	MHCI	NYNYLYRLF	Spike	Sheetikov
TRB	CASSEGEGYEQYF	TRBV6-4	TRBJ2-7	HLA-A*24:01	MHCI	NYNYLYRLF	Spike	Sheetikov
TRB	CASSEGFGYEQYF	TRBV25-1	TRBJ2-7	HLA-A*24:01	MHCI	NYNYLYRLF	Spike	Sheetikov
TRB	CASSEGGGYEQYF	TRBV2	TRBJ2-7	HLA-A*24:01	MHCI	NYNYLYRLF	Spike	Sheetikov
TRB	CASSEGHSYEQYF	TRBV2	TRBJ2-7	HLA-A*24:01	MHCI	NYNYLYRLF	Spike	Sheetikov
TRB	CASSEGIGYEQYF	TRBV2	TRBJ2-7	HLA-A*24:01	MHCI	NYNYLYRLF	Spike	Sheetikov
TRB	CASSEGKGYEQYF	TRBV6-1	TRBJ2-7	HLA-A*24:01	MHCI	NYNYLYRLF	Spike	Sheetikov
TRB	CASSEGLGYEQYF	TRBV2	TRBJ2-7	HLA-A*24:01	MHCI	NYNYLYRLF	Spike	Sheetikov
TRB	CASSEGQAAYEQYF	TRBV2	TRBJ2-7	HLA-A*24:01	MHCI	NYNYLYRLF	Spike	Sheetikov
TRB	CASSEGQAPYEQYF	TRBV2	TRBJ2-7	HLA-A*24:01	MHCI	NYNYLYRLF	Spike	Sheetikov
TRB	CASSEGQGPYEQYF	TRBV2	TRBJ2-7	HLA-A*24:01	MHCI	NYNYLYRLF	Spike	Sheetikov
TRB	CASSEGQGYEQFF	TRBV6-4_TRBV2	TRBJ2-1	HLA-A*24:01	MHCI	NYNYLYRLF	Spike	Sheetikov
TRB	CASSEGQGYEQYF	TRBV2_TRBV6-1_TRBV6-4_TRBV7-2_TRBV7-3_TRBV10-1	TRBJ2-7	HLA-A*24:01	MHCI	NYNYLYRLF	Spike	Sheetikov
TRB	CASSEGQIPYEQYF	TRBV2	TRBJ2-7	HLA-A*24:01	MHCI	NYNYLYRLF	Spike	Sheetikov
TRB	CASSEGQPPYEQYF	TRBV2	TRBJ2-7	HLA-A*24:01	MHCI	NYNYLYRLF	Spike	Sheetikov
TRB	CASSEGQSYEQYF	TRBV2	TRBJ2-7	HLA-A*24:01	MHCI	NYNYLYRLF	Spike	Sheetikov
TRB	CASSEGQTPYEQYF	TRBV2	TRBJ2-7	HLA-A*24:01	MHCI	NYNYLYRLF	Spike	Sheetikov
TRB	CASSEGQWYEQFF	TRBV6-1	TRBJ2-1	HLA-A*24:01	MHCI	NYNYLYRLF	Spike	Sheetikov
TRB	CASSEGRAYEQYF	TRBV2	TRBJ2-7	HLA-A*24:01	MHCI	NYNYLYRLF	Spike	Sheetikov
TRB	CASSEGRGYEQYF	TRBV2_TRBV6-1	TRBJ2-7	HLA-A*24:01	MHCI	NYNYLYRLF	Spike	Sheetikov
TRB	CASSEGRSYEQYF	TRBV2	TRBJ2-7	HLA-A*24:01	MHCI	NYNYLYRLF	Spike	Sheetikov
TRB	CASSEGSGYEQYF	TRBV2_TRBV25-1	TRBJ2-7	HLA-A*24:01	MHCI	NYNYLYRLF	Spike	Sheetikov
TRB	CASSEGTGYEQYF	TRBV2	TRBJ2-7	HLA-A*24:01	MHCI	NYNYLYRLF	Spike	Sheetikov
TRB	CASSEGVGYEQYF	TRBV6-1_TRBV2_TRBV25-1	TRBJ2-7	HLA-A*24:01	MHCI	NYNYLYRLF	Spike	Sheetikov
TRB	CASSEHQGYEQYF	TRBV10-1	TRBJ2-7	HLA-A*24:01	MHCI	NYNYLYRLF	Spike	Sheetikov
TRB	CASSEMGGYEQYF	TRBV6-1	TRBJ2-7	HLA-A*24:01	MHCI	NYNYLYRLF	Spike	Sheetikov
TRB	CASSENAGYEQYF	TRBV10-1	TRBJ2-7	HLA-A*24:01	MHCI	NYNYLYRLF	Spike	Sheetikov
TRB	CASSENFGYEQYF	TRBV10-1	TRBJ2-7	HLA-A*24:01	MHCI	NYNYLYRLF	Spike	Sheetikov
TRB	CASSENFNYEQYF	TRBV2	TRBJ2-7	HLA-A*24:01	MHCI	NYNYLYRLF	Spike	Sheetikov
TRB	CASSENGGYEQYF	TRBV10-1	TRBJ2-7	HLA-A*24:01	MHCI	NYNYLYRLF	Spike	Sheetikov
TRB	CASSENQGYEQFF	TRBV6-1	TRBJ2-1	HLA-A*24:01	MHCI	NYNYLYRLF	Spike	Sheetikov
TRB	CASSENQGYEQYF	TRBV2_TRBV10-1	TRBJ2-7	HLA-A*24:01	MHCI	NYNYLYRLF	Spike	Sheetikov
TRB	CASSENRGYEQYF	TRBV2_TRBV10-1	TRBJ2-7	HLA-A*24:01	MHCI	NYNYLYRLF	Spike	Sheetikov
TRB	CASSENTGYEQYF	TRBV10-1	TRBJ2-7	HLA-A*24:01	MHCI	NYNYLYRLF	Spike	Sheetikov
TRB	CASSENWGYEQYF	TRBV10-1	TRBJ2-7	HLA-A*24:01	MHCI	NYNYLYRLF	Spike	Sheetikov
TRB	CASSEQEGYEQYF	TRBV2	TRBJ2-7	HLA-A*24:01	MHCI	NYNYLYRLF	Spike	Sheetikov
TRB	CASSEQGGYEQYF	TRBV2	TRBJ2-7	HLA-A*24:01	MHCI	NYNYLYRLF	Spike	Sheetikov
TRB	CASSEQRSYEQYF	TRBV2	TRBJ2-7	HLA-A*24:01	MHCI	NYNYLYRLF	Spike	Sheetikov
TRB	CASSESQGYEQYF	TRBV2_TRBV27_TRBV10-1_TRBV6-4	TRBJ2-7	HLA-A*24:01	MHCI	NYNYLYRLF	Spike	Sheetikov
TRB	CASSESSGYEQYF	TRBV2	TRBJ2-7	HLA-A*24:01	MHCI	NYNYLYRLF	Spike	Sheetikov
TRB	CASSETGGYEQYF	TRBV5-4_TRBV6-1_TRBV7-2_TRBV2	TRBJ2-7	HLA-A*24:01	MHCI	NYNYLYRLF	Spike	Sheetikov
TRB	CASSETQGYEQYF	TRBV10-1	TRBJ2-7	HLA-A*24:01	MHCI	NYNYLYRLF	Spike	Sheetikov
TRB	CASSLAQGYEQYF	TRBV12-3	TRBJ2-7	HLA-A*24:01	MHCI	NYNYLYRLF	Spike	Sheetikov
TRB	CASSLGLGYEQYF	TRBV5-4	TRBJ2-7	HLA-A*24:01	MHCI	NYNYLYRLF	Spike	Sheetikov
TRB	CASSLGMGDTEAFF	TRBV5-1	TRBJ1-1	HLA-A*24:01	MHCI	NYNYLYRLF	Spike	Sheetikov
TRB	CASSLGQGDTEAFF	TRBV5-1	TRBJ1-1	HLA-A*24:01	MHCI	NYNYLYRLF	Spike	Sheetikov
TRB	CASSLGTGDTEAFF	TRBV5-1	TRBJ1-1	HLA-A*24:01	MHCI	NYNYLYRLF	Spike	Sheetikov
TRB	CASSLSEGYEQYF	TRBV27	TRBJ2-7	HLA-A*24:01	MHCI	NYNYLYRLF	Spike	Sheetikov
TRB	CASSLSQGYEQYF	TRBV12-3_TRBV27	TRBJ2-7	HLA-A*24:01	MHCI	NYNYLYRLF	Spike	Sheetikov
TRB	CASSLSSGYEQYF	TRBV27	TRBJ2-7	HLA-A*24:01	MHCI	NYNYLYRLF	Spike	Sheetikov
TRB	CASSLTGGYEQYF	TRBV12-3	TRBJ2-7	HLA-A*24:01	MHCI	NYNYLYRLF	Spike	Sheetikov
TRB	CASSLVGGYEQYF	TRBV5-5	TRBJ2-7	HLA-A*24:01	MHCI	NYNYLYRLF	Spike	Sheetikov
TRB	CASSPGAGYEQYF	TRBV5-4	TRBJ2-7	HLA-A*24:01	MHCI	NYNYLYRLF	Spike	Sheetikov
TRB	CASSPGQGYEQYF	TRBV5-4_TRBV2_TRBV6-4	TRBJ2-7	HLA-A*24:01	MHCI	NYNYLYRLF	Spike	Sheetikov
TRB	CASSPQGGYEQYF	TRBV2	TRBJ2-7	HLA-A*24:01	MHCI	NYNYLYRLF	Spike	Sheetikov
TRB	CASSPSGGYEQYF	TRBV4-1	TRBJ2-7	HLA-A*24:01	MHCI	NYNYLYRLF	Spike	Sheetikov
TRB	CASSPSSFEQYF	TRBV7-2	TRBJ2-7	HLA-A*24:01	MHCI	NYNYLYRLF	Spike	Sheetikov
TRB	CASSPSSYEQYF	TRBV7-2	TRBJ2-7	HLA-A*24:01	MHCI	NYNYLYRLF	Spike	Sheetikov
TRB	CASSPTGGYEQYF	TRBV12-3	TRBJ2-7	HLA-A*24:01	MHCI	NYNYLYRLF	Spike	Sheetikov
TRB	CASSQAGGYEQYF	TRBV4	TRBJ2-7	HLA-A*24:01	MHCI	NYNYLYRLF	Spike	Sheetikov
TRB	CASSQGQGYEQYF	TRBV4-1_TRBV5-4	TRBJ2-7	HLA-A*24:01	MHCI	NYNYLYRLF	Spike	Sheetikov
TRB	CASSQVGGYEQYF	TRBV4-1	TRBJ2-7	HLA-A*24:01	MHCI	NYNYLYRLF	Spike	Sheetikov
TRB	CASSRGQGYEQYF	TRBV6-1	TRBJ2-7	HLA-A*24:01	MHCI	NYNYLYRLF	Spike	Sheetikov
TRB	CASSRTGGYEQYF	TRBV4-2	TRBJ2-7	HLA-A*24:01	MHCI	NYNYLYRLF	Spike	Sheetikov
TRB	CASSSSQGYEQYF	TRBV12-3	TRBJ2-7	HLA-A*24:01	MHCI	NYNYLYRLF	Spike	Sheetikov
TRB	CASSSTGGYEQYF	TRBV2	TRBJ2-7	HLA-A*24:01	MHCI	NYNYLYRLF	Spike	Sheetikov
TRB	CASSVGAGYEQYF	TRBV9	TRBJ2-7	HLA-A*24:01	MHCI	NYNYLYRLF	Spike	Sheetikov
TRB	CASSVGTGYEQYF	TRBV2	TRBJ2-7	HLA-A*24:01	MHCI	NYNYLYRLF	Spike	Sheetikov
TRB	CASSVQGGYEQYF	TRBV2	TRBJ2-7	HLA-A*24:01	MHCI	NYNYLYRLF	Spike	Sheetikov
TRB	CASSVSAGYEQYF	TRBV9	TRBJ2-7	HLA-A*24:01	MHCI	NYNYLYRLF	Spike	Sheetikov
TRB	CASTGQGAYEQYF	TRBV11-2	TRBJ2-7	HLA-A*24:01	MHCI	NYNYLYRLF	Spike	Sheetikov
TRB	CASTPGQGYEQYF	TRBV2	TRBJ2-7	HLA-A*24:01	MHCI	NYNYLYRLF	Spike	Sheetikov
TRB	CSARDGSATNTGELFF	TRBV20-1	TRBJ2-2	HLA-A*24:01	MHCI	NYNYLYRLF	Spike	Sheetikov
TRB	CSARGQHSSYEQYF	TRBV20-1	TRBJ2-7	HLA-A*24:01	MHCI	NYNYLYRLF	Spike	Sheetikov
TRB	CSARGQVSSYEQYF	TRBV20-1	TRBJ2-7	HLA-A*24:01	MHCI	NYNYLYRLF	Spike	Sheetikov
TRB	CASSLDGDRGTEAFF	TRBV5-1	TRBJ1-1	HLA-A*24:01	MHCI	NYNYLYRLF	Spike	Adaptive
TRB	CASSVSQGYEQYF	TRBV2-1	TRBJ2-7	HLA-A*24:01	MHCI	NYNYLYRLF	Spike	Adaptive
TRB	CSVSGRASLRETQYF	TRBV20	TRBJ2-5	HLA-A*24:01	MHCI	NYNYLYRLF	Spike	Adaptive
TRB	CASSLSQGYEQYF	TRBV27-1	TRBJ2-7	HLA-A*24:01	MHCI	NYNYLYRLF	Spike	Adaptive
TRB	CASSPTGVHEQYF	TRBV5-5	TRBJ2-7	HLA-A*24:01	MHCI	NYNYLYRLF	Spike	Adaptive
TRB	CASTSSGRALSEQFF	TRBV6-5	TRBJ2-1	HLA-A*24:01	MHCI	NYNYLYRLF	Spike	Adaptive
TRB	CASSSSQGYEQYF	TRBV12-3/12-4	TRBJ2-7	HLA-A*24:01	MHCI	NYNYLYRLF	Spike	Adaptive
TRB	CSARDRHSYNEQFF	TRBV20	TRBJ2-1	HLA-A*24:01	MHCI	NYNYLYRLF	Spike	Adaptive
TRB	CASSVFEGYEQYF	TRBV9-1	TRBJ2-7	HLA-A*24:01	MHCI	NYNYLYRLF	Spike	Adaptive
TRB	CASSEGGGYEQYF	TRBV2-1	TRBJ2-7	HLA-A*24:01	MHCI	NYNYLYRLF	Spike	Adaptive
TRB	CASSQVGGYEQYF	TRBV4-1	TRBJ2-7	HLA-A*24:01	MHCI	NYNYLYRLF	Spike	Adaptive
TRB	CASSEGSGYEQYF	TRBV6-1	TRBJ2-7	HLA-A*24:01	MHCI	NYNYLYRLF	Spike	Adaptive
TRB	CASSRTGGYEQYV	TRBV6-5	TRBJ2-7	HLA-A*24:01	MHCI	NYNYLYRLF	Spike	Adaptive
TRB	CSARDSLAGRTGDEQFF	TRBV20	TRBJ2-1	HLA-A*24:01	MHCI	NYNYLYRLF	Spike	Adaptive
TRB	CASSLGQGYEQYF	TRBV6-5	TRBJ2-7	HLA-A*24:01	MHCI	NYNYLYRLF	Spike	Adaptive
TRB	CASSLGQGYEQYF	TRBV10-2	TRBJ2-7	HLA-A*24:01	MHCI	NYNYLYRLF	Spike	Adaptive
TRB	CASGSSPGYEQYF	TRBV12-5	TRBJ2-7	HLA-A*24:01	MHCI	NYNYLYRLF	Spike	Adaptive
TRB	CSAREEGDYEQYF	TRBV20	TRBJ2-7	HLA-A*24:01	MHCI	NYNYLYRLF	Spike	Adaptive
TRB	CASSLLAGNNEQFF	TRBV7-9	TRBJ2-1	HLA-A*24:01	MHCI	NYNYLYRLF	Spike	Adaptive
TRB	CASSVSAGYEQYF	TRBV2-1	TRBJ2-7	HLA-A*24:01	MHCI	NYNYLYRLF	Spike	Adaptive
TRB	CASSVATGAIDQETQYF	TRBV9-1	TRBJ2-5	HLA-A*24:01	MHCI	NYNYLYRLF	Spike	Adaptive
TRB	CSPVGLLTDTQYF	TRBV29-1	TRBJ2-3	HLA-A*24:01	MHCI	NYNYLYRLF	Spike	Adaptive
TRB	CASSSAGVASTDTQYF	TRBV5-1	TRBJ2-3	HLA-A*24:01	MHCI	NYNYLYRLF	Spike	Adaptive
TRB	CASSIGQGYEQYF	TRBV5-4	TRBJ2-7	HLA-A*24:01	MHCI	NYNYLYRLF	Spike	Adaptive
TRB	CASSQVSGYEQYF	TRBV3-1/03-2	TRBJ2-7	HLA-A*24:01	MHCI	NYNYLYRLF	Spike	Adaptive
TRB	CATSRELQWGSYEQYF	TRBV15-1	TRBJ2-7	HLA-A*24:01	MHCI	NYNYLYRLF	Spike	Adaptive
TRB	CASSLRNRAGEFSHYEQYF	TRBV3-1/03-2	TRBJ2-7	HLA-A*24:01	MHCI	NYNYLYRLF	Spike	Adaptive
TRB	CASSFLDRVGTDTQYF	TRBV27-1	TRBJ2-3	HLA-A*24:01	MHCI	NYNYLYRLF	Spike	Adaptive
TRB	CASSSRETNQETQYF	TRBV5-4	TRBJ2-5	HLA-A*24:01	MHCI	NYNYLYRLF	Spike	Adaptive
TRB	CASSPGQGYEQYF	TRBV18-1	TRBJ2-7	HLA-A*24:01	MHCI	NYNYLYRLF	Spike	Adaptive
TRB	CSASFGTGFGWSNQPQHF	TRBV20-1	TRBJ1-5	HLA-A*24:01	MHCI	NYNYLYRLF	Spike	Adaptive
TRB	CASSEAGFQETQYF	TRBV6-1	TRBJ2-5	HLA-A*24:01	MHCI	NYNYLYRLF	Spike	Adaptive
TRB	CSVDDGSAPYF	TRBV29-1	TRBJ2-7	HLA-A*24:01	MHCI	NYNYLYRLF	Spike	Adaptive
TRB	CASSFLDRVGNQPQHF	TRBV27-1	TRBJ1-5	HLA-A*24:01	MHCI	NYNYLYRLF	Spike	Adaptive
TRB	CASSFPDFNLTQCPNTEAFF	TRBV7-6	TRBJ1-1	HLA-A*24:01	MHCI	NYNYLYRLF	Spike	Adaptive
TRB	CASSAETSGGPEQFF	TRBV27-1	TRBJ2-1	HLA-A*24:01	MHCI	NYNYLYRLF	Spike	Adaptive
TRB	CASSQSSGYEQYF	TRBV4-1	TRBJ2-7	HLA-A*24:01	MHCI	NYNYLYRLF	Spike	Adaptive
TRB	CASSQDGVAGVNEQFF	TRBV4-3	TRBJ2-1	HLA-A*24:01	MHCI	NYNYLYRLF	Spike	Adaptive
TRB	CASSVFRAPYEQYF	TRBV2-1	TRBJ2-7	HLA-A*24:01	MHCI	NYNYLYRLF	Spike	Adaptive
TRB	CASSRTGTEAFF	TRBV28-1	TRBJ1-1	HLA-A*24:01	MHCI	NYNYLYRLF	Spike	Adaptive
TRB	CASSPTSAWSSYNEQFF	TRBV7-3	TRBJ2-1	HLA-A*24:01	MHCI	NYNYLYRLF	Spike	Adaptive
TRB	CASSEGRGYEQYF	TRBV10-2	TRBJ2-7	HLA-A*24:01	MHCI	NYNYLYRLF	Spike	Adaptive
TRB	CASRLAPGTSGGHQETQYF	TRBV12-2	TRBJ2-5	HLA-A*24:01	MHCI	NYNYLYRLF	Spike	Adaptive
TRB	CSAFGTRDPTYNEQFF	TRBV20	TRBJ2-1	HLA-A*24:01	MHCI	NYNYLYRLF	Spike	Adaptive
TRB	CASSEWAGYEQYF	TRBV10-2	TRBJ2-7	HLA-A*24:01	MHCI	NYNYLYRLF	Spike	Adaptive
TRB	CASSQAGGYEQYF	TRBV4-1	TRBJ2-7	HLA-A*24:01	MHCI	NYNYLYRLF	Spike	Adaptive
TRB	CASSEGQPPYEQYF	TRBV2-1	TRBJ2-7	HLA-A*24:01	MHCI	NYNYLYRLF	Spike	Adaptive
TRB	CASSGGSEYEQYF	TRBV2-1	TRBJ2-7	HLA-A*24:01	MHCI	NYNYLYRLF	Spike	Adaptive
TRB	CSARRTGGEVYNEQFF	TRBV20	TRBJ2-1	HLA-A*24:01	MHCI	NYNYLYRLF	Spike	Adaptive
TRB	CASSQDSPEQYF	TRBV3-1/03-2	TRBJ2-7	HLA-A*24:01	MHCI	NYNYLYRLF	Spike	Adaptive
TRB	CASSEGQSYEQYF	TRBV2-1	TRBJ2-7	HLA-A*24:01	MHCI	NYNYLYRLF	Spike	Adaptive
TRB	CASSLAGGWGTEAFF	TRBV5-6	TRBJ1-1	HLA-A*24:01	MHCI	NYNYLYRLF	Spike	Adaptive
TRB	CASSQTSGYEQYF	TRBV5-4	TRBJ2-7	HLA-A*24:01	MHCI	NYNYLYRLF	Spike	Adaptive
TRB	CASSYGQGYEQYF	TRBV7-2	TRBJ2-7	HLA-A*24:01	MHCI	NYNYLYRLF	Spike	Adaptive
TRB	CASSPNRDRGLVDTQYF	TRBV4-3	TRBJ2-3	HLA-A*24:01	MHCI	NYNYLYRLF	Spike	Adaptive
TRB	CASSDVWGEQFF	TRBV6-4	TRBJ2-1	HLA-A*24:01	MHCI	NYNYLYRLF	Spike	Adaptive
TRB	CASSREGLAGGPVNNEQFF	TRBV4-1	TRBJ2-1	HLA-A*24:01	MHCI	NYNYLYRLF	Spike	Adaptive
TRB	CSARGLDRVDYNEQFF	TRBV20	TRBJ2-1	HLA-A*24:01	MHCI	NYNYLYRLF	Spike	Adaptive
TRB	CASAQGYSYNEQFF	TRBV4-1	TRBJ2-1	HLA-A*24:01	MHCI	NYNYLYRLF	Spike	Adaptive
TRB	CASSESVGGWTDTQYF	TRBV10-2	TRBJ2-3	HLA-A*24:01	MHCI	NYNYLYRLF	Spike	Adaptive
TRB	CASSLDVGGGNEQFF	TRBV7-6	TRBJ2-1	HLA-A*24:01	MHCI	NYNYLYRLF	Spike	Adaptive
TRB	CASSEWGGYEQYF	TRBV6-1	TRBJ2-7	HLA-A*24:01	MHCI	NYNYLYRLF	Spike	Adaptive
TRB	CASSEFRSYEQYF	TRBV2-1	TRBJ2-7	HLA-A*24:01	MHCI	NYNYLYRLF	Spike	Adaptive
TRB	CASGPGTGGDYYEQYF	TRBV9-1	TRBJ2-7	HLA-A*24:01	MHCI	NYNYLYRLF	Spike	Adaptive
TRB	CASGEFDGYEQYF	TRBV12-5	TRBJ2-7	HLA-A*24:01	MHCI	NYNYLYRLF	Spike	Adaptive
TRB	CASSQEVNGDEKLFF	TRBV4-1	TRBJ1-4	HLA-A*24:01	MHCI	NYNYLYRLF	Spike	Adaptive
TRB	CASSQAAPDRADTGELFF	TRBV4-3	TRBJ2-2	HLA-A*24:01	MHCI	NYNYLYRLF	Spike	Adaptive
TRB	CASSDAGGYEQYF	TRBV6-1	TRBJ2-7	HLA-A*24:01	MHCI	NYNYLYRLF	Spike	Adaptive
TRB	CASSQVQGYEQYF	TRBV4-1	TRBJ2-7	HLA-A*24:01	MHCI	NYNYLYRLF	Spike	Adaptive
TRB	CASSVGGGAYEQYF	TRBV2-1	TRBJ2-7	HLA-A*24:01	MHCI	NYNYLYRLF	Spike	Adaptive
TRB	CSASGLAGGSYNEQFF	TRBV20	TRBJ2-1	HLA-A*24:01	MHCI	NYNYLYRLF	Spike	Adaptive
TRB	CATFEESTDTQYF	TRBV24-1	TRBJ2-3	HLA-A*24:01	MHCI	NYNYLYRLF	Spike	Adaptive
TRB	CASSQELVGELFF	TRBV3-1/03-2	TRBJ2-2	HLA-A*24:01	MHCI	NYNYLYRLF	Spike	Adaptive
TRB	CASSLGQGYEQYF	TRBV7-9	TRBJ2-7	HLA-A*24:01	MHCI	NYNYLYRLF	Spike	Adaptive
TRB	CASSQDPVGDNEQFF	TRBV4-2	TRBJ2-1	HLA-A*24:01	MHCI	NYNYLYRLF	Spike	Adaptive
TRB	CASTREGGNTGELFF	TRBV2-1	TRBJ2-2	HLA-A*24:01	MHCI	NYNYLYRLF	Spike	Adaptive
TRB	CASSEGLGAYEQYF	TRBV2-1	TRBJ2-7	HLA-A*24:01	MHCI	NYNYLYRLF	Spike	Adaptive
TRB	CASSFVAGGMYEQFF	TRBV27-1	TRBJ2-1	HLA-A*24:01	MHCI	NYNYLYRLF	Spike	Adaptive
TRB	CASGLAEDNEQFF	TRBV5-1	TRBJ2-1	HLA-A*24:01	MHCI	NYNYLYRLF	Spike	Adaptive
TRB	CSARDSSGETYNEQFF	TRBV20	TRBJ2-1	HLA-A*24:01	MHCI	NYNYLYRLF	Spike	Adaptive
TRB	CASSHQGGYEQYF	TRBV4-1	TRBJ2-7	HLA-A*24:01	MHCI	NYNYLYRLF	Spike	Adaptive
TRB	CASSESAGYEQYF	TRBV6-1	TRBJ2-7	HLA-A*24:01	MHCI	NYNYLYRLF	Spike	Adaptive
TRB	CASSIQQGYEQYF	TRBV2-1	TRBJ2-7	HLA-A*24:01	MHCI	NYNYLYRLF	Spike	Adaptive
TRB	CASSYGQGYEQYF	TRBV6-5	TRBJ2-7	HLA-A*24:01	MHCI	NYNYLYRLF	Spike	Adaptive
TRB	CASSQEGTVWGTDTQYF	TRBV4-1	TRBJ2-3	HLA-A*24:01	MHCI	NYNYLYRLF	Spike	Adaptive
TRB	CASSEGTGYEQYF	TRBV2-1	TRBJ2-7	HLA-A*24:01	MHCI	NYNYLYRLF	Spike	Adaptive
TRB	CASSPGPSYEQYF	TRBV4-1	TRBJ2-7	HLA-A*24:01	MHCI	NYNYLYRLF	Spike	Adaptive
TRB	CASSEFLAPYEQYF	TRBV2-1	TRBJ2-7	HLA-A*24:01	MHCI	NYNYLYRLF	Spike	Adaptive
TRB	CASSQKGGYEQYF	TRBV4-1	TRBJ2-7	HLA-A*24:01	MHCI	NYNYLYRLF	Spike	Adaptive
TRB	CASSQVGGYEQYF	TRBV12-3/12-4	TRBJ2-7	HLA-A*24:01	MHCI	NYNYLYRLF	Spike	Adaptive
TRB	CASSLTSGEPQYF	TRBV11-3	TRBJ2-3	HLA-A*24:01	MHCI	NYNYLYRLF	Spike	Adaptive
TRB	CASSPIGFYEQYF	TRBV7-6	TRBJ2-7	HLA-A*24:01	MHCI	NYNYLYRLF	Spike	Adaptive
TRB	CSARDEGRGYYEQYF	TRBV20	TRBJ2-7	HLA-A*24:01	MHCI	NYNYLYRLF	Spike	Adaptive
TRB	CASSESGGYEQYV	TRBV6-1	TRBJ2-7	HLA-A*24:01	MHCI	NYNYLYRLF	Spike	Adaptive
TRB	CASRPLISTGGNF	TRBV27-1	TRBJ2-7	HLA-A*24:01	MHCI	NYNYLYRLF	Spike	Adaptive
TRB	CASSVAEGYEQYF	TRBV9-1	TRBJ2-7	HLA-A*24:01	MHCI	NYNYLYRLF	Spike	Adaptive
TRB	CASSEGVVTEEQYF	TRBV6-1	TRBJ2-7	HLA-A*24:01	MHCI	NYNYLYRLF	Spike	Adaptive
TRB	CASSEAEGYEQYF	TRBV6-1	TRBJ2-7	HLA-A*24:01	MHCI	NYNYLYRLF	Spike	Adaptive
TRB	CASSPEPGQGHQETQYF	TRBV4-1	TRBJ2-5	HLA-A*24:01	MHCI	NYNYLYRLF	Spike	Adaptive
TRB	CSVETNTGELFF	TRBV29-1	TRBJ2-2	HLA-A*24:01	MHCI	NYNYLYRLF	Spike	Adaptive
TRB	CASSPNDGYEQYF	TRBV2-1	TRBJ2-7	HLA-A*24:01	MHCI	NYNYLYRLF	Spike	Adaptive
TRB	CASSESGGYEQYF	TRBV6-1	TRBJ2-7	HLA-A*24:01	MHCI	NYNYLYRLF	Spike	Adaptive
TRB	CASSETSGYEQYF	TRBV6-1	TRBJ2-7	HLA-A*24:01	MHCI	NYNYLYRLF	Spike	Adaptive
TRB	CASSHPGQASETQYF	TRBV7-9	TRBJ2-5	HLA-A*24:01	MHCI	NYNYLYRLF	Spike	Adaptive
TRB	CASSYELADESGDYGYTF	TRBV6-2/06-3	TRBJ1-2	HLA-A*24:01	MHCI	NYNYLYRLF	Spike	Adaptive
TRB	CASSGTVAYEQYF	TRBV6	TRBJ2-7	HLA-A*24:01	MHCI	NYNYLYRLF	Spike	Adaptive
TRB	CASSEFFAGGSYEQYF	TRBV2-1	TRBJ2-7	HLA-A*24:01	MHCI	NYNYLYRLF	Spike	Adaptive
TRB	CASSQGTGEIGELFF	TRBV4-2	TRBJ2-2	HLA-A*24:01	MHCI	NYNYLYRLF	Spike	Adaptive
TRB	CSARSAETYNEQFF	TRBV20	TRBJ2-1	HLA-A*24:01	MHCI	NYNYLYRLF	Spike	Adaptive
TRB	CASSQAPGYEQYF	TRBV4-1	TRBJ2-7	HLA-A*24:01	MHCI	NYNYLYRLF	Spike	Adaptive
TRB	CASSVDGVSSYEQYF	TRBV9-1	TRBJ2-7	HLA-A*24:01	MHCI	NYNYLYRLF	Spike	Adaptive
TRB	CSVEDTARGYEQYF	TRBV29-1	TRBJ2-7	HLA-A*24:01	MHCI	NYNYLYRLF	Spike	Adaptive
TRB	CASSQTLFTYNEQFF	TRBV12-1	TRBJ2-1	HLA-A*24:01	MHCI	NYNYLYRLF	Spike	Adaptive
TRB	CASSVAPSRGQAEGNYGYTF	TRBV9-1	TRBJ1-2	HLA-A*24:01	MHCI	NYNYLYRLF	Spike	Adaptive
TRB	CASSQDSDRSSYEQYF	TRBV4-1	TRBJ2-7	HLA-A*24:01	MHCI	NYNYLYRLF	Spike	Adaptive
TRB	CASRPSGTAGYEQYF	TRBV5-5	TRBJ2-7	HLA-A*24:01	MHCI	NYNYLYRLF	Spike	Adaptive
TRB	CSARALGLADYNEQFF	TRBV20	TRBJ2-1	HLA-A*24:01	MHCI	NYNYLYRLF	Spike	Adaptive
TRB	CSGDSTSGESYNEQFF	TRBV20	TRBJ2-1	HLA-A*24:01	MHCI	NYNYLYRLF	Spike	Adaptive
TRB	CASSIGGFPSYEQYF	TRBV19-1	TRBJ2-7	HLA-A*24:01	MHCI	NYNYLYRLF	Spike	Adaptive
TRB	CASSEGQGGYEQYF	TRBV2-1	TRBJ2-7	HLA-A*24:01	MHCI	NYNYLYRLF	Spike	Adaptive
TRB	CASSFGWGARQNEQYF	TRBV7-7	TRBJ2-7	HLA-A*24:01	MHCI	NYNYLYRLF	Spike	Adaptive
TRB	CASTPYRTLGWANEQFF	TRBV27-1	TRBJ2-1	HLA-A*24:01	MHCI	NYNYLYRLF	Spike	Adaptive
TRB	CASNPDTYEQYF	TRBV2-1	TRBJ2-7	HLA-A*24:01	MHCI	NYNYLYRLF	Spike	Adaptive
TRB	CASSFWQGYEQYF	TRBV12-3/12-4	TRBJ2-7	HLA-A*24:01	MHCI	NYNYLYRLF	Spike	Adaptive
TRB	CGLGGGPSVAKNIQYF	TRBV4-3	TRBJ2-4	HLA-A*24:01	MHCI	NYNYLYRLF	Spike	Adaptive
TRB	CASSSEQGLISNTEAFF	TRBV5-1	TRBJ1-1	HLA-A*24:01	MHCI	NYNYLYRLF	Spike	Adaptive
TRB	CATPGADLTDTQYF	TRBV7-9	TRBJ2-3	HLA-A*24:01	MHCI	NYNYLYRLF	Spike	Adaptive
TRB	CASSDFGGYEQYF	TRBV6-1	TRBJ2-7	HLA-A*24:01	MHCI	NYNYLYRLF	Spike	Adaptive
TRB	CALRKDYEQYF	TRBV2-1	TRBJ2-7	HLA-A*24:01	MHCI	NYNYLYRLF	Spike	Adaptive
TRB	CASSEGQGYEQYF	TRBV7-2	TRBJ2-7	HLA-A*24:01	MHCI	NYNYLYRLF	Spike	Adaptive
TRB	CASSQEGLRTSGPTDTQYF	TRBV4-2	TRBJ2-3	HLA-A*24:01	MHCI	NYNYLYRLF	Spike	Adaptive
TRB	CASSEGHSYEQYF	TRBV6-1	TRBJ2-7	HLA-A*24:01	MHCI	NYNYLYRLF	Spike	Adaptive
TRB	CASSPSGGYEQYF	TRBV11-2	TRBJ2-7	HLA-A*24:01	MHCI	NYNYLYRLF	Spike	Adaptive
TRB	CASSETGAGANVLTF	TRBV9-1	TRBJ2-6	HLA-A*24:01	MHCI	NYNYLYRLF	Spike	Adaptive
TRB	CASSPSQGYEQYF	TRBV4-1	TRBJ2-7	HLA-A*24:01	MHCI	NYNYLYRLF	Spike	Adaptive
TRB	CSARDILAGDYEQYF	TRBV20	TRBJ2-7	HLA-A*24:01	MHCI	NYNYLYRLF	Spike	Adaptive
TRB	CSARGDRKETQYF	TRBV20	TRBJ2-5	HLA-A*24:01	MHCI	NYNYLYRLF	Spike	Adaptive
TRB	CASSAELAGITDTQYF	TRBV4-1	TRBJ2-3	HLA-A*24:01	MHCI	NYNYLYRLF	Spike	Adaptive
TRB	CASSEGQGYEQYF	TRBV6-1	TRBJ2-7	HLA-A*24:01	MHCI	NYNYLYRLF	Spike	Adaptive
TRB	CASSESQGYEQYF	TRBV2-1	TRBJ2-7	HLA-A*24:01	MHCI	NYNYLYRLF	Spike	Adaptive
TRB	CASSEYRAGYEQYF	TRBV2-1	TRBJ2-7	HLA-A*24:01	MHCI	NYNYLYRLF	Spike	Adaptive
TRB	CASSQDPLRGVGGTSKNEQFF	TRBV4-3	TRBJ2-1	HLA-A*24:01	MHCI	NYNYLYRLF	Spike	Adaptive
TRB	CASSPGPGTSGETQYF	TRBV4-1	TRBJ2-5	HLA-A*24:01	MHCI	NYNYLYRLF	Spike	Adaptive
TRB	CSARDLGGVDYEQYF	TRBV20	TRBJ2-7	HLA-A*24:01	MHCI	NYNYLYRLF	Spike	Adaptive
TRB	CSARTSGTYEQYF	TRBV20	TRBJ2-7	HLA-A*24:01	MHCI	NYNYLYRLF	Spike	Adaptive
TRB	CASSPWSGYEQYF	TRBV12-5	TRBJ2-7	HLA-A*24:01	MHCI	NYNYLYRLF	Spike	Adaptive
TRB	CASSEAVGYEQYF	TRBV6-1	TRBJ2-7	HLA-A*24:01	MHCI	NYNYLYRLF	Spike	Adaptive
TRB	CASSEGQGYEQYF	TRBV6-4	TRBJ2-7	HLA-A*24:01	MHCI	NYNYLYRLF	Spike	Adaptive
TRB	CASSEMTGYEQYF	TRBV2-1	TRBJ2-7	HLA-A*24:01	MHCI	NYNYLYRLF	Spike	Adaptive
TRB	CASAEAGGYEQYF	TRBV12-5	TRBJ2-7	HLA-A*24:01	MHCI	NYNYLYRLF	Spike	Adaptive
TRB	CASSKEFSSGSRYEQFF	TRBV21-1	TRBJ2-1	HLA-A*24:01	MHCI	NYNYLYRLF	Spike	Adaptive
TRB	CASSLFVLGDEQFF	TRBV5-5	TRBJ2-1	HLA-A*24:01	MHCI	NYNYLYRLF	Spike	Adaptive
TRB	CASSETDTIYGYTF	TRBV25-1	TRBJ1-2	HLA-A*24:01	MHCI	NYNYLYRLF	Spike	Adaptive
TRB	CASSYGAGTDTQYF	TRBV6-5	TRBJ2-3	HLA-A*24:01	MHCI	NYNYLYRLF	Spike	Adaptive
TRB	CASSEGQGYEQFF	TRBV6-4	TRBJ2-1	HLA-A*24:01	MHCI	NYNYLYRLF	Spike	Adaptive
TRB	CASSFLGSDEGGANVLTF	TRBV12	TRBJ2-6	HLA-A*24:01	MHCI	NYNYLYRLF	Spike	Adaptive
TRB	CAPAIRRTSGYEQYF	TRBV5-3	TRBJ2-7	HLA-A*24:01	MHCI	NYNYLYRLF	Spike	Adaptive
TRB	CASSPGQGYEQYF	TRBV6-4	TRBJ2-7	HLA-A*24:01	MHCI	NYNYLYRLF	Spike	Adaptive
TRB	CASSEAQGYEQYF	TRBV6-1	TRBJ2-7	HLA-A*24:01	MHCI	NYNYLYRLF	Spike	Adaptive
TRB	CASSLWGMNTEAFF	TRBV27-1	TRBJ1-1	HLA-A*24:01	MHCI	NYNYLYRLF	Spike	Adaptive
TRB	CASSPGQGYEQYF	TRBV5-4	TRBJ2-7	HLA-A*24:01	MHCI	NYNYLYRLF	Spike	Adaptive
TRB	CASSEAGGYEQYF	TRBV6-1	TRBJ2-7	HLA-A*24:01	MHCI	NYNYLYRLF	Spike	Adaptive
TRB	CASSEAISWGTGYEQYF	TRBV2-1	TRBJ2-7	HLA-A*24:01	MHCI	NYNYLYRLF	Spike	Adaptive
TRB	CASSQEQLGLQETQYF	TRBV4-1	TRBJ2-5	HLA-A*24:01	MHCI	NYNYLYRLF	Spike	Adaptive
TRB	CASSLGQGYEQYF	TRBV7-3	TRBJ2-7	HLA-A*24:01	MHCI	NYNYLYRLF	Spike	Adaptive
TRB	CASSLASGYEQYF	TRBV12-3/12-4	TRBJ2-7	HLA-A*24:01	MHCI	NYNYLYRLF	Spike	Adaptive
TRB	CASSEYVLGQGTEAFF	TRBV2-1	TRBJ1-1	HLA-A*24:01	MHCI	NYNYLYRLF	Spike	Adaptive
TRB	CASSEFTSYEQYF	TRBV2-1	TRBJ2-7	HLA-A*24:01	MHCI	NYNYLYRLF	Spike	Adaptive
TRB	CASSPQGGEKLEQYF	TRBV27-1	TRBJ2-7	HLA-A*24:01	MHCI	NYNYLYRLF	Spike	Adaptive
TRB	CASSSTMTDNEQFF	TRBV7-9	TRBJ2-1	HLA-A*24:01	MHCI	NYNYLYRLF	Spike	Adaptive
TRB	CASSIGDRVLETQYF	TRBV19-1	TRBJ2-5	HLA-A*24:01	MHCI	NYNYLYRLF	Spike	Adaptive
TRB	CASSLTRGDEQFF	TRBV11-3	TRBJ2-1	HLA-A*24:01	MHCI	NYNYLYRLF	Spike	Adaptive
TRB	CASSLTGGYEQYF	TRBV12-3/12-4	TRBJ2-7	HLA-A*24:01	MHCI	NYNYLYRLF	Spike	Adaptive
TRB	CASSEDRALGQETQYF	TRBV6-1	TRBJ2-5	HLA-A*24:01	MHCI	NYNYLYRLF	Spike	Adaptive
TRB	CASSEAGGYEQYF	TRBV2-1	TRBJ2-7	HLA-A*24:01	MHCI	NYNYLYRLF	Spike	Adaptive
TRB	CSGTGQGRAEETQYF	TRBV20	TRBJ2-5	HLA-A*24:01	MHCI	NYNYLYRLF	Spike	Adaptive
TRB	CASTTLWGSPEAFF	TRBV12	TRBJ1-1	HLA-A*24:01	MHCI	NYNYLYRLF	Spike	Adaptive
TRB	CAISESAGYEQYF	TRBV10-3	TRBJ2-7	HLA-A*24:01	MHCI	NYNYLYRLF	Spike	Adaptive
TRB	CASSYLANYNEQFF	TRBV7-9	TRBJ2-1	HLA-A*24:01	MHCI	NYNYLYRLF	Spike	Adaptive
TRB	CASSEGRSYEQYF	TRBV2-1	TRBJ2-7	HLA-A*24:01	MHCI	NYNYLYRLF	Spike	Adaptive
TRB	CASSLEGLAGGLFNNEQFF	TRBV7-6	TRBJ2-1	HLA-A*24:01	MHCI	NYNYLYRLF	Spike	Adaptive
TRB	CSGITNEQFF	TRBV29-1	TRBJ2-1	HLA-A*24:01	MHCI	NYNYLYRLF	Spike	Adaptive
TRB	CASNGGGELYNEQFF	TRBV19-1	TRBJ2-1	HLA-A*24:01	MHCI	NYNYLYRLF	Spike	Adaptive
TRB	CASATGEQFF	TRBV12-3/12-4	TRBJ2-1	HLA-A*24:01	MHCI	NYNYLYRLF	Spike	Adaptive
TRB	CASSFLAGTGGEDTQYF	TRBV7-2	TRBJ2-3	HLA-A*24:01	MHCI	NYNYLYRLF	Spike	Adaptive
TRB	CASSPGQGYEQFF	TRBV2-1	TRBJ2-1	HLA-A*24:01	MHCI	NYNYLYRLF	Spike	Adaptive
TRB	CASSQAPGNEKLFF	TRBV4-1	TRBJ1-4	HLA-A*24:01	MHCI	NYNYLYRLF	Spike	Adaptive
TRB	CAISEGGGYEQYF	TRBV10-3	TRBJ2-7	HLA-A*24:01	MHCI	NYNYLYRLF	Spike	Adaptive
TRB	CASSMVGDPGELFF	TRBV5-6	TRBJ2-2	HLA-A*24:01	MHCI	NYNYLYRLF	Spike	Adaptive
TRB	CASSEGRGYEQYF	TRBV2-1	TRBJ2-7	HLA-A*24:01	MHCI	NYNYLYRLF	Spike	Adaptive
TRB	CSARAGVRETQYF	TRBV20	TRBJ2-5	HLA-A*24:01	MHCI	NYNYLYRLF	Spike	Adaptive
TRB	CASSEGRGYEQYF	TRBV6-1	TRBJ2-7	HLA-A*24:01	MHCI	NYNYLYRLF	Spike	Adaptive
TRB	CASSEGGGYEQYF	TRBV6-1	TRBJ2-7	HLA-A*24:01	MHCI	NYNYLYRLF	Spike	Adaptive
TRB	CASSQEPGLAGQETQYF	TRBV4-1	TRBJ2-5	HLA-A*24:01	MHCI	NYNYLYRLF	Spike	Adaptive
TRB	CASLGLASAEKWDEQFF	TRBV6	TRBJ2-1	HLA-A*24:01	MHCI	NYNYLYRLF	Spike	Adaptive
TRB	CASSLVGGYEQYF	TRBV11-2	TRBJ2-7	HLA-A*24:01	MHCI	NYNYLYRLF	Spike	Adaptive
TRB	CASIREGLKDNEQFF	TRBV2-1	TRBJ2-1	HLA-A*24:01	MHCI	NYNYLYRLF	Spike	Adaptive
TRB	CASYLPSGGPYNEQFF	TRBV2-1	TRBJ2-1	HLA-A*24:01	MHCI	NYNYLYRLF	Spike	Adaptive
TRB	CASSESRGYEQYF	TRBV6-1	TRBJ2-7	HLA-A*24:01	MHCI	NYNYLYRLF	Spike	Adaptive
TRB	CASSEGQGYEQYF	TRBV10-2	TRBJ2-7	HLA-A*24:01	MHCI	NYNYLYRLF	Spike	Adaptive
TRB	CASSEQAGYEQYF	TRBV2-1	TRBJ2-7	HLA-A*24:01	MHCI	NYNYLYRLF	Spike	Adaptive
TRB	CASSEGQGSYEQYF	TRBV2-1	TRBJ2-7	HLA-A*24:01	MHCI	NYNYLYRLF	Spike	Adaptive
TRB	CASSENFGYEQYF	TRBV6-1	TRBJ2-7	HLA-A*24:01	MHCI	NYNYLYRLF	Spike	Adaptive
TRB	CASSRGAGYEQYF	TRBV7-6	TRBJ2-7	HLA-A*24:01	MHCI	NYNYLYRLF	Spike	Adaptive
TRB	CASSEFAGGYEQYF	TRBV2-1	TRBJ2-7	HLA-A*24:01	MHCI	NYNYLYRLF	Spike	Adaptive
TRB	CASSDSALYEQYF	TRBV5-1	TRBJ2-7	HLA-A*24:01	MHCI	NYNYLYRLF	Spike	Adaptive
TRB	CASSENAGYEQYF	TRBV2-1	TRBJ2-7	HLA-A*24:01	MHCI	NYNYLYRLF	Spike	Adaptive
TRB	CAISESQGYEQYF	TRBV10-3	TRBJ2-7	HLA-A*24:01	MHCI	NYNYLYRLF	Spike	Adaptive
TRB	CAWIPQRGGELFF	TRBV30-1	TRBJ2-2	HLA-A*24:01	MHCI	NYNYLYRLF	Spike	Adaptive
TRB	CASSDQDFDEQYF	TRBV9-1	TRBJ2-7	HLA-A*24:01	MHCI	NYNYLYRLF	Spike	Adaptive
TRB	CASSEFRAYEQYF	TRBV2-1	TRBJ2-7	HLA-A*24:01	MHCI	NYNYLYRLF	Spike	Adaptive
TRB	CASSEWAGYEQFF	TRBV6-1	TRBJ2-1	HLA-A*24:01	MHCI	NYNYLYRLF	Spike	Adaptive
TRB	CSAIPFAGETYNEQFF	TRBV20	TRBJ2-1	HLA-A*24:01	MHCI	NYNYLYRLF	Spike	Adaptive
TRB	CASSLSGGSYEQYF	TRBV5-6	TRBJ2-7	HLA-A*24:01	MHCI	NYNYLYRLF	Spike	Adaptive
TRB	CASSVYRSYEQYF	TRBV2-1	TRBJ2-7	HLA-A*24:01	MHCI	NYNYLYRLF	Spike	Adaptive
TRB	CASSEGPAGGYEQYF	TRBV6-1	TRBJ2-7	HLA-A*24:01	MHCI	NYNYLYRLF	Spike	Adaptive
TRB	CASSEFKGYEQYF	TRBV2-1	TRBJ2-7	HLA-A*24:01	MHCI	NYNYLYRLF	Spike	Adaptive
TRB	CASSEQWGRFVNTGELFF	TRBV4-1	TRBJ2-2	HLA-A*24:01	MHCI	NYNYLYRLF	Spike	Adaptive
TRB	CSASDKSSSYNEQFF	TRBV20-1	TRBJ2-1	HLA-A*24:01	MHCI	NYNYLYRLF	Spike	Adaptive
TRB	CASSEGAGYEQYF	TRBV6-1	TRBJ2-7	HLA-A*24:01	MHCI	NYNYLYRLF	Spike	Adaptive
TRB	CASSVFVGYEQYF	TRBV9-1	TRBJ2-7	HLA-A*24:01	MHCI	NYNYLYRLF	Spike	Adaptive
TRB	CASSVASGYEQYF	TRBV9-1	TRBJ2-7	HLA-A*24:01	MHCI	NYNYLYRLF	Spike	Adaptive
TRB	CAISETGGYEQYF	TRBV10-3	TRBJ2-7	HLA-A*24:01	MHCI	NYNYLYRLF	Spike	Adaptive
TRB	CASSAASGYEQFF	TRBV6	TRBJ2-1	HLA-A*24:01	MHCI	NYNYLYRLF	Spike	Adaptive
TRB	CSVDGATSPGYTF	TRBV29-1	TRBJ1-2	HLA-A*24:01	MHCI	NYNYLYRLF	Spike	Adaptive
TRB	CASSGGQGAYEQYF	TRBV4-1	TRBJ2-7	HLA-A*24:01	MHCI	NYNYLYRLF	Spike	Adaptive
TRB	CASSEWTGGYEQYF	TRBV2-1	TRBJ2-7	HLA-A*24:01	MHCI	NYNYLYRLF	Spike	Adaptive
TRB	CASSVGQGYEQYF	TRBV2-1	TRBJ2-7	HLA-A*24:01	MHCI	NYNYLYRLF	Spike	Adaptive
TRB	CASSEGIGYEQYF	TRBV6-1	TRBJ2-7	HLA-A*24:01	MHCI	NYNYLYRLF	Spike	Adaptive
TRB	CASTPTRDEQYF	TRBV2-1	TRBJ2-7	HLA-A*24:01	MHCI	NYNYLYRLF	Spike	Adaptive
TRB	CAISEGQGYEQYF	TRBV10-3	TRBJ2-7	HLA-A*24:01	MHCI	NYNYLYRLF	Spike	Adaptive
TRB	CASSEMGGYEQYF	TRBV6-1	TRBJ2-7	HLA-A*24:01	MHCI	NYNYLYRLF	Spike	Adaptive
TRB	CASSENGGGYEQYF	TRBV6-1	TRBJ2-7	HLA-A*24:01	MHCI	NYNYLYRLF	Spike	Adaptive
TRB	CASSQEPGGTGELFF	TRBV4-1	TRBJ2-2	HLA-A*24:01	MHCI	NYNYLYRLF	Spike	Adaptive
TRB	CASSVTGGYEQYF	TRBV6	TRBJ2-7	HLA-A*24:01	MHCI	NYNYLYRLF	Spike	Adaptive
TRB	CASSEIVWTVDEQFF	TRBV6-1	TRBJ2-1	HLA-A*24:01	MHCI	NYNYLYRLF	Spike	Adaptive
TRB	CASSDWGINQPQHF	TRBV2-1	TRBJ1-5	HLA-A*24:01	MHCI	NYNYLYRLF	Spike	Adaptive
TRB	CASSEVGTDSGNTIYF	TRBV2-1	TRBJ1-3	HLA-A*24:01	MHCI	NYNYLYRLF	Spike	Adaptive
TRB	CSARGTDSYNEQFF	TRBV20	TRBJ2-1	HLA-A*24:01	MHCI	NYNYLYRLF	Spike	Adaptive
TRB	CASSYYEGWETQYF	TRBV6-9	TRBJ2-5	HLA-A*24:01	MHCI	NYNYLYRLF	Spike	Adaptive
TRB	CASSQAASGGAYEQYF	TRBV4-1	TRBJ2-7	HLA-A*24:01	MHCI	NYNYLYRLF	Spike	Adaptive
TRB	CASSPEASGVTDTQYF	TRBV4-1	TRBJ2-3	HLA-A*24:01	MHCI	NYNYLYRLF	Spike	Adaptive
TRB	CASSLSQGYEQYF	TRBV7-6	TRBJ2-7	HLA-A*24:01	MHCI	NYNYLYRLF	Spike	Adaptive
TRB	CASSQDVDFIGSPLHF	TRBV4-1	TRBJ1-6	HLA-A*24:01	MHCI	NYNYLYRLF	Spike	Adaptive
TRB	CASSLVAEPEAFF	TRBV5-4	TRBJ1-1	HLA-A*24:01	MHCI	NYNYLYRLF	Spike	Adaptive
TRB	CASSLMAYHEQFF	TRBV5-6	TRBJ2-1	HLA-A*24:01	MHCI	NYNYLYRLF	Spike	Adaptive
TRB	CASSLNAGYEQYF	TRBV11-2	TRBJ2-7	HLA-A*24:01	MHCI	NYNYLYRLF	Spike	Adaptive
TRB	CSAPTGTYEQYF	TRBV20	TRBJ2-7	HLA-A*24:01	MHCI	NYNYLYRLF	Spike	Adaptive
TRB	CASSSNIWYEQYF	TRBV7-8	TRBJ2-7	HLA-A*24:01	MHCI	NYNYLYRLF	Spike	Adaptive
TRB	CASRGTDSYTDTQYF	TRBV12	TRBJ2-3	HLA-A*24:01	MHCI	NYNYLYRLF	Spike	Adaptive
TRB	CASSLTSGYEQYF	TRBV2-1	TRBJ2-7	HLA-A*24:01	MHCI	NYNYLYRLF	Spike	Adaptive
TRB	CASSISQGYEQYF	TRBV5-1	TRBJ2-7	HLA-A*24:01	MHCI	NYNYLYRLF	Spike	Adaptive
TRB	CASSQSMGYEQYF	TRBV7-2	TRBJ2-7	HLA-A*24:01	MHCI	NYNYLYRLF	Spike	Adaptive
TRB	CSARSPDVYNEQFF	TRBV20	TRBJ2-1	HLA-A*24:01	MHCI	NYNYLYRLF	Spike	Adaptive
TRB	CASSETSGYEQYF	TRBV4-1	TRBJ2-7	HLA-A*24:01	MHCI	NYNYLYRLF	Spike	Adaptive
TRB	CAINLSGTSGTYNEQFF	TRBV28-1	TRBJ2-1	HLA-A*24:01	MHCI	NYNYLYRLF	Spike	Adaptive
TRB	CASSWRYEQYF	TRBV12-3/12-4	TRBJ2-7	HLA-A*24:01	MHCI	NYNYLYRLF	Spike	Adaptive
TRB	CASSITQGYEQYF	TRBV6-2/06-3	TRBJ2-7	HLA-A*24:01	MHCI	NYNYLYRLF	Spike	Adaptive
TRB	CASSQEGLAGGVYNEQFF	TRBV4-3	TRBJ2-1	HLA-A*24:01	MHCI	NYNYLYRLF	Spike	Adaptive
TRB	CASSLHLGYEQYF	TRBV5-1	TRBJ2-7	HLA-A*24:01	MHCI	NYNYLYRLF	Spike	Adaptive
TRB	CASRRGSLEQYF	TRBV2-1	TRBJ2-7	HLA-A*24:01	MHCI	NYNYLYRLF	Spike	Adaptive
TRB	CASGLDQGYEQYF	TRBV12-5	TRBJ2-7	HLA-A*24:01	MHCI	NYNYLYRLF	Spike	Adaptive
TRB	CASSEWEAGDLETQYF	TRBV5-1	TRBJ2-5	HLA-A*24:01	MHCI	NYNYLYRLF	Spike	Adaptive
TRB	CASSIHRGYEQYF	TRBV5-4	TRBJ2-7	HLA-A*24:01	MHCI	NYNYLYRLF	Spike	Adaptive
TRB	CASSQGQGYEQYF	TRBV7-2	TRBJ2-7	HLA-A*24:01	MHCI	NYNYLYRLF	Spike	Adaptive
TRB	CASGLAGGYEQYF	TRBV6-5	TRBJ2-7	HLA-A*24:01	MHCI	NYNYLYRLF	Spike	Adaptive
TRB	CASSEAQGYLAFF	TRBV6-1	TRBJ1-1	HLA-A*24:01	MHCI	NYNYLYRLF	Spike	Adaptive
TRB	CASSQGPGYEQYF	TRBV4-1	TRBJ2-7	HLA-A*24:01	MHCI	NYNYLYRLF	Spike	Adaptive
TRB	CASGEPGDEQFF	TRBV6-5	TRBJ2-1	HLA-A*24:01	MHCI	NYNYLYRLF	Spike	Adaptive
TRB	CASSTTEQGATYEQYF	TRBV27-1	TRBJ2-7	HLA-A*24:01	MHCI	NYNYLYRLF	Spike	Adaptive
TRB	CASSQEPGDQPQHF	TRBV4-1	TRBJ1-5	HLA-A*24:01	MHCI	NYNYLYRLF	Spike	Adaptive
TRB	CSADSHWNTEAFF	TRBV20	TRBJ1-1	HLA-A*24:01	MHCI	NYNYLYRLF	Spike	Adaptive
TRB	CAISDQFGYEQYF	TRBV10-3	TRBJ2-7	HLA-A*24:01	MHCI	NYNYLYRLF	Spike	Adaptive
TRB	CASSEGQGYEQYF	TRBV2-1	TRBJ2-7	HLA-A*24:01	MHCI	NYNYLYRLF	Spike	Adaptive
TRB	CASSELNIQETQYF	TRBV6-1	TRBJ2-5	HLA-A*24:01	MHCI	NYNYLYRLF	Spike	Adaptive
TRB	CASSQGDGYEQYF	TRBV4-1	TRBJ2-7	HLA-A*24:01	MHCI	NYNYLYRLF	Spike	Adaptive
TRB	CASSAQQGYEQFF	TRBV2-1	TRBJ2-1	HLA-A*24:01	MHCI	NYNYLYRLF	Spike	Adaptive
TRB	CASSEARGPYEQYF	TRBV2-1	TRBJ2-7	HLA-A*24:01	MHCI	NYNYLYRLF	Spike	Adaptive
TRB	CASSTLAGVAYEQYF	TRBV7-9	TRBJ2-7	HLA-A*24:01	MHCI	NYNYLYRLF	Spike	Adaptive
TRB	CASSQSQGYEQYF	TRBV4-1	TRBJ2-7	HLA-A*24:01	MHCI	NYNYLYRLF	Spike	Adaptive
TRB	CASSLAGGYEQYF	TRBV5-4	TRBJ2-7	HLA-A*24:01	MHCI	NYNYLYRLF	Spike	Adaptive
TRB	CASSLLAGGYNEQFF	TRBV27-1	TRBJ2-1	HLA-A*24:01	MHCI	NYNYLYRLF	Spike	Adaptive
TRB	CASSEWTGLEQYF	TRBV10-2	TRBJ2-7	HLA-A*24:01	MHCI	NYNYLYRLF	Spike	Adaptive
TRB	CASSLSQGYEQYF	TRBV5-1	TRBJ2-7	HLA-A*24:01	MHCI	NYNYLYRLF	Spike	Adaptive
TRB	CASSEGSGATYEQYF	TRBV2-1	TRBJ2-7	HLA-A*24:01	MHCI	NYNYLYRLF	Spike	Adaptive
TRB	CASSQVSGYEQYF	TRBV4-1	TRBJ2-7	HLA-A*24:01	MHCI	NYNYLYRLF	Spike	Adaptive
TRB	CASSLSEGYEQYF	TRBV9-1	TRBJ2-7	HLA-A*24:01	MHCI	NYNYLYRLF	Spike	Adaptive
TRB	CASRGDGEQYF	TRBV9-1	TRBJ2-7	HLA-A*24:01	MHCI	NYNYLYRLF	Spike	Adaptive
TRB	CSARDLDGSDYNEQFF	TRBV20	TRBJ2-1	HLA-A*24:01	MHCI	NYNYLYRLF	Spike	Adaptive
TRB	CASSEFRDEAFF	TRBV2-1	TRBJ1-1	HLA-A*24:01	MHCI	NYNYLYRLF	Spike	Adaptive
TRB	CASSQKDGYEQYF	TRBV4-1	TRBJ2-7	HLA-A*24:01	MHCI	NYNYLYRLF	Spike	Adaptive
TRB	CASSQGNGYEQYF	TRBV4-1	TRBJ2-7	HLA-A*24:01	MHCI	NYNYLYRLF	Spike	Adaptive
TRB	CASLGQGNEQYF	TRBV18-1	TRBJ2-7	HLA-A*24:01	MHCI	NYNYLYRLF	Spike	Adaptive
TRB	CASSEGQGYEQFF	TRBV2-1	TRBJ2-1	HLA-A*24:01	MHCI	NYNYLYRLF	Spike	Adaptive
TRB	CASSLESGETQYF	TRBV7-2	TRBJ2-5	HLA-A*24:01	MHCI	NYNYLYRLF	Spike	Adaptive
TRB	CASSEGSGKSYEQYF	TRBV2-1	TRBJ2-7	HLA-A*24:01	MHCI	NYNYLYRLF	Spike	Adaptive
TRB	CASGLPLDRTAIEYEQYF	TRBV12-5	TRBJ2-7	HLA-A*24:01	MHCI	NYNYLYRLF	Spike	Adaptive
TRB	CASSTGQGYEQYF	TRBV9-1	TRBJ2-7	HLA-A*24:01	MHCI	NYNYLYRLF	Spike	Adaptive
TRB	CASSEGQGYEQYF	TRBV12-3/12-4	TRBJ2-7	HLA-A*24:01	MHCI	NYNYLYRLF	Spike	Adaptive
TRB	CASSEATGYEQYF	TRBV25-1	TRBJ2-7	HLA-A*24:01	MHCI	NYNYLYRLF	Spike	Adaptive
TRB	CASSEGAGYTQYF	TRBV2-1	TRBJ2-3	HLA-A*24:01	MHCI	NYNYLYRLF	Spike	Adaptive
TRB	CASSRPPTYEQYF	TRBV21-1	TRBJ2-7	HLA-A*24:01	MHCI	NYNYLYRLF	Spike	Adaptive
TRB	CASSPGTGGDEQYF	TRBV19-1	TRBJ2-7	HLA-A*24:01	MHCI	NYNYLYRLF	Spike	Adaptive
TRB	CASSRDGSRVSYNEQFF	TRBV7-9	TRBJ2-1	HLA-A*24:01	MHCI	NYNYLYRLF	Spike	Adaptive
TRB	CASSVTGAGANVLTF	TRBV9-1	TRBJ2-6	HLA-A*24:01	MHCI	NYNYLYRLF	Spike	Adaptive
TRB	CASSLSGGYEQYF	TRBV9-1	TRBJ2-7	HLA-A*24:01	MHCI	NYNYLYRLF	Spike	Adaptive
TRB	CAISDWQGYEQYF	TRBV10-3	TRBJ2-7	HLA-A*24:01	MHCI	NYNYLYRLF	Spike	Adaptive
TRB	CASSSGQGYEQYF	TRBV5-4	TRBJ2-7	HLA-A*24:01	MHCI	NYNYLYRLF	Spike	Adaptive
TRB	CAISESSGYEQYF	TRBV10-3	TRBJ2-7	HLA-A*24:01	MHCI	NYNYLYRLF	Spike	Adaptive
TRB	CASSVELAGDEQFF	TRBV9-1	TRBJ2-1	HLA-A*24:01	MHCI	NYNYLYRLF	Spike	Adaptive
TRB	CASSLDAPSFLDSPLHF	TRBV7-9	TRBJ1-6	HLA-A*24:01	MHCI	NYNYLYRLF	Spike	Adaptive
TRB	CASSLMAGYEQYF	TRBV11-2	TRBJ2-7	HLA-A*24:01	MHCI	NYNYLYRLF	Spike	Adaptive
TRB	CASSRSQGYEQYF	TRBV6-2	TRBJ2-7	HLA-A*24:01	MHCI	NYNYLYRLF	Spike	Adaptive
TRB	CSARDLLAGGYNEQFF	TRBV20	TRBJ2-1	HLA-A*24:01	MHCI	NYNYLYRLF	Spike	Adaptive
TRB	CASSEYQGYGYTF	TRBV2-1	TRBJ1-2	HLA-A*24:01	MHCI	NYNYLYRLF	Spike	Adaptive
TRB	CASSVEPGGPETQYF	TRBV9-1	TRBJ2-5	HLA-A*24:01	MHCI	NYNYLYRLF	Spike	Adaptive
TRB	CASSTKDGYEQYF	TRBV7-2	TRBJ2-7	HLA-A*24:01	MHCI	NYNYLYRLF	Spike	Adaptive
TRB	CASSFDREETQYF	TRBV5-6	TRBJ2-5	HLA-A*24:01	MHCI	NYNYLYRLF	Spike	Adaptive
TRB	CAISEQQGYEQYF	TRBV10-3	TRBJ2-7	HLA-A*24:01	MHCI	NYNYLYRLF	Spike	Adaptive
TRB	CASSPGQGYEQYF	TRBV5-1	TRBJ2-7	HLA-A*24:01	MHCI	NYNYLYRLF	Spike	Adaptive
TRB	CASGEGQGYEQYF	TRBV6-5	TRBJ2-7	HLA-A*24:01	MHCI	NYNYLYRLF	Spike	Adaptive
TRB	CASSVVGTGDGELFF	TRBV9-1	TRBJ2-2	HLA-A*24:01	MHCI	NYNYLYRLF	Spike	Adaptive
TRB	CASSEFGFYEQYF	TRBV2-1	TRBJ2-7	HLA-A*24:01	MHCI	NYNYLYRLF	Spike	Adaptive
TRB	CAIAEGQGYEQYF	TRBV6-5	TRBJ2-7	HLA-A*24:01	MHCI	NYNYLYRLF	Spike	Adaptive
TRB	CASSEGVGYEQYF	TRBV6-1	TRBJ2-7	HLA-A*24:01	MHCI	NYNYLYRLF	Spike	Adaptive
TRB	CSARPLTGSDYNEQFF	TRBV20	TRBJ2-1	HLA-A*24:01	MHCI	NYNYLYRLF	Spike	Adaptive
TRB	CASSDWTANEQFF	TRBV2-1	TRBJ2-1	HLA-A*24:01	MHCI	NYNYLYRLF	Spike	Adaptive
TRB	CASGGVAGSLYEQYF	TRBV2-1	TRBJ2-7	HLA-A*24:01	MHCI	NYNYLYRLF	Spike	Adaptive
TRB	CASSLTGGYEQYF	TRBV7-2	TRBJ2-7	HLA-A*24:01	MHCI	NYNYLYRLF	Spike	Adaptive
TRB	CASSQESPPMNTEAFF	TRBV4-1	TRBJ1-1	HLA-A*24:01	MHCI	NYNYLYRLF	Spike	Adaptive
TRB	CASSRTSGYEQYF	TRBV5-4	TRBJ2-7	HLA-A*24:01	MHCI	NYNYLYRLF	Spike	Adaptive
TRB	CASSEGQGRGPGQGALYEQYF	TRBV2-1	TRBJ2-7	HLA-A*24:01	MHCI	NYNYLYRLF	Spike	Adaptive
TRB	CASSSPLTLQEPGSNTDTQYF	X	TRBJ2-3	HLA-A*24:01	MHCI	NYNYLYRLF	Spike	Adaptive
TRB	CASSENWGYEQYF	TRBV2-1	TRBJ2-7	HLA-A*24:01	MHCI	NYNYLYRLF	Spike	Adaptive
TRB	CASGRGQGYEQYF	TRBV5-4	TRBJ2-7	HLA-A*24:01	MHCI	NYNYLYRLF	Spike	Adaptive
TRB	CASSLRDGYEQYF	TRBV5-5	TRBJ2-7	HLA-A*24:01	MHCI	NYNYLYRLF	Spike	Adaptive
TRB	CASSEGRAYEQYF	TRBV2-1	TRBJ2-7	HLA-A*24:01	MHCI	NYNYLYRLF	Spike	Adaptive
TRB	CSARPSDGETYNEQFF	TRBV20	TRBJ2-1	HLA-A*24:01	MHCI	NYNYLYRLF	Spike	Adaptive
TRB	CASSQDRLAPETQYF	TRBV4-1	TRBJ2-5	HLA-A*24:01	MHCI	NYNYLYRLF	Spike	Adaptive
TRB	CASSLNRGYEQYF	TRBV12-3/12-4	TRBJ2-7	HLA-A*24:01	MHCI	NYNYLYRLF	Spike	Adaptive
TRB	CASSIGTGGDEQFF	TRBV19-1	TRBJ2-1	HLA-A*24:01	MHCI	NYNYLYRLF	Spike	Adaptive
TRB	CASSLTGGYEQYF	TRBV5-4	TRBJ2-7	HLA-A*24:01	MHCI	NYNYLYRLF	Spike	Adaptive
TRB	CASSEEGGETQYF	TRBV2-1	TRBJ2-5	HLA-A*24:01	MHCI	NYNYLYRLF	Spike	Adaptive
TRB	CASSPPEGGNTEAFF	TRBV18-1	TRBJ1-1	HLA-A*24:01	MHCI	NYNYLYRLF	Spike	Adaptive
TRB	CSARDLGGSDFNEQFF	TRBV20	TRBJ2-1	HLA-A*24:01	MHCI	NYNYLYRLF	Spike	Adaptive
TRB	CASSPRGGRATDTQYF	TRBV7-9	TRBJ2-3	HLA-A*24:01	MHCI	NYNYLYRLF	Spike	Adaptive
TRB	CASSLWTSDYNEQFF	TRBV5-1	TRBJ2-1	HLA-A*24:01	MHCI	NYNYLYRLF	Spike	Adaptive
TRB	CASSQELAGISDTQYF	TRBV4-1	TRBJ2-3	HLA-A*24:01	MHCI	NYNYLYRLF	Spike	Adaptive
TRB	CASSVEEGETQYF	TRBV9-1	TRBJ2-5	HLA-A*24:01	MHCI	NYNYLYRLF	Spike	Adaptive
TRB	CASSSIQALGYEQYF	TRBV7-9	TRBJ2-7	HLA-A*24:01	MHCI	NYNYLYRLF	Spike	Adaptive
TRB	CSARDRGQLIQETQYF	TRBV20	TRBJ2-5	HLA-A*24:01	MHCI	NYNYLYRLF	Spike	Adaptive
TRB	CASSLMGGKLFF	TRBV28-1	TRBJ1-4	HLA-A*24:01	MHCI	NYNYLYRLF	Spike	Adaptive
TRB	CASSVHEGYEQYF	TRBV9-1	TRBJ2-7	HLA-A*24:01	MHCI	NYNYLYRLF	Spike	Adaptive
TRB	CASSFDLWGTGELFF	TRBV7-8	TRBJ2-2	HLA-A*24:01	MHCI	NYNYLYRLF	Spike	Adaptive
TRB	CASSWLRWGTNEKLFF	TRBV12	TRBJ1-4	HLA-A*24:01	MHCI	NYNYLYRLF	Spike	Adaptive
TRB	CASSVQGGYEQYF	TRBV10-2	TRBJ2-7	HLA-A*24:01	MHCI	NYNYLYRLF	Spike	Adaptive
TRB	CASSLCHPDSYEQYF	TRBV5-5	TRBJ2-7	HLA-A*24:01	MHCI	NYNYLYRLF	Spike	Adaptive
TRB	CASSLGGPDTQYF	TRBV27-1	TRBJ2-3	HLA-A*24:01	MHCI	NYNYLYRLF	Spike	Adaptive
TRB	CASSLGYRDISYEQYF	TRBV11-3	TRBJ2-7	HLA-A*24:01	MHCI	NYNYLYRLF	Spike	Adaptive
TRB	CASRHGSEGRETQYF	TRBV12	TRBJ2-5	HLA-A*24:01	MHCI	NYNYLYRLF	Spike	Adaptive
TRB	CASSQSQGYEQYF	TRBV7-3	TRBJ2-7	HLA-A*24:01	MHCI	NYNYLYRLF	Spike	Adaptive
TRB	CASSLGQGYEQYF	TRBV5-1	TRBJ2-7	HLA-A*24:01	MHCI	NYNYLYRLF	Spike	Adaptive
TRB	CSANSDLSYNEQFF	TRBV20	TRBJ2-1	HLA-A*24:01	MHCI	NYNYLYRLF	Spike	Adaptive
TRB	CASSPQADSNQPQHF	TRBV5-6	TRBJ1-5	HLA-A*24:01	MHCI	NYNYLYRLF	Spike	Adaptive
TRB	CSVGQVGYEQYF	TRBV29-1	TRBJ2-7	HLA-A*24:01	MHCI	NYNYLYRLF	Spike	Adaptive
TRB	CASSYEGTRLTGELFF	TRBV6-5	TRBJ2-2	HLA-A*24:01	MHCI	NYNYLYRLF	Spike	Adaptive
TRB	CASSEGTGYEQYF	TRBV6-1	TRBJ2-7	HLA-A*24:01	MHCI	NYNYLYRLF	Spike	Adaptive
TRB	CATSRQGGYEQYF	TRBV15-1	TRBJ2-7	HLA-A*24:01	MHCI	NYNYLYRLF	Spike	Adaptive
TRB	CASSEGQGPYEQYF	TRBV2-1	TRBJ2-7	HLA-A*24:01	MHCI	NYNYLYRLF	Spike	Adaptive
TRB	CSARDTSGTSYNEQFF	TRBV20	TRBJ2-1	HLA-A*24:01	MHCI	NYNYLYRLF	Spike	Adaptive
TRB	CASSFGTSDEQFF	TRBV12-3/12-4	TRBJ2-1	HLA-A*24:01	MHCI	NYNYLYRLF	Spike	Adaptive
TRB	CASSEHQGYEQYF	TRBV7-2	TRBJ2-7	HLA-A*24:01	MHCI	NYNYLYRLF	Spike	Adaptive
TRB	CASGDRESTTDTQYF	TRBV7-9	TRBJ2-3	HLA-A*24:01	MHCI	NYNYLYRLF	Spike	Adaptive
TRB	CASSVGQGYEQYF	TRBV9-1	TRBJ2-7	HLA-A*24:01	MHCI	NYNYLYRLF	Spike	Adaptive
TRB	CASSETSGYEQYF	TRBV5-1	TRBJ2-7	HLA-A*24:01	MHCI	NYNYLYRLF	Spike	Adaptive
TRB	CASSEGQTPYEQYF	TRBV2-1	TRBJ2-7	HLA-A*24:01	MHCI	NYNYLYRLF	Spike	Adaptive
TRB	CASSLQQGYEQYF	TRBV2-1	TRBJ2-7	HLA-A*24:01	MHCI	NYNYLYRLF	Spike	Adaptive
TRB	CASSPGQGYEQYF	TRBV7-3	TRBJ2-7	HLA-A*24:01	MHCI	NYNYLYRLF	Spike	Adaptive
TRB	CASSENRGYEQYF	TRBV2-1	TRBJ2-7	HLA-A*24:01	MHCI	NYNYLYRLF	Spike	Adaptive
TRB	CASSPGLVIYEQYF	TRBV27-1	TRBJ2-7	HLA-A*24:01	MHCI	NYNYLYRLF	Spike	Adaptive
TRB	CASSSNLHRDGEQYF	TRBV7-9	TRBJ2-7	HLA-A*24:01	MHCI	NYNYLYRLF	Spike	Adaptive
TRB	CASSQDAWGEGYTF	TRBV4-3	TRBJ1-2	HLA-A*24:01	MHCI	NYNYLYRLF	Spike	Adaptive
TRB	CASSASGGYEQYF	TRBV6	TRBJ2-7	HLA-A*24:01	MHCI	NYNYLYRLF	Spike	Adaptive
TRB	CASSETGGYEQYF	TRBV6-1	TRBJ2-7	HLA-A*24:01	MHCI	NYNYLYRLF	Spike	Adaptive
TRB	CARSGTETINEQFF	TRBV2-1	TRBJ2-1	HLA-A*24:01	MHCI	NYNYLYRLF	Spike	Adaptive
TRB	CASSEGSGYEQYF	TRBV25-1	TRBJ2-7	HLA-A*24:01	MHCI	NYNYLYRLF	Spike	Adaptive
TRB	CASSDATGYEQYF	TRBV6-1	TRBJ2-7	HLA-A*24:01	MHCI	NYNYLYRLF	Spike	Adaptive
TRB	CASSFAWGGNQPQHF	TRBV28-1	TRBJ1-5	HLA-A*24:01	MHCI	NYNYLYRLF	Spike	Adaptive
TRB	CASSSDIQETQYF	TRBV27-1	TRBJ2-5	HLA-A*24:01	MHCI	NYNYLYRLF	Spike	Adaptive
TRB	CASSLAPGEEQYF	TRBV5-6	TRBJ2-7	HLA-A*24:01	MHCI	NYNYLYRLF	Spike	Adaptive
TRB	CASSFGTGAYEQYF	TRBV7-9	TRBJ2-7	HLA-A*24:01	MHCI	NYNYLYRLF	Spike	Adaptive
TRB	CASSLTSVGAANEQFF	TRBV5-1	TRBJ2-1	HLA-A*24:01	MHCI	NYNYLYRLF	Spike	Adaptive
TRB	CASSTQGNTEAFF	TRBV21-1	TRBJ1-1	HLA-A*24:01	MHCI	NYNYLYRLF	Spike	Adaptive
TRB	CASSLREGYEQYF	TRBV5-5	TRBJ2-7	HLA-A*24:01	MHCI	NYNYLYRLF	Spike	Adaptive
TRB	CASSLRTGGPNQETQYF	TRBV12	TRBJ2-5	HLA-A*24:01	MHCI	NYNYLYRLF	Spike	Adaptive
TRB	CAISESGGYEQYF	TRBV10-3	TRBJ2-7	HLA-A*24:01	MHCI	NYNYLYRLF	Spike	Adaptive
TRB	CASSLVGGYEQYF	TRBV7-3	TRBJ2-7	HLA-A*24:01	MHCI	NYNYLYRLF	Spike	Adaptive
TRB	CAIPGLDQVNADTQYF	TRBV2-1	TRBJ2-3	HLA-A*24:01	MHCI	NYNYLYRLF	Spike	Adaptive
TRB	CASSLLGEETQYF	TRBV7-8	TRBJ2-5	HLA-A*24:01	MHCI	NYNYLYRLF	Spike	Adaptive
TRB	CASSEYVKPYEQYF	TRBV2-1	TRBJ2-7	HLA-A*24:01	MHCI	NYNYLYRLF	Spike	Adaptive
TRB	CASSQEPAGVQETQYF	TRBV4-1	TRBJ2-5	HLA-A*24:01	MHCI	NYNYLYRLF	Spike	Adaptive
TRB	CASSQDLTSGPGEQFF	TRBV3-1/03-2	TRBJ2-1	HLA-A*24:01	MHCI	NYNYLYRLF	Spike	Adaptive
TRB	CATSDWDSNPTDTQYF	TRBV24-1	TRBJ2-3	HLA-A*24:01	MHCI	NYNYLYRLF	Spike	Adaptive
TRB	CASSEGAVLYEQYF	TRBV2-1	TRBJ2-7	HLA-A*24:01	MHCI	NYNYLYRLF	Spike	Adaptive
TRB	CASSVGAGYEQYF	TRBV9-1	TRBJ2-7	HLA-A*24:01	MHCI	NYNYLYRLF	Spike	Adaptive
TRB	CSARDIAGSSYNEQFF	TRBV20	TRBJ2-1	HLA-A*24:01	MHCI	NYNYLYRLF	Spike	Adaptive
TRB	CASSLAGGYEQYF	TRBV5-1	TRBJ2-7	HLA-A*24:01	MHCI	NYNYLYRLF	Spike	Adaptive
TRB	CASSEYLAGGLLYEQYF	TRBV2-1	TRBJ2-7	HLA-A*24:01	MHCI	NYNYLYRLF	Spike	Adaptive
TRB	CASGDWVGYEQYF	TRBV6	TRBJ2-7	HLA-A*24:01	MHCI	NYNYLYRLF	Spike	Adaptive
TRB	CASSLAQGYEQYF	TRBV5-1	TRBJ2-7	HLA-A*24:01	MHCI	NYNYLYRLF	Spike	Adaptive
TRB	CAISESHGYEQYF	TRBV10-3	TRBJ2-7	HLA-A*24:01	MHCI	NYNYLYRLF	Spike	Adaptive
TRB	CASSEAQGYEQYF	TRBV2-1	TRBJ2-7	HLA-A*24:01	MHCI	NYNYLYRLF	Spike	Adaptive
TRB	CASSLSFSYEQYF	TRBV5-1	TRBJ2-7	HLA-A*24:01	MHCI	NYNYLYRLF	Spike	Adaptive
TRB	CASSEPGTEAFF	TRBV2-1	TRBJ1-1	HLA-A*24:01	MHCI	NYNYLYRLF	Spike	Adaptive
TRB	CASSPGQGYEQYF	TRBV25-1	TRBJ2-7	HLA-A*24:01	MHCI	NYNYLYRLF	Spike	Adaptive
TRB	CASSEASGYEQYF	TRBV6-1	TRBJ2-7	HLA-A*24:01	MHCI	NYNYLYRLF	Spike	Adaptive
TRB	CASSAGQGYEQYF	TRBV6-4	TRBJ2-7	HLA-A*24:01	MHCI	NYNYLYRLF	Spike	Adaptive
TRB	CASSESQGYIQYF	TRBV2-1	TRBJ2-4	HLA-A*24:01	MHCI	NYNYLYRLF	Spike	Adaptive
TRB	CASSHAGGYEQYF	TRBV5-1	TRBJ2-7	HLA-A*24:01	MHCI	NYNYLYRLF	Spike	Adaptive
TRB	CASSEGQAAYEQYF	TRBV2-1	TRBJ2-7	HLA-A*24:01	MHCI	NYNYLYRLF	Spike	Adaptive
TRB	CASSPSGTSGAMWGETQYF	TRBV5-1	TRBJ2-5	HLA-A*24:01	MHCI	NYNYLYRLF	Spike	Adaptive
TRB	CASSLEGGGETQYF	TRBV5-1	TRBJ2-5	HLA-A*24:01	MHCI	NYNYLYRLF	Spike	Adaptive
TRB	CASSLIPGYEQYF	TRBV5-5	TRBJ2-7	HLA-A*24:01	MHCI	NYNYLYRLF	Spike	Adaptive
TRB	CASSESQGYEQYF	TRBV27-1	TRBJ2-7	HLA-A*24:01	MHCI	NYNYLYRLF	Spike	Adaptive
TRB	CASSELAGYEQYF	TRBV6-1	TRBJ2-7	HLA-A*24:01	MHCI	NYNYLYRLF	Spike	Adaptive
TRB	CASSEGGVVYEQYF	TRBV2-1	TRBJ2-7	HLA-A*24:01	MHCI	NYNYLYRLF	Spike	Adaptive
TRB	CASAEGQGYEQYF	TRBV12-3/12-4	TRBJ2-7	HLA-A*24:01	MHCI	NYNYLYRLF	Spike	Adaptive
TRB	CASAPGQGYEQYF	TRBV27-1	TRBJ2-7	HLA-A*24:01	MHCI	NYNYLYRLF	Spike	Adaptive
TRB	CASSQAPGYEQYF	TRBV4-3	TRBJ2-7	HLA-A*24:01	MHCI	NYNYLYRLF	Spike	Adaptive
TRB	CASSLDRGLSEQFF	TRBV11-2	TRBJ2-1	HLA-A*24:01	MHCI	NYNYLYRLF	Spike	Adaptive
TRB	CASSETQGYEQYF	TRBV27-1	TRBJ2-7	HLA-A*24:01	MHCI	NYNYLYRLF	Spike	Adaptive
TRB	CASSLTAGYEQYF	TRBV5-4	TRBJ2-7	HLA-A*24:01	MHCI	NYNYLYRLF	Spike	Adaptive
TRB	CASSEIGGYEQYF	TRBV6-1	TRBJ2-7	HLA-A*24:01	MHCI	NYNYLYRLF	Spike	Adaptive
TRB	CASSSTGGYEQYF	TRBV7-3	TRBJ2-7	HLA-A*24:01	MHCI	NYNYLYRLF	Spike	Adaptive
TRB	CASSEWLSPYEQYF	TRBV2-1	TRBJ2-7	HLA-A*24:01	MHCI	NYNYLYRLF	Spike	Adaptive
TRB	CAITPAGGYEQYF	TRBV10-3	TRBJ2-7	HLA-A*24:01	MHCI	NYNYLYRLF	Spike	Adaptive
TRB	CASSVTSGYEQYF	TRBV9-1	TRBJ2-7	HLA-A*24:01	MHCI	NYNYLYRLF	Spike	Adaptive
TRB	CASSQAQGYEQYF	TRBV4-1	TRBJ2-7	HLA-A*24:01	MHCI	NYNYLYRLF	Spike	Adaptive
TRB	CASSMGQGYEQYF	TRBV6-5	TRBJ2-7	HLA-A*24:01	MHCI	NYNYLYRLF	Spike	Adaptive
TRB	CASSQSQGPYEQYF	TRBV4-1	TRBJ2-7	HLA-A*24:01	MHCI	NYNYLYRLF	Spike	Adaptive
TRB	CATSYVLLKNYGYTF	TRBV24-1	TRBJ1-2	HLA-A*24:01	MHCI	NYNYLYRLF	Spike	Adaptive
TRB	CASSVAQGYEQYF	TRBV9-1	TRBJ2-7	HLA-A*24:01	MHCI	NYNYLYRLF	Spike	Adaptive
TRB	CASSEGPLGGSYEQYF	TRBV2-1	TRBJ2-7	HLA-A*24:01	MHCI	NYNYLYRLF	Spike	Adaptive
TRB	CASSSGQGYEQYF	TRBV27-1	TRBJ2-7	HLA-A*24:01	MHCI	NYNYLYRLF	Spike	Adaptive
TRB	CASSEYRTGYEQYF	TRBV2-1	TRBJ2-7	HLA-A*24:01	MHCI	NYNYLYRLF	Spike	Adaptive
TRB	CASSENGGYEQYF	TRBV6-1	TRBJ2-7	HLA-A*24:01	MHCI	NYNYLYRLF	Spike	Adaptive
TRB	CASS*KLYGYTF	TRBV5-1	TRBJ1-2	HLA-A*24:01	MHCI	NYNYLYRLF	Spike	Adaptive
TRB	CASSVEGGNDEQYF	TRBV9-1	TRBJ2-7	HLA-A*24:01	MHCI	NYNYLYRLF	Spike	Adaptive
TRB	CASSFGTITAQETQYF	TRBV28-1	TRBJ2-5	HLA-A*24:01	MHCI	NYNYLYRLF	Spike	Adaptive
TRB	CASSLEQGYEQYF	TRBV5-1	TRBJ2-7	HLA-A*24:01	MHCI	NYNYLYRLF	Spike	Adaptive
TRB	CASSEKDGYEQYF	TRBV2-1	TRBJ2-7	HLA-A*24:01	MHCI	NYNYLYRLF	Spike	Adaptive
TRB	CASSLWLAGYEQYF	TRBV2-1	TRBJ2-7	HLA-A*24:01	MHCI	NYNYLYRLF	Spike	Adaptive
TRB	CASSPGQGYEQYF	TRBV5-5	TRBJ2-7	HLA-A*24:01	MHCI	NYNYLYRLF	Spike	Adaptive
TRB	CASSEAPTDSYEQYF	TRBV6-1	TRBJ2-7	HLA-A*24:01	MHCI	NYNYLYRLF	Spike	Adaptive
TRB	CASSEWLAGGPGYEQFF	TRBV2-1	TRBJ2-1	HLA-A*24:01	MHCI	NYNYLYRLF	Spike	Adaptive
TRB	CASSEAAGGSYEQYF	TRBV2-1	TRBJ2-7	HLA-A*24:01	MHCI	NYNYLYRLF	Spike	Adaptive
TRB	CASSDQDTGELFF	TRBV9-1	TRBJ2-2	HLA-A*24:01	MHCI	NYNYLYRLF	Spike	Adaptive
TRB	CASSEWRGYEQYF	TRBV19-1	TRBJ2-7	HLA-A*24:01	MHCI	NYNYLYRLF	Spike	Adaptive
TRB	CASSISGGYEQYF	TRBV5-4	TRBJ2-7	HLA-A*24:01	MHCI	NYNYLYRLF	Spike	Adaptive
TRB	CASSEGAPIGYEQYF	TRBV2-1	TRBJ2-7	HLA-A*24:01	MHCI	NYNYLYRLF	Spike	Adaptive
TRB	CASSTEPSGTDTQYF	TRBV4-1	TRBJ2-3	HLA-A*24:01	MHCI	NYNYLYRLF	Spike	Adaptive
TRB	CASSELAVGPTYEQYF	TRBV6-1	TRBJ2-7	HLA-A*24:01	MHCI	NYNYLYRLF	Spike	Adaptive
TRB	CASSLELAGGPSSDEQFF	TRBV5-1	TRBJ2-1	HLA-A*24:01	MHCI	NYNYLYRLF	Spike	Adaptive
TRB	CASSEWRGYEQYF	TRBV6-4	TRBJ2-7	HLA-A*24:01	MHCI	NYNYLYRLF	Spike	Adaptive
TRB	CASSEGLGYEQYF	TRBV6-1	TRBJ2-7	HLA-A*24:01	MHCI	NYNYLYRLF	Spike	Adaptive
TRB	CASSQAGGYEQYF	TRBV4-3	TRBJ2-7	HLA-A*24:01	MHCI	NYNYLYRLF	Spike	Adaptive
TRB	CASSEGDRNSYEQYF	TRBV2-1	TRBJ2-7	HLA-A*24:01	MHCI	NYNYLYRLF	Spike	Adaptive
TRB	CASSEWLPPYEQYF	TRBV2-1	TRBJ2-7	HLA-A*24:01	MHCI	NYNYLYRLF	Spike	Adaptive
TRB	CASSSRGGYEQYF	TRBV5-4	TRBJ2-7	HLA-A*24:01	MHCI	NYNYLYRLF	Spike	Adaptive
TRB	CASSENTGYEQYF	TRBV2-1	TRBJ2-7	HLA-A*24:01	MHCI	NYNYLYRLF	Spike	Adaptive
TRB	CASSEWRAYEQYF	TRBV6-1	TRBJ2-7	HLA-A*24:01	MHCI	NYNYLYRLF	Spike	Adaptive
TRB	CAISEWQGYEQYF	TRBV10-3	TRBJ2-7	HLA-A*24:01	MHCI	NYNYLYRLF	Spike	Adaptive
TRB	CAWRGAGSYEQYF	TRBV30-1	TRBJ2-7	HLA-A*24:01	MHCI	NYNYLYRLF	Spike	Adaptive
TRB	CASSLRQGYEQYF	TRBV5-4	TRBJ2-7	HLA-A*24:01	MHCI	NYNYLYRLF	Spike	Adaptive
TRB	CASSGYDEGLAGEETQYF	TRBV19-1	TRBJ2-5	HLA-A*24:01	MHCI	NYNYLYRLF	Spike	Adaptive
TRB	CASSNSLADRYSNQPQHF	TRBV6-2	TRBJ1-5	HLA-A*24:01	MHCI	NYNYLYRLF	Spike	Adaptive
TRB	CASSAQQGYEQYF	TRBV2-1	TRBJ2-7	HLA-A*24:01	MHCI	NYNYLYRLF	Spike	Adaptive
TRB	CASSEGDGYEQYF	TRBV6-1	TRBJ2-7	HLA-A*24:01	MHCI	NYNYLYRLF	Spike	Adaptive
TRB	CASSSWTGYEQYF	TRBV7-2	TRBJ2-7	HLA-A*24:01	MHCI	NYNYLYRLF	Spike	Adaptive
TRB	CASAMTAGYEQYF	TRBV12-5	TRBJ2-7	HLA-A*24:01	MHCI	NYNYLYRLF	Spike	Adaptive
TRB	CSVDSNYGYTF	TRBV29-1	TRBJ1-2	HLA-A*24:01	MHCI	NYNYLYRLF	Spike	Adaptive
TRB	CASSDGTGYEQYF	TRBV6-4	TRBJ2-7	HLA-A*24:01	MHCI	NYNYLYRLF	Spike	Adaptive
TRB	CASSKALAGGANQPQHF	TRBV21-1	TRBJ1-5	HLA-A*24:01	MHCI	NYNYLYRLF	Spike	Adaptive
TRB	CASSEGQIPYEQYF	TRBV2-1	TRBJ2-7	HLA-A*24:01	MHCI	NYNYLYRLF	Spike	Adaptive
TRB	CASSHTGRGYEQYF	TRBV21-1	TRBJ2-7	HLA-A*24:01	MHCI	NYNYLYRLF	Spike	Adaptive
TRB	CASSETQGYEQYF	TRBV2-1	TRBJ2-7	HLA-A*24:01	MHCI	NYNYLYRLF	Spike	Adaptive
TRB	CASSEATGYEQYF	TRBV6-1	TRBJ2-7	HLA-A*24:01	MHCI	NYNYLYRLF	Spike	Adaptive
TRB	CASSDYTGYEQYF	TRBV2-1	TRBJ2-7	HLA-A*24:01	MHCI	NYNYLYRLF	Spike	Adaptive
TRB	CASSGRAPLAGIEETQYF	TRBV7-9	TRBJ2-5	HLA-A*24:01	MHCI	NYNYLYRLF	Spike	Adaptive
TRB	CASSLVQGYEQYF	TRBV5-5	TRBJ2-7	HLA-A*24:01	MHCI	NYNYLYRLF	Spike	Adaptive
TRB	CASSEERDEQFF	TRBV2-1	TRBJ2-1	HLA-A*24:01	MHCI	NYNYLYRLF	Spike	Adaptive
TRB	CASSQASGYEQYF	TRBV4-1	TRBJ2-7	HLA-A*24:01	MHCI	NYNYLYRLF	Spike	Adaptive
TRB	CASSEWLAGGPGYEQYF	TRBV2-1	TRBJ2-7	HLA-A*24:01	MHCI	NYNYLYRLF	Spike	Adaptive
TRB	CASSFPGQGVETQYF	TRBV4-1	TRBJ2-5	HLA-A*24:01	MHCI	NYNYLYRLF	Spike	Adaptive
TRB	CASSVGGEYEQYF	TRBV9-1	TRBJ2-7	HLA-A*24:01	MHCI	NYNYLYRLF	Spike	Adaptive
TRB	CASSDWVAYEQYF	TRBV6-1	TRBJ2-7	HLA-A*24:01	MHCI	NYNYLYRLF	Spike	Adaptive
TRB	CASSPGQGYEQYF	TRBV7-2	TRBJ2-7	HLA-A*24:01	MHCI	NYNYLYRLF	Spike	Adaptive
TRB	CASSETGGYEQYF	TRBV2-1	TRBJ2-7	HLA-A*24:01	MHCI	NYNYLYRLF	Spike	Adaptive
TRB	CASSAGQGYEQYF	TRBV2-1	TRBJ2-7	HLA-A*24:01	MHCI	NYNYLYRLF	Spike	Adaptive
TRB	CASSETQGYEQYF	TRBV6-1	TRBJ2-7	HLA-A*24:01	MHCI	NYNYLYRLF	Spike	Adaptive
TRB	CASSRVGGYEQYF	TRBV5-4	TRBJ2-7	HLA-A*24:01	MHCI	NYNYLYRLF	Spike	Adaptive
TRB	CASSETSGYEQYF	TRBV2-1	TRBJ2-7	HLA-A*24:01	MHCI	NYNYLYRLF	Spike	Adaptive
TRB	CASSPTGGYEQYF	TRBV12-3/12-4	TRBJ2-7	HLA-A*24:01	MHCI	NYNYLYRLF	Spike	Adaptive
TRB	CAISEGTGYEQYF	TRBV10-3	TRBJ2-7	HLA-A*24:01	MHCI	NYNYLYRLF	Spike	Adaptive
TRB	CASSLGQGYEQYF	TRBV5-4	TRBJ2-7	HLA-A*24:01	MHCI	NYNYLYRLF	Spike	Adaptive
TRB	CASSLRQVV*AGELFF	TRBV7-8	TRBJ2-2	HLA-A*24:01	MHCI	NYNYLYRLF	Spike	Adaptive
TRB	CASSLTGVSEAFF	TRBV9-1	TRBJ1-1	HLA-A*24:01	MHCI	NYNYLYRLF	Spike	Adaptive
TRB	CATSPSGGYEQYF	TRBV6-5	TRBJ2-7	HLA-A*24:01	MHCI	NYNYLYRLF	Spike	Adaptive
TRB	CASSPGVEQFF	TRBV12-3/12-4	TRBJ2-1	HLA-A*24:01	MHCI	NYNYLYRLF	Spike	Adaptive
TRB	CASSQSGGYEQYF	TRBV4-2	TRBJ2-7	HLA-A*24:01	MHCI	NYNYLYRLF	Spike	Adaptive
TRB	CASSLPGEQFF	TRBV13-1	TRBJ2-1	HLA-A*24:01	MHCI	NYNYLYRLF	Spike	Adaptive
TRB	CASSDFMNTEAFF	TRBV2-1	TRBJ1-1	HLA-A*24:01	MHCI	NYNYLYRLF	Spike	Adaptive
TRB	CASRGLGFYEQYF	TRBV6-5	TRBJ2-7	HLA-A*24:01	MHCI	NYNYLYRLF	Spike	Adaptive
TRB	CASSEFGGYEQYF	TRBV6-1	TRBJ2-7	HLA-A*24:01	MHCI	NYNYLYRLF	Spike	Adaptive
TRB	CASSLSQGYEQYF	TRBV7-3	TRBJ2-7	HLA-A*24:01	MHCI	NYNYLYRLF	Spike	Adaptive
TRB	CASSEGQGYEQYF	TRBV5-1	TRBJ2-7	HLA-A*24:01	MHCI	NYNYLYRLF	Spike	Adaptive
TRB	CASSEAKGPYEQYF	TRBV6-1	TRBJ2-7	HLA-A*24:01	MHCI	NYNYLYRLF	Spike	Adaptive
TRB	CASSEGNFYEQYF	TRBV6-1	TRBJ2-7	HLA-A*24:01	MHCI	NYNYLYRLF	Spike	Adaptive
TRB	CASSLSSGYEQYF	TRBV7-2	TRBJ2-7	HLA-A*24:01	MHCI	NYNYLYRLF	Spike	Adaptive
TRB	CASSLYEGYEQYF	TRBV5-1	TRBJ2-7	HLA-A*24:01	MHCI	NYNYLYRLF	Spike	Adaptive
TRB	CASSEWLSGANVLTF	TRBV2-1	TRBJ2-6	HLA-A*24:01	MHCI	NYNYLYRLF	Spike	Adaptive
TRB	CASRSVEAGGLADTQYF	TRBV28-1	TRBJ2-3	HLA-A*24:01	MHCI	NYNYLYRLF	Spike	Adaptive
TRB	CASSVSGGYEQYF	TRBV2-1	TRBJ2-7	HLA-A*24:01	MHCI	NYNYLYRLF	Spike	Adaptive
TRB	CSVESSSSTDTQYF	TRBV29-1	TRBJ2-3	HLA-A*24:01	MHCI	NYNYLYRLF	Spike	Adaptive
TRB	CASSEGVGYEQYF	TRBV25-1	TRBJ2-7	HLA-A*24:01	MHCI	NYNYLYRLF	Spike	Adaptive
TRB	CASSVEGESWPQHF	TRBV9-1	TRBJ1-5	HLA-A*24:01	MHCI	NYNYLYRLF	Spike	Adaptive
TRB	CASSRAQGYEQYF	TRBV12-3/12-4	TRBJ2-7	HLA-A*24:01	MHCI	NYNYLYRLF	Spike	Adaptive
TRB	CASSVSSGYEQYF	TRBV9-1	TRBJ2-7	HLA-A*24:01	MHCI	NYNYLYRLF	Spike	Adaptive
TRB	CASSESGGYEQYF	TRBV2-1	TRBJ2-7	HLA-A*24:01	MHCI	NYNYLYRLF	Spike	Adaptive
TRB	CASSVPGHGDQPQHF	TRBV2-1	TRBJ1-5	HLA-A*24:01	MHCI	NYNYLYRLF	Spike	Adaptive
TRB	CATSISRGYEQYF	TRBV15-1	TRBJ2-7	HLA-A*24:01	MHCI	NYNYLYRLF	Spike	Adaptive
TRB	CASSEYREETQYF	TRBV2-1	TRBJ2-5	HLA-A*24:01	MHCI	NYNYLYRLF	Spike	Adaptive
TRB	CASSVYRTYEQYF	TRBV2-1	TRBJ2-7	HLA-A*24:01	MHCI	NYNYLYRLF	Spike	Adaptive
TRB	CASSEARGYEQYF	TRBV6-1	TRBJ2-7	HLA-A*24:01	MHCI	NYNYLYRLF	Spike	Adaptive
TRB	CASSPYQGYEQYF	TRBV7-3	TRBJ2-7	HLA-A*24:01	MHCI	NYNYLYRLF	Spike	Adaptive
TRB	CAIAEGQGYEQYF	TRBV10-2	TRBJ2-7	HLA-A*24:01	MHCI	NYNYLYRLF	Spike	Adaptive
TRB	CASSEMGGYEQYF	TRBV2-1	TRBJ2-7	HLA-A*24:01	MHCI	NYNYLYRLF	Spike	Adaptive
TRB	CASSQEPSGEYNEQFF	TRBV4-1	TRBJ2-1	HLA-A*24:01	MHCI	NYNYLYRLF	Spike	Adaptive
TRB	CASRRRRSRPEAFF	TRBV25-1	TRBJ1-1	HLA-A*24:01	MHCI	NYNYLYRLF	Spike	Adaptive
TRB	CASSPTSGYEQYF	TRBV7-2	TRBJ2-7	HLA-A*24:01	MHCI	NYNYLYRLF	Spike	Adaptive
TRA	CAVMDSNYQLIW	TRAV1-2	TRAJ33	HLA-A*24:01	MHCI	QYIKWPWYI	Spike	VDJdb
TRA	CASNTGKLIF	TRAV16	TRAJ37	HLA-A*24:01	MHCI	QYIKWPWYI	Spike	VDJdb
TRA	CALSEFNYGGSQGNLIF	TRAV19	TRAJ42	HLA-A*24:01	MHCI	QYIKWPWYI	Spike	VDJdb
TRA	CGTESGTGNQFYF	TRAV30	TRAJ49	HLA-A*24:01	MHCI	QYIKWPWYI	Spike	VDJdb
TRA	CATTLLTQGGSEKLVF	TRAV12-3	TRAJ57	HLA-A*24:01	MHCI	QYIKWPWYI	Spike	VDJdb
TRA	CVGGGGTSGGGADGLTF	TRAV10	TRAJ45	HLA-A*24:01	MHCI	QYIKWPWYI	Spike	VDJdb
TRA	CLVVSDYKLSF	TRAV4	TRAJ20	HLA-A*24:01	MHCI	QYIKWPWYI	Spike	VDJdb
TRA	CALSDLNQGGKLIF	TRAV19	TRAJ23	HLA-A*24:01	MHCI	QYIKWPWYI	Spike	VDJdb
TRA	CALSGYSGAGSYQLTF	TRAV19	TRAJ28	HLA-A*24:01	MHCI	QYIKWPWYI	Spike	VDJdb
TRA	CIVRPSSDNLFF	TRAV26-1	TRAJ36	HLA-A*24:01	MHCI	QYIKWPWYI	Spike	VDJdb
TRA	CAVRVILTGGGNKLTF	TRAV3	TRAJ10	HLA-A*24:01	MHCI	QYIKWPWYI	Spike	VDJdb
TRA	CARPPSNTGKLIF	TRAV6	TRAJ37	HLA-A*24:01	MHCI	QYIKWPWYI	Spike	VDJdb
TRA	CAVHLYGNKLVF	TRAV8-1	TRAJ47	HLA-A*24:01	MHCI	QYIKWPWYI	Spike	VDJdb
TRA	CAVGAPGTGGFKTIF	TRAV8-3	TRAJ9	HLA-A*24:01	MHCI	QYIKWPWYI	Spike	VDJdb
TRA	CAMIKNNDMRF	TRAV14/DV4	TRAJ43	HLA-A*24:01	MHCI	QYIKWPWYI	Spike	VDJdb
TRA	CAGLNMYSGGGADGLTF	TRAV22	TRAJ45	HLA-A*24:01	MHCI	QYIKWPWYI	Spike	VDJdb
TRA	CAEENAGNMLTF	TRAV5	TRAJ39	HLA-A*24:01	MHCI	QYIKWPWYI	Spike	VDJdb
TRA	CALSDLVLGSNYQLIW	TRAV19	TRAJ33	HLA-A*24:01	MHCI	QYIKWPWYI	Spike	VDJdb
TRA	CAQPTGTASKLTF	TRAV19	TRAJ44	HLA-A*24:01	MHCI	QYIKWPWYI	Spike	VDJdb
TRA	CVVSVLTGGGADGLTF	TRAV10	TRAJ45	HLA-A*24:01	MHCI	QYIKWPWYI	Spike	VDJdb
TRA	CAGEGGFQKLVF	TRAV27	TRAJ8	HLA-A*24:01	MHCI	QYIKWPWYI	Spike	VDJdb
TRA	CAVWDTGKLIF	TRAV21	TRAJ37	HLA-A*24:01	MHCI	QYIKWPWYI	Spike	VDJdb
TRA	CAVRAYNNDMRF	TRAV3	TRAJ43	HLA-A*24:01	MHCI	QYIKWPWYI	Spike	VDJdb
TRA	CALNPMYSGGGADGLTF	TRAV19	TRAJ45	HLA-A*24:01	MHCI	QYIKWPWYI	Spike	VDJdb
TRA	CAASNTGNQFYF	TRAV29/DV5	TRAJ49	HLA-A*24:01	MHCI	QYIKWPWYI	Spike	VDJdb
TRA	CAVSNTGNQFYF	TRAV8-4	TRAJ49	HLA-A*24:01	MHCI	QYIKWPWYI	Spike	VDJdb
TRA	CAEILVSSASKIIF	TRAV5	TRAJ3	HLA-A*24:01	MHCI	QYIKWPWYI	Spike	VDJdb
TRA	CAMRVVNRDDKIIF	TRAV14/DV4	TRAJ30	HLA-A*24:01	MHCI	QYIKWPWYI	Spike	VDJdb
TRA	CALSGLTGANNLFF	TRAV19	TRAJ36	HLA-A*24:01	MHCI	QYIKWPWYI	Spike	VDJdb
TRA	CGTAIYNQGGKLIF	TRAV30	TRAJ23	HLA-A*24:01	MHCI	QYIKWPWYI	Spike	VDJdb
TRA	CAAGPPGFKTIF	TRAV12-2	TRAJ9	HLA-A*24:01	MHCI	QYIKWPWYI	Spike	VDJdb
TRA	CAVRDIQGGGFKTIF	TRAV3	TRAJ9	HLA-A*24:01	MHCI	QYIKWPWYI	Spike	VDJdb
TRA	CAFWRVGSGGGADGLTF	TRAV24	TRAJ45	HLA-A*24:01	MHCI	QYIKWPWYI	Spike	VDJdb
TRA	CALLDLTGAGSYQLTF	TRAV19	TRAJ28	HLA-A*24:01	MHCI	QYIKWPWYI	Spike	VDJdb
TRA	CASHPHRGSTLGRLYF	TRAV24	TRAJ18	HLA-A*24:01	MHCI	QYIKWPWYI	Spike	VDJdb
TRA	CAASNFGNEKLTF	TRAV13-1	TRAJ48	HLA-A*24:01	MHCI	QYIKWPWYI	Spike	VDJdb
TRA	CLVGDWGSQGNLIF	TRAV4	TRAJ42	HLA-A*24:01	MHCI	QYIKWPWYI	Spike	VDJdb
TRA	CAAFEYGNKLVF	TRAV41	TRAJ47	HLA-A*24:01	MHCI	QYIKWPWYI	Spike	VDJdb
TRA	CAVSPPRGGYNKLIF	TRAV8-6	TRAJ4	HLA-A*24:01	MHCI	QYIKWPWYI	Spike	VDJdb
TRA	CAFPQGGSNYKLTF	TRAV24	TRAJ53	HLA-A*24:01	MHCI	QYIKWPWYI	Spike	VDJdb
TRA	CALDTSNTGNQFYF	TRAV6	TRAJ49	HLA-A*24:01	MHCI	QYIKWPWYI	Spike	VDJdb
TRA	CAMKDDKIIF	TRAV12-3	TRAJ30	HLA-A*24:01	MHCI	QYIKWPWYI	Spike	VDJdb
TRA	CAMRDIAGYSTLTF	TRAV14/DV4	TRAJ11	HLA-A*24:01	MHCI	QYIKWPWYI	Spike	VDJdb
TRA	CALSEPIGTLTF	TRAV19	TRAJ11	HLA-A*24:01	MHCI	QYIKWPWYI	Spike	VDJdb
TRA	CAGLAGGYQKVTF	TRAV25	TRAJ13	HLA-A*24:01	MHCI	QYIKWPWYI	Spike	VDJdb
TRA	CAGHKYNFNKFYF	TRAV27	TRAJ21	HLA-A*24:01	MHCI	QYIKWPWYI	Spike	VDJdb
TRA	CAGQPAGNMLTF	TRAV35	TRAJ39	HLA-A*24:01	MHCI	QYIKWPWYI	Spike	VDJdb
TRA	CAYRREVNRDDKIIF	TRAV38-2/DV8	TRAJ30	HLA-A*24:01	MHCI	QYIKWPWYI	Spike	VDJdb
TRA	CAVSIYNTDKLIF	TRAV41	TRAJ34	HLA-A*24:01	MHCI	QYIKWPWYI	Spike	VDJdb
TRA	CAVLEGAQKLVF	TRAV8-4	TRAJ54	HLA-A*24:01	MHCI	QYIKWPWYI	Spike	VDJdb
TRA	CAARRGNKLVF	TRAV29/DV5	TRAJ47	HLA-A*24:01	MHCI	QYIKWPWYI	Spike	VDJdb
TRA	CAGFISNFGNEKLTF	TRAV35	TRAJ48	HLA-A*24:01	MHCI	QYIKWPWYI	Spike	VDJdb
TRA	CALSEHYSGGGADGLTF	TRAV19	TRAJ45	HLA-A*24:02	MHCI	QYIKWPWYI	Spike	VDJdb
TRA	CVVNPEGGSQGNLIF	TRAV12-1	TRAJ42	HLA-A*24:02	MHCI	QYIKWPWYI	Spike	VDJdb
TRA	CASPQGDSSYKLIF	TRAV24	TRAJ12	HLA-A*24:02	MHCI	QYIKWPWYI	Spike	VDJdb
TRA	CAKTQGAQKLVF	TRAV41	TRAJ54	HLA-A*24:02	MHCI	QYIKWPWYI	Spike	VDJdb
TRA	CGADMESNYKLTF	TRAV34	TRAJ53	HLA-A*24:02	MHCI	QYIKWPWYI	Spike	VDJdb
TRA	CVVNPSGSSNTGKLIF	TRAV12-1	TRAJ37	HLA-A*24:02	MHCI	QYIKWPWYI	Spike	VDJdb
TRA	CAVRPRDHTDKLIF	TRAV3	TRAJ34	HLA-A*24:02	MHCI	QYIKWPWYI	Spike	VDJdb
TRA	CVVNPSRGSNTGKLIF	TRAV12-1	TRAJ37	HLA-A*24:02	MHCI	QYIKWPWYI	Spike	VDJdb
TRA	CAVTLGGTASKLTF	TRAV8-4	TRAJ44	HLA-A*24:02	MHCI	QYIKWPWYI	Spike	VDJdb
TRA	CAVAPGYSTLTF	TRAV8-3	TRAJ11	HLA-A*24:02	MHCI	QYIKWPWYI	Spike	VDJdb
TRA	CAVERDSGYALNF	TRAV21	TRAJ41	HLA-A*24:02	MHCI	QYIKWPWYI	Spike	VDJdb
TRA	CALTHYNQGGKLIF	TRAV9-1	TRAJ23	HLA-A*24:02	MHCI	QYIKWPWYI	Spike	VDJdb
TRA	CAMSAGLEYGNKLVF	TRAV14/DV4	TRAJ47	HLA-A*24:02	MHCI	QYIKWPWYI	Spike	VDJdb
TRA	CAGAYYGGSQGNLIF	TRAV27	TRAJ42	HLA-A*24:02	MHCI	QYIKWPWYI	Spike	VDJdb
TRA	CAASMGSGGGADGLTF	TRAV13-1	TRAJ45	HLA-A*24:02	MHCI	QYIKWPWYI	Spike	VDJdb
TRA	CAEPRNTGNQFYF	TRAV13-2	TRAJ49	HLA-A*24:02	MHCI	QYIKWPWYI	Spike	VDJdb
TRA	CAAPGGFGNEKLTF	TRAV12-2	TRAJ48	HLA-A*24:02	MHCI	QYIKWPWYI	Spike	VDJdb
TRA	CALSEPHGSSNTGKLIF	TRAV19	TRAJ37	HLA-A*24:02	MHCI	QYIKWPWYI	Spike	VDJdb
TRA	CASAGGTSYGKLTF	TRAV24	TRAJ52	HLA-A*24:02	MHCI	QYIKWPWYI	Spike	VDJdb
TRA	CAVISNFGNEKLTF	TRAV12-2	TRAJ48	HLA-A*24:02	MHCI	QYIKWPWYI	Spike	VDJdb
TRA	CAFPSGGSNYKLTF	TRAV24	TRAJ53	HLA-A*24:02	MHCI	QYIKWPWYI	Spike	VDJdb
TRA	CASSYQKVTF	TRAV24	TRAJ13	HLA-A*24:02	MHCI	QYIKWPWYI	Spike	VDJdb
TRA	CAFPRGGSNYKLTF	TRAV24	TRAJ53	HLA-A*24:02	MHCI	QYIKWPWYI	Spike	VDJdb
TRA	CAVRDLNTGGFKTIF	TRAV3	TRAJ9	HLA-A*24:02	MHCI	QYIKWPWYI	Spike	VDJdb
TRA	CAFTNYNQGGKLIF	TRAV24	TRAJ23	HLA-A*24:02	MHCI	QYIKWPWYI	Spike	VDJdb
TRA	CAVSEVGNKLTF	TRAV8-6	TRAJ17	HLA-A*24:01	MHCI	QYIKWPWYI	Spike	VDJdb
TRA	CVPNTGGFKTIF	TRAV12-1	TRAJ9	HLA-A*24:01	MHCI	QYIKWPWYI	Spike	VDJdb
TRA	CATEARMDSSYKLIF	TRAV17	TRAJ12	HLA-A*24:01	MHCI	QYIKWPWYI	Spike	VDJdb
TRA	CVVIEGNKLVF	TRAV12-1	TRAJ47	HLA-A*24:01	MHCI	QYIKWPWYI	Spike	VDJdb
TRA	CALRARGSTLGRLYF	TRAV16	TRAJ18	HLA-A*24:01	MHCI	QYIKWPWYI	Spike	VDJdb
TRA	CAVDTGTASKLTF	TRAV41	TRAJ44	HLA-A*24:01	MHCI	QYIKWPWYI	Spike	VDJdb
TRA	CALSYSSASKIIF	TRAV19	TRAJ3	HLA-A*24:01	MHCI	QYIKWPWYI	Spike	VDJdb
TRA	CAARSGNTPLVF	TRAV29/DV5	TRAJ29	HLA-A*24:01	MHCI	QYIKWPWYI	Spike	VDJdb
TRA	CAVRHTNAGKSTF	TRAV21	TRAJ27	HLA-A*24:01	MHCI	QYIKWPWYI	Spike	VDJdb
TRA	CAFMKINQFYF	TRAV38-1	TRAJ49	HLA-A*24:01	MHCI	QYIKWPWYI	Spike	VDJdb
TRA	CAFLNAGGTSYGKLTF	TRAV38-1	TRAJ52	HLA-A*24:01	MHCI	QYIKWPWYI	Spike	VDJdb
TRA	CAVYNQGGKLIF	TRAV8-1	TRAJ23	HLA-A*24:01	MHCI	QYIKWPWYI	Spike	VDJdb
TRA	CAVRALYNFNKFYF	TRAV3	TRAJ21	HLA-A*24:01	MHCI	QYIKWPWYI	Spike	VDJdb
TRA	CAVESYNTDKLIF	TRAV41	TRAJ34	HLA-A*24:01	MHCI	QYIKWPWYI	Spike	VDJdb
TRA	CLVGENSGGFKTIF	TRAV4	TRAJ9	HLA-A*24:01	MHCI	QYIKWPWYI	Spike	VDJdb
TRA	CAMREGQGNAGNMLTF	TRAV14/DV4	TRAJ39	HLA-A*24:01	MHCI	QYIKWPWYI	Spike	VDJdb
TRA	CAVRSYNTDKLIF	TRAV41	TRAJ34	HLA-A*24:02	MHCI	QYIKWPWYI	Spike	VDJdb
TRA	CGTDHMDSNYQLIW	TRAV30	TRAJ33	HLA-A*24:02	MHCI	QYIKWPWYI	Spike	VDJdb
TRA	CGTEIMDNFNKFYF	TRAV30	TRAJ21	HLA-A*24:02	MHCI	QYIKWPWYI	Spike	VDJdb
TRA	CAVISYNTDKLIF	TRAV41	TRAJ34	HLA-A*24:02	MHCI	QYIKWPWYI	Spike	VDJdb
TRA	CAVSDLRYGGATNKLIF	TRAV8-6	TRAJ32	HLA-A*24:02	MHCI	QYIKWPWYI	Spike	VDJdb
TRA	CAFSGGSNYKLTF	TRAV24	TRAJ53	HLA-A*24:02	MHCI	QYIKWPWYI	Spike	VDJdb
TRA	CAMSPFSGSARQLTF	TRAV14/DV4	TRAJ22	HLA-A*24:02	MHCI	QYIKWPWYI	Spike	VDJdb
TRA	CAVIAYNTDKLIF	TRAV41	TRAJ34	HLA-A*24:02	MHCI	QYIKWPWYI	Spike	VDJdb
TRA	CAVREWDSGYSTLTF	TRAV3	TRAJ11	HLA-A*24:02	MHCI	QYIKWPWYI	Spike	VDJdb
TRA	CADGAYSGGYQKVTF	TRAV5	TRAJ13	HLA-A*24:02	MHCI	QYIKWPWYI	Spike	VDJdb
TRA	CAARSYNTDKLIF	TRAV41	TRAJ34	HLA-A*24:02	MHCI	QYIKWPWYI	Spike	VDJdb
TRA	CAVSASGGSYIPTF	TRAV8-4	TRAJ6	HLA-A*24:02	MHCI	QYIKWPWYI	Spike	VDJdb
TRA	CAVTQETNSGYSTLTF	TRAV1-1	TRAJ11	HLA-A*24:02	MHCI	QYIKWPWYI	Spike	VDJdb
TRA	CAEFLYNQGGKLIF	TRAV13-2	TRAJ23	HLA-A*24:02	MHCI	QYIKWPWYI	Spike	VDJdb
TRA	CAVIPVYNFNKFYF	TRAV8-6	TRAJ21	HLA-A*24:02	MHCI	QYIKWPWYI	Spike	VDJdb
TRA	CAILPFQGAQKLVF	TRAV12-3	TRAJ54	HLA-A*24:02	MHCI	QYIKWPWYI	Spike	VDJdb
TRA	CALQTNAGGTSYGKLTF	TRAV21	TRAJ52	HLA-A*24:02	MHCI	QYIKWPWYI	Spike	VDJdb
TRA	CARDGTGFQKLVF	TRAV3	TRAJ8	HLA-A*24:02	MHCI	QYIKWPWYI	Spike	VDJdb
TRA	CALGTGTYKYIF	TRAV16	TRAJ40	HLA-A*24:02	MHCI	QYIKWPWYI	Spike	VDJdb
TRA	CAGQYRLFGNEKLTF	TRAV35	TRAJ48	HLA-A*24:02	MHCI	QYIKWPWYI	Spike	VDJdb
TRA	CALRSGGYQKVTF	TRAV9-2	TRAJ13	HLA-A*24:02	MHCI	QYIKWPWYI	Spike	VDJdb
TRA	CALFLSSGSARQLTF	TRAV19	TRAJ22	HLA-A*24:02	MHCI	QYIKWPWYI	Spike	VDJdb
TRA	CAFDQTGANNLFF	TRAV24	TRAJ36	HLA-A*24:02	MHCI	QYIKWPWYI	Spike	VDJdb
TRA	CAVSRIKAGGFKTIF	TRAV1-2	TRAJ9	HLA-A*24:02	MHCI	QYIKWPWYI	Spike	VDJdb
TRA	CAVSLLDDYKLSF	TRAV1-2	TRAJ20	HLA-A*24:02	MHCI	QYIKWPWYI	Spike	VDJdb
TRA	CLVERNRGSTLGRLYF	TRAV4	TRAJ18	HLA-A*24:02	MHCI	QYIKWPWYI	Spike	VDJdb
TRA	CAYRSGSGNTPLVF	TRAV38-2/DV8	TRAJ29	HLA-A*24:02	MHCI	QYIKWPWYI	Spike	VDJdb
TRA	CLVGDGRDDKIIF	TRAV4	TRAJ30	HLA-A*24:02	MHCI	QYIKWPWYI	Spike	VDJdb
TRA	CAVNSVSGAGSYQLTF	TRAV21	TRAJ28	HLA-A*24:02	MHCI	QYIKWPWYI	Spike	VDJdb
TRA	CALSVLPGNSNYQLIW	TRAV19	TRAJ33	HLA-A*24:02	MHCI	QYIKWPWYI	Spike	VDJdb
TRA	CALEYNFNKFYF	TRAV19	TRAJ21	HLA-A*24:02	MHCI	QYIKWPWYI	Spike	VDJdb
TRA	CAVRTRNSGNTPLVF	TRAV21	TRAJ29	HLA-A*24:02	MHCI	QYIKWPWYI	Spike	VDJdb
TRA	CALSEVDWNSGGYQKVTF	TRAV19	TRAJ13	HLA-A*24:02	MHCI	QYIKWPWYI	Spike	VDJdb
TRA	CAVRQWGETSGSRLTF	TRAV21		HLA-A*24:01	MHCI	QYIKWPWYI	Spike	VDJdb
TRA	CALSLLSDGQKLLF	TRAV19		HLA-A*24:01	MHCI	QYIKWPWYI	Spike	VDJdb
TRA	GVWPARGRGVKIIF	TRAV19	TRAJ3	HLA-A*24:01	MHCI	QYIKWPWYI	Spike	VDJdb
TRA	CAFWRVGSGGGADGPTF	TRAV24	TRAJ45	HLA-A*24:01	MHCI	QYIKWPWYI	Spike	VDJdb
TRA	CALRTIGFGNVLHC	TRAV6		HLA-A*24:01	MHCI	QYIKWPWYI	Spike	VDJdb
TRA	CAVTDSWGKLQF	TRAV21	TRAJ24	HLA-A*24:01	MHCI	QYIKWPWYI	Spike	VDJdb
TRA	CALLKVSDGQKLLF	TRAV19		HLA-A*24:01	MHCI	QYIKWPWYI	Spike	VDJdb
TRA	CAVDTSNTGNFYF	TRAV39	TRAJ49	HLA-A*24:01	MHCI	QYIKWPWYI	Spike	VDJdb
TRA	CAVSDVGQKLLF	TRAV8-6		HLA-A*24:01	MHCI	QYIKWPWYI	Spike	VDJdb
TRA	CVVSEGFGNVLHC	TRAV10		HLA-A*24:02	MHCI	QYIKWPWYI	Spike	VDJdb
TRA	CALSEHYSGGGADGLTF	TRAV19	TRAJ45	HLA-A*24:02	MHCI	QYIKWPWYI	Spike	Minervina
TRA	CILPQDGSSNTGKLIF	TRAV26-2	TRAJ37	HLA-A*24:02	MHCI	QYIKWPWYI	Spike	Minervina
TRA	CAIGGGADGLTF	TRAV29/DV5	TRAJ45	HLA-A*24:02	MHCI	QYIKWPWYI	Spike	Minervina
TRA	CVVNPEGGSQGNLIF	TRAV12-1	TRAJ42	HLA-A*24:02	MHCI	QYIKWPWYI	Spike	Minervina
TRA	CASPQGDSSYKLIF	TRAV24	TRAJ12	HLA-A*24:02	MHCI	QYIKWPWYI	Spike	Minervina
TRA	CALWCSGAGSYQLTF	TRAV16	TRAJ28	HLA-A*24:02	MHCI	QYIKWPWYI	Spike	Minervina
TRA	CAMSRGGGGSNYKLTF	TRAV12-3	TRAJ53	HLA-A*24:02	MHCI	QYIKWPWYI	Spike	Minervina
TRA	CAVRDGGDSNYQLIW	TRAV1-2	TRAJ33	HLA-A*24:02	MHCI	QYIKWPWYI	Spike	Minervina
TRA	CAKTQGAQKLVF	TRAV41	TRAJ54	HLA-A*24:02	MHCI	QYIKWPWYI	Spike	Minervina
TRA	CAGQLGGTSYGKLTF	TRAV35	TRAJ52	HLA-A*24:02	MHCI	QYIKWPWYI	Spike	Minervina
TRA	CAYRISYSGGGADGLTF	TRAV38-2/DV8	TRAJ45	HLA-A*24:02	MHCI	QYIKWPWYI	Spike	Minervina
TRA	CALSDLYGNNRLAF	TRAV19	TRAJ7	HLA-A*24:02	MHCI	QYIKWPWYI	Spike	Minervina
TRA	CAVSVRDMRF	TRAV8-6	TRAJ43	HLA-A*24:02	MHCI	QYIKWPWYI	Spike	Minervina
TRA	CAPRSSGGGADGLTF	TRAV13-1	TRAJ45	HLA-A*24:02	MHCI	QYIKWPWYI	Spike	Minervina
TRA	CVVNPSGSSNTGKLIF	TRAV12-1	TRAJ37	HLA-A*24:02	MHCI	QYIKWPWYI	Spike	Minervina
TRA	CAVRPRDHTDKLIF	TRAV3	TRAJ34	HLA-A*24:02	MHCI	QYIKWPWYI	Spike	Minervina
TRA	CAVLYSGGGADGLTF	TRAV38-2/DV8	TRAJ45	HLA-A*24:02	MHCI	QYIKWPWYI	Spike	Minervina
TRA	CVVNGAGGSYIPTF	TRAV12-1	TRAJ6	HLA-A*24:02	MHCI	QYIKWPWYI	Spike	Minervina
TRA	CAVEQAQGGSEKLVF	TRAV36/DV7	TRAJ57	HLA-A*24:02	MHCI	QYIKWPWYI	Spike	Minervina
TRA	CASVRQAGTALIF	TRAV24	TRAJ15	HLA-A*24:02	MHCI	QYIKWPWYI	Spike	Minervina
TRA	CATDGQGGKLIF	TRAV17	TRAJ23	HLA-A*24:02	MHCI	QYIKWPWYI	Spike	Minervina
TRA	CAFSGGTSYGKLTF	TRAV24	TRAJ52	HLA-A*24:02	MHCI	QYIKWPWYI	Spike	Minervina
TRA	CAVKNPPGSDGQKLLF	TRAV12-2	TRAJ16	HLA-A*24:02	MHCI	QYIKWPWYI	Spike	Minervina
TRA	CAVLPHNFNKFYF	TRAV22	TRAJ21	HLA-A*24:02	MHCI	QYIKWPWYI	Spike	Minervina
TRA	CAVWSNQGGKLIF	TRAV21	TRAJ23	HLA-A*24:02	MHCI	QYIKWPWYI	Spike	Minervina
TRA	CALEETSGSRLTF	TRAV19	TRAJ58	HLA-A*24:02	MHCI	QYIKWPWYI	Spike	Minervina
TRA	CALYLWGSARQLTF	TRAV16	TRAJ22	HLA-A*24:02	MHCI	QYIKWPWYI	Spike	Minervina
TRA	CAVMNTGFQKLVF	TRAV5	TRAJ8	HLA-A*24:02	MHCI	QYIKWPWYI	Spike	Minervina
TRA	CAFMKWGYGNKLVF	TRAV38-1	TRAJ47	HLA-A*24:02	MHCI	QYIKWPWYI	Spike	Minervina
TRA	CAVNYNQGGKLIF	TRAV8-4	TRAJ23	HLA-A*24:02	MHCI	QYIKWPWYI	Spike	Minervina
TRA	CAGANAGGTSYGKLTF	TRAV27	TRAJ52	HLA-A*24:02	MHCI	QYIKWPWYI	Spike	Minervina
TRA	CAMREGWNYGQNFVF	TRAV14/DV4	TRAJ26	HLA-A*24:02	MHCI	QYIKWPWYI	Spike	Minervina
TRA	CAFPSGGSNYKLTF	TRAV24	TRAJ53	HLA-A*24:02	MHCI	QYIKWPWYI	Spike	Minervina
TRA	CGTLESGAGSYQLTF	TRAV30	TRAJ28	HLA-A*24:02	MHCI	QYIKWPWYI	Spike	Minervina
TRA	CVVQKDQAGTALIF	TRAV12-1	TRAJ15	HLA-A*24:02	MHCI	QYIKWPWYI	Spike	Minervina
TRA	CALSDYTSGTYKYIF	TRAV19	TRAJ40	HLA-A*24:02	MHCI	QYIKWPWYI	Spike	Minervina
TRA	CALAPYNQGGKLIF	TRAV24	TRAJ23	HLA-A*24:02	MHCI	QYIKWPWYI	Spike	Minervina
TRA	CAVEDSNYQLIW	TRAV41	TRAJ33	HLA-A*24:02	MHCI	QYIKWPWYI	Spike	Minervina
TRA	CAMRDSDSNYQLIW	TRAV14/DV4	TRAJ33	HLA-A*24:02	MHCI	QYIKWPWYI	Spike	Minervina
TRA	CALSEPLSGTYKYIF	TRAV19	TRAJ40	HLA-A*24:02	MHCI	QYIKWPWYI	Spike	Minervina
TRA	CILKVMTGSQGNLIF	TRAV26-2	TRAJ42	HLA-A*24:02	MHCI	QYIKWPWYI	Spike	Minervina
TRA	CAATKYSGAGSYQLTF	TRAV23/DV6	TRAJ28	HLA-A*24:02	MHCI	QYIKWPWYI	Spike	Minervina
TRA	CAALPNYQLIW	TRAV13-1	TRAJ33	HLA-A*24:02	MHCI	QYIKWPWYI	Spike	Minervina
TRA	CAASAGGSQGNLIF	TRAV29/DV5	TRAJ42	HLA-A*24:02	MHCI	QYIKWPWYI	Spike	Minervina
TRA	CLVGEAYQAGTALIF	TRAV4	TRAJ15	HLA-A*24:02	MHCI	QYIKWPWYI	Spike	Minervina
TRA	CAASAHTGNQFYF	TRAV29/DV5	TRAJ49	HLA-A*24:02	MHCI	QYIKWPWYI	Spike	Minervina
TRA	CAARLNYGQNFVF	TRAV13-1	TRAJ26	HLA-A*24:02	MHCI	QYIKWPWYI	Spike	Minervina
TRA	CLVSSGNTPLVF	TRAV4	TRAJ29	HLA-A*24:02	MHCI	QYIKWPWYI	Spike	Minervina
TRA	CAVNVGDMRF	TRAV12-2	TRAJ43	HLA-A*24:02	MHCI	QYIKWPWYI	Spike	Minervina
TRA	CAGASGAGNNRKLIW	TRAV25	TRAJ38	HLA-A*24:02	MHCI	QYIKWPWYI	Spike	Minervina
TRA	CAWDHAGGTSYGKLTF	TRAV38-1	TRAJ52	HLA-A*24:02	MHCI	QYIKWPWYI	Spike	Minervina
TRA	CAVRSQGAQKLVF	TRAV21	TRAJ54	HLA-A*24:02	MHCI	QYIKWPWYI	Spike	Minervina
TRA	CAVAPGYSTLTF	TRAV8-3	TRAJ11	HLA-A*24:02	MHCI	QYIKWPWYI	Spike	Minervina
TRA	CAVDPNYGQNFVF	TRAV1-1	TRAJ26	HLA-A*24:02	MHCI	QYIKWPWYI	Spike	Minervina
TRA	CAESIHNQGGKLIF	TRAV5	TRAJ23	HLA-A*24:02	MHCI	QYIKWPWYI	Spike	Minervina
TRA	CGTEDNYGQNFVF	TRAV30	TRAJ26	HLA-A*24:02	MHCI	QYIKWPWYI	Spike	Minervina
TRA	CAVINNARLMF	TRAV8-1	TRAJ31	HLA-A*24:02	MHCI	QYIKWPWYI	Spike	Minervina
TRA	CAAYQTDTSGTYKYIF	TRAV13-1	TRAJ40	HLA-A*24:02	MHCI	QYIKWPWYI	Spike	Minervina
TRA	CAVERDSGYALNF	TRAV21	TRAJ41	HLA-A*24:02	MHCI	QYIKWPWYI	Spike	Minervina
TRA	CADPYSGAGSYQLTF	TRAV13-2	TRAJ28	HLA-A*24:02	MHCI	QYIKWPWYI	Spike	Minervina
TRA	CALTHYNQGGKLIF	TRAV9-1	TRAJ23	HLA-A*24:02	MHCI	QYIKWPWYI	Spike	Minervina
TRA	CILRRGSGGSNYKLTF	TRAV26-2	TRAJ53	HLA-A*24:02	MHCI	QYIKWPWYI	Spike	Minervina
TRA	CAAYISDGQKLLF	TRAV23/DV6	TRAJ16	HLA-A*24:02	MHCI	QYIKWPWYI	Spike	Minervina
TRA	CAMSAGLEYGNKLVF	TRAV14/DV4	TRAJ47	HLA-A*24:02	MHCI	QYIKWPWYI	Spike	Minervina
TRA	CVVRNAGNNRKLIW	TRAV12-1	TRAJ38	HLA-A*24:02	MHCI	QYIKWPWYI	Spike	Minervina
TRA	CVVRNSGYALNF	TRAV12-1	TRAJ41	HLA-A*24:02	MHCI	QYIKWPWYI	Spike	Minervina
TRA	CAGLAETSYDKVIF	TRAV25	TRAJ50	HLA-A*24:02	MHCI	QYIKWPWYI	Spike	Minervina
TRA	CAENMRFMGNQFYF	TRAV13-2	TRAJ49	HLA-A*24:02	MHCI	QYIKWPWYI	Spike	Minervina
TRA	CALFSDGQKLLF	TRAV25	TRAJ16	HLA-A*24:02	MHCI	QYIKWPWYI	Spike	Minervina
TRA	CALSEGGWGKLQF	TRAV19	TRAJ24	HLA-A*24:02	MHCI	QYIKWPWYI	Spike	Minervina
TRA	CAYTTYKYIF	TRAV38-2/DV8	TRAJ40	HLA-A*24:02	MHCI	QYIKWPWYI	Spike	Minervina
TRA	CAASMGSGGGADGLTF	TRAV13-1	TRAJ45	HLA-A*24:02	MHCI	QYIKWPWYI	Spike	Minervina
TRA	CAEPRNTGNQFYF	TRAV13-2	TRAJ49	HLA-A*24:02	MHCI	QYIKWPWYI	Spike	Minervina
TRA	CAMRETIYNQGGKLIF	TRAV14/DV4	TRAJ23	HLA-A*24:02	MHCI	QYIKWPWYI	Spike	Minervina
TRA	CILRDSTSGTYKYIF	TRAV26-2	TRAJ40	HLA-A*24:02	MHCI	QYIKWPWYI	Spike	Minervina
TRA	CAAPGGFGNEKLTF	TRAV12-2	TRAJ48	HLA-A*24:02	MHCI	QYIKWPWYI	Spike	Minervina
TRA	CVVSAGGFGNVLHC	TRAV10	TRAJ35	HLA-A*24:02	MHCI	QYIKWPWYI	Spike	Minervina
TRA	CLVGDIGRGSTLGRLYF	TRAV4	TRAJ18	HLA-A*24:02	MHCI	QYIKWPWYI	Spike	Minervina
TRA	CAVGDISNFGNEKLTF	TRAV36/DV7	TRAJ48	HLA-A*24:02	MHCI	QYIKWPWYI	Spike	Minervina
TRA	CVVNSNPSDGQKLLF	TRAV12-1	TRAJ16	HLA-A*24:02	MHCI	QYIKWPWYI	Spike	Minervina
TRA	CAVWVRF	TRAV21	TRAJ43	HLA-A*24:02	MHCI	QYIKWPWYI	Spike	Minervina
TRA	CAVYFYNTDKLIF	TRAV8-1	TRAJ34	HLA-A*24:02	MHCI	QYIKWPWYI	Spike	Minervina
TRA	CVVNEGDKIIF	TRAV12-1	TRAJ30	HLA-A*24:02	MHCI	QYIKWPWYI	Spike	Minervina
TRA	CVVAPFSDGQKLLF	TRAV12-1	TRAJ16	HLA-A*24:02	MHCI	QYIKWPWYI	Spike	Minervina
TRA	CAVDTVNNAGNMLTF	TRAV39	TRAJ39	HLA-A*24:02	MHCI	QYIKWPWYI	Spike	Minervina
TRA	CALHSGNTPLVF	TRAV16	TRAJ29	HLA-A*24:02	MHCI	QYIKWPWYI	Spike	Minervina
TRA	CVRNTDKLIF	TRAV8-2	TRAJ34	HLA-A*24:02	MHCI	QYIKWPWYI	Spike	Minervina
TRA	CLVGDLLPRRGSQGNLIF	TRAV4	TRAJ42	HLA-A*24:02	MHCI	QYIKWPWYI	Spike	Minervina
TRA	CALSPTSANAGNNRKLIW	TRAV19	TRAJ38	HLA-A*24:02	MHCI	QYIKWPWYI	Spike	Minervina
TRA	CASAGGTSYGKLTF	TRAV24	TRAJ52	HLA-A*24:02	MHCI	QYIKWPWYI	Spike	Minervina
TRA	CAVNRRAVLSF	TRAV12-2	TRAJ20	HLA-A*24:02	MHCI	QYIKWPWYI	Spike	Minervina
TRA	CAYRISGNTGKLIF	TRAV38-2/DV8	TRAJ37	HLA-A*24:02	MHCI	QYIKWPWYI	Spike	Minervina
TRA	CVVNTGRDDYKLSF	TRAV12-1	TRAJ20	HLA-A*24:02	MHCI	QYIKWPWYI	Spike	Minervina
TRA	CAASGANTGNQFYF	TRAV13-1	TRAJ49	HLA-A*24:02	MHCI	QYIKWPWYI	Spike	Minervina
TRA	CAMDSNYQLIW	TRAV12-3	TRAJ33	HLA-A*24:02	MHCI	QYIKWPWYI	Spike	Minervina
TRA	CAFRSDTGNQFYF	TRAV24	TRAJ49	HLA-A*24:02	MHCI	QYIKWPWYI	Spike	Minervina
TRA	CAIKAGGGADGLTF	TRAV5	TRAJ45	HLA-A*24:02	MHCI	QYIKWPWYI	Spike	Minervina
TRA	CAMIFNAGNNRKLIW	TRAV12-3	TRAJ38	HLA-A*24:02	MHCI	QYIKWPWYI	Spike	Minervina
TRA	CAPRRDYKLSF	TRAV13-1	TRAJ20	HLA-A*24:02	MHCI	QYIKWPWYI	Spike	Minervina
TRA	CAVRDGQKLLF	TRAV1-1	TRAJ16	HLA-A*24:02	MHCI	QYIKWPWYI	Spike	Minervina
TRA	CALMYSGAGSYQLTF	TRAV19	TRAJ28	HLA-A*24:02	MHCI	QYIKWPWYI	Spike	Minervina
TRA	CAFNGYNNDMRF	TRAV38-1	TRAJ43	HLA-A*24:02	MHCI	QYIKWPWYI	Spike	Minervina
TRA	CAASVYTDKLIF	TRAV29/DV5	TRAJ34	HLA-A*24:02	MHCI	QYIKWPWYI	Spike	Minervina
TRA	CALSRGAQKLVF	TRAV16	TRAJ54	HLA-A*24:02	MHCI	QYIKWPWYI	Spike	Minervina
TRB	CSAREQDRSYGYTF	TRBV20-1	TRBJ1-2	HLA-A*24:02	MHCI	QYIKWPWYI	Spike	VDJdb
TRB	CASSFPASGLEVTQYF	TRBV7-9	TRBJ2-5	HLA-A*24:02	MHCI	QYIKWPWYI	Spike	VDJdb
TRB	CASSYNRGVWNEQFF	TRBV5-6	TRBJ2-1	HLA-A*24:02	MHCI	QYIKWPWYI	Spike	VDJdb
TRB	CSFGPQGAKYEQYF	TRBV20-1	TRBJ2-7	HLA-A*24:02	MHCI	QYIKWPWYI	Spike	VDJdb
TRB	CASSLKAGGLGDTQYF	TRBV28	TRBJ2-3	HLA-A*24:02	MHCI	QYIKWPWYI	Spike	VDJdb
TRB	CASSFQGLGNGYTF	TRBV27	TRBJ1-2	HLA-A*24:02	MHCI	QYIKWPWYI	Spike	VDJdb
TRB	CASSTDFDRRGTQYF	TRBV6-1	TRBJ2-5	HLA-A*24:02	MHCI	QYIKWPWYI	Spike	VDJdb
TRB	CASSYAGAGEQFF	TRBV5-6	TRBJ2-1	HLA-A*24:01	MHCI	QYIKWPWYI	Spike	VDJdb
TRB	CASSEGLAGPRELFF	TRBV2	TRBJ2-2	HLA-A*24:01	MHCI	QYIKWPWYI	Spike	VDJdb
TRB	CASRTGASNEQFF	TRBV27	TRBJ2-1	HLA-A*24:01	MHCI	QYIKWPWYI	Spike	VDJdb
TRB	CASSQELRERYNEQFF	TRBV3-1	TRBJ2-1	HLA-A*24:01	MHCI	QYIKWPWYI	Spike	VDJdb
TRB	CASSDGTSGRHMGDEQFF	TRBV6-1	TRBJ2-1	HLA-A*24:01	MHCI	QYIKWPWYI	Spike	VDJdb
TRB	CASSIVLSEKLFF	TRBV6-5	TRBJ1-4	HLA-A*24:01	MHCI	QYIKWPWYI	Spike	VDJdb
TRB	CASSPTTGFSTNEKLFF	TRBV7-9	TRBJ1-4	HLA-A*24:01	MHCI	QYIKWPWYI	Spike	VDJdb
TRB	CSARDGGRAYEQYF	TRBV20-1	TRBJ2-7	HLA-A*24:01	MHCI	QYIKWPWYI	Spike	VDJdb
TRB	CASSWTGGSGNTIYF	TRBV28	TRBJ1-3	HLA-A*24:01	MHCI	QYIKWPWYI	Spike	VDJdb
TRB	CSARPTSGGRHYEQYF	TRBV20-1	TRBJ2-7	HLA-A*24:01	MHCI	QYIKWPWYI	Spike	VDJdb
TRB	CASSLQGARKLFF	TRBV19	TRBJ1-4	HLA-A*24:01	MHCI	QYIKWPWYI	Spike	VDJdb
TRB	CSARDQQGAHLEQYF	TRBV20-1	TRBJ2-7	HLA-A*24:01	MHCI	QYIKWPWYI	Spike	VDJdb
TRB	CASSGGSENTEAFF	TRBV2	TRBJ1-1	HLA-A*24:01	MHCI	QYIKWPWYI	Spike	VDJdb
TRB	CASSPAGGGSSYEQYF	TRBV5-6	TRBJ2-7	HLA-A*24:01	MHCI	QYIKWPWYI	Spike	VDJdb
TRB	CASSLAGTGFGHEQYF	TRBV5-6	TRBJ2-7	HLA-A*24:01	MHCI	QYIKWPWYI	Spike	VDJdb
TRB	CATSTEQGREQFF	TRBV15	TRBJ2-1	HLA-A*24:01	MHCI	QYIKWPWYI	Spike	VDJdb
TRB	CSARDQGGTGVLDTQYF	TRBV20-1	TRBJ2-3	HLA-A*24:01	MHCI	QYIKWPWYI	Spike	VDJdb
TRB	CASSQGLGGTDNSPLHF	TRBV3-1	TRBJ1-6	HLA-A*24:01	MHCI	QYIKWPWYI	Spike	VDJdb
TRB	CSARDPDGAYEQYF	TRBV20-1	TRBJ2-7	HLA-A*24:01	MHCI	QYIKWPWYI	Spike	VDJdb
TRB	CASSLGGGGLNTEAFF	TRBV5-6	TRBJ1-1	HLA-A*24:01	MHCI	QYIKWPWYI	Spike	VDJdb
TRB	CASSVTLWTGTSTRSADTQYF	TRBV2	TRBJ2-3	HLA-A*24:01	MHCI	QYIKWPWYI	Spike	VDJdb
TRB	CASSFYMGYEQYF	TRBV27	TRBJ2-7	HLA-A*24:01	MHCI	QYIKWPWYI	Spike	VDJdb
TRB	CSARDQGQTYEQYF	TRBV20-1	TRBJ2-7	HLA-A*24:01	MHCI	QYIKWPWYI	Spike	VDJdb
TRB	CSARDLAGSGGADTQYF	TRBV20-1	TRBJ2-3	HLA-A*24:01	MHCI	QYIKWPWYI	Spike	VDJdb
TRB	CASSFVGAPEQYF	TRBV5-6	TRBJ2-7	HLA-A*24:01	MHCI	QYIKWPWYI	Spike	VDJdb
TRB	CASSIRAGGRRDEQFF	TRBV19	TRBJ2-1	HLA-A*24:01	MHCI	QYIKWPWYI	Spike	VDJdb
TRB	CSAPRQGWADTQYF	TRBV20-1	TRBJ2-3	HLA-A*24:01	MHCI	QYIKWPWYI	Spike	VDJdb
TRB	CASSLQQGITDTQYF	TRBV5-6	TRBJ2-3	HLA-A*24:01	MHCI	QYIKWPWYI	Spike	VDJdb
TRB	CASSTGQGVWEQFF	TRBV5-6	TRBJ2-1	HLA-A*24:01	MHCI	QYIKWPWYI	Spike	VDJdb
TRB	CSARDQAEAYEQYF	TRBV20-1	TRBJ2-7	HLA-A*24:01	MHCI	QYIKWPWYI	Spike	VDJdb
TRB	CASSLQQGGIDTQYF	TRBV5-6	TRBJ2-3	HLA-A*24:01	MHCI	QYIKWPWYI	Spike	VDJdb
TRB	CSARRAGSNTGELFF	TRBV20-1	TRBJ2-2	HLA-A*24:01	MHCI	QYIKWPWYI	Spike	VDJdb
TRB	CASSYSPREQYF	TRBV6-2	TRBJ2-7	HLA-A*24:01	MHCI	QYIKWPWYI	Spike	VDJdb
TRB	CASSPPEEFEQYF	TRBV18	TRBJ2-7	HLA-A*24:01	MHCI	QYIKWPWYI	Spike	VDJdb
TRB	CASSHLGGVGADTQYF	TRBV4-1	TRBJ2-3	HLA-A*24:01	MHCI	QYIKWPWYI	Spike	VDJdb
TRB	CSARNRDRAYEQYF	TRBV20-1	TRBJ2-7	HLA-A*24:01	MHCI	QYIKWPWYI	Spike	VDJdb
TRB	CASSISRPTTGGRTEAFF	TRBV7-9	TRBJ1-1	HLA-A*24:01	MHCI	QYIKWPWYI	Spike	VDJdb
TRB	CSARDSGKAYEQYF	TRBV20-1	TRBJ2-7	HLA-A*24:01	MHCI	QYIKWPWYI	Spike	VDJdb
TRB	CASRRPGRFTDTQYF	TRBV28	TRBJ2-3	HLA-A*24:01	MHCI	QYIKWPWYI	Spike	VDJdb
TRB	CSARDIRTSGSYEQYF	TRBV20-1	TRBJ2-7	HLA-A*24:01	MHCI	QYIKWPWYI	Spike	VDJdb
TRB	CASSLVGVGGTEAFF	TRBV5-6	TRBJ1-1	HLA-A*24:01	MHCI	QYIKWPWYI	Spike	VDJdb
TRB	CSARGTGAYEQYF	TRBV20-1	TRBJ2-7	HLA-A*24:01	MHCI	QYIKWPWYI	Spike	VDJdb
TRB	CASSFDGTGRNTQYF	TRBV5-6	TRBJ2-3	HLA-A*24:01	MHCI	QYIKWPWYI	Spike	VDJdb
TRB	CASSQGGGRGTDTQYF	TRBV4-1	TRBJ2-3	HLA-A*24:01	MHCI	QYIKWPWYI	Spike	VDJdb
TRB	CSARPTGSYEQYF	TRBV20-1	TRBJ2-7	HLA-A*24:01	MHCI	QYIKWPWYI	Spike	VDJdb
TRB	CASSMNAGVTEAFF	TRBV6-1	TRBJ1-1	HLA-A*24:01	MHCI	QYIKWPWYI	Spike	VDJdb
TRB	CASSSPGQGPYGYTF	TRBV28	TRBJ1-2	HLA-A*24:01	MHCI	QYIKWPWYI	Spike	VDJdb
TRB	CASSIAGGSGETQYF	TRBV5-6	TRBJ2-5	HLA-A*24:01	MHCI	QYIKWPWYI	Spike	VDJdb
TRB	CASSWTLISRGRLNYGYTF	TRBV28	TRBJ1-2	HLA-A*24:01	MHCI	QYIKWPWYI	Spike	VDJdb
TRB	CASSVAGQGYGEQYF	TRBV9	TRBJ2-7	HLA-A*24:01	MHCI	QYIKWPWYI	Spike	VDJdb
TRB	CASSPPQGGSYEQYF	TRBV18	TRBJ2-7	HLA-A*24:01	MHCI	QYIKWPWYI	Spike	VDJdb
TRB	CASSLGGFGSPLHF	TRBV5-6	TRBJ1-6	HLA-A*24:01	MHCI	QYIKWPWYI	Spike	VDJdb
TRB	CASSTSGGGEQYF	TRBV5-6	TRBJ2-7	HLA-A*24:01	MHCI	QYIKWPWYI	Spike	VDJdb
TRB	CASSLGSYGSPLHF	TRBV5-6	TRBJ1-6	HLA-A*24:01	MHCI	QYIKWPWYI	Spike	VDJdb
TRB	CSVLTGAGVYTGELFF	TRBV29-1	TRBJ2-2	HLA-A*24:01	MHCI	QYIKWPWYI	Spike	VDJdb
TRB	CASSQEPRDASSYNEQFF	TRBV4-2	TRBJ2-1	HLA-A*24:02	MHCI	QYIKWPWYI	Spike	VDJdb
TRB	CASGPPGTGYSNQPQHF	TRBV12-5	TRBJ1-5	HLA-A*24:02	MHCI	QYIKWPWYI	Spike	VDJdb
TRB	CSARDVAGGAHYEQYF	TRBV20-1	TRBJ2-7	HLA-A*24:02	MHCI	QYIKWPWYI	Spike	VDJdb
TRB	CASSTLAEETQYF	TRBV27	TRBJ2-5	HLA-A*24:02	MHCI	QYIKWPWYI	Spike	VDJdb
TRB	CASSQSGLAGIFSYNEQFF	TRBV4-1	TRBJ2-1	HLA-A*24:02	MHCI	QYIKWPWYI	Spike	VDJdb
TRB	CSARDAGLAGLEQFF	TRBV20-1	TRBJ2-1	HLA-A*24:02	MHCI	QYIKWPWYI	Spike	VDJdb
TRB	CSGEEGPLGETQYF	TRBV29-1	TRBJ2-5	HLA-A*24:02	MHCI	QYIKWPWYI	Spike	VDJdb
TRB	CSARDRELAGIEQFF	TRBV20-1	TRBJ2-1	HLA-A*24:02	MHCI	QYIKWPWYI	Spike	VDJdb
TRB	CASSFFSWGTDNEQFF	TRBV11-2	TRBJ2-1	HLA-A*24:02	MHCI	QYIKWPWYI	Spike	VDJdb
TRB	CASSQGSGNEQFF	TRBV5-6	TRBJ2-1	HLA-A*24:02	MHCI	QYIKWPWYI	Spike	VDJdb
TRB	CASSLIGGSSGNTIYF	TRBV2	TRBJ1-3	HLA-A*24:02	MHCI	QYIKWPWYI	Spike	VDJdb
TRB	CASRDGQNQETQYF	TRBV6-2	TRBJ2-5	HLA-A*24:02	MHCI	QYIKWPWYI	Spike	VDJdb
TRB	CATSERGQGAHQETQYF	TRBV24-1	TRBJ2-5	HLA-A*24:02	MHCI	QYIKWPWYI	Spike	VDJdb
TRB	CASSLTPTGSPLHF	TRBV7-3	TRBJ1-6	HLA-A*24:02	MHCI	QYIKWPWYI	Spike	VDJdb
TRB	CASSERQQTYNEQFF	TRBV2	TRBJ2-1	HLA-A*24:02	MHCI	QYIKWPWYI	Spike	VDJdb
TRB	CAISGGNEQFF	TRBV10-3	TRBJ2-1	HLA-A*24:02	MHCI	QYIKWPWYI	Spike	VDJdb
TRB	CSARDTRLAGVEQFF	TRBV20-1	TRBJ2-1	HLA-A*24:02	MHCI	QYIKWPWYI	Spike	VDJdb
TRB	CSARFPRSGNTIYF	TRBV20-1	TRBJ1-3	HLA-A*24:02	MHCI	QYIKWPWYI	Spike	VDJdb
TRB	CASSFGGPPEAFF	TRBV5-6	TRBJ1-1	HLA-A*24:02	MHCI	QYIKWPWYI	Spike	VDJdb
TRB	CASSFYPEGHEQYF	TRBV13	TRBJ2-7	HLA-A*24:02	MHCI	QYIKWPWYI	Spike	VDJdb
TRB	CASSETGSSSYEQYF	TRBV6-1	TRBJ2-7	HLA-A*24:02	MHCI	QYIKWPWYI	Spike	VDJdb
TRB	CASSLQVNTEAFF	TRBV5-6	TRBJ1-1	HLA-A*24:02	MHCI	QYIKWPWYI	Spike	VDJdb
TRB	CSARDVVSGGHYEQYF	TRBV20-1	TRBJ2-7	HLA-A*24:02	MHCI	QYIKWPWYI	Spike	VDJdb
TRB	CSARDIGTGAHYEQYF	TRBV20-1	TRBJ2-7	HLA-A*24:02	MHCI	QYIKWPWYI	Spike	VDJdb
TRB	CASSSEESSSIDTQYF	TRBV5-1	TRBJ2-3	HLA-A*24:02	MHCI	QYIKWPWYI	Spike	VDJdb
TRB	CASSPAGGAVLQAFF	TRBV5-6	TRBJ1-1	HLA-A*24:02	MHCI	QYIKWPWYI	Spike	VDJdb
TRB	CASSQSGGGEQFF	TRBV5-6	TRBJ2-1	HLA-A*24:01	MHCI	QYIKWPWYI	Spike	VDJdb
TRB	CASCPSWGSGANVLTF	TRBV3-1	TRBJ2-6	HLA-A*24:01	MHCI	QYIKWPWYI	Spike	VDJdb
TRB	CASSVGATGAYEQYF	TRBV4-1	TRBJ2-7	HLA-A*24:01	MHCI	QYIKWPWYI	Spike	VDJdb
TRB	CASSFHPGQDRGNSPLHF	TRBV6-6	TRBJ1-6	HLA-A*24:01	MHCI	QYIKWPWYI	Spike	VDJdb
TRB	CASSLVGEGRGREQYF	TRBV7-9	TRBJ2-7	HLA-A*24:01	MHCI	QYIKWPWYI	Spike	VDJdb
TRB	CSARDQDRAYEQYF	TRBV20-1	TRBJ2-7	HLA-A*24:01	MHCI	QYIKWPWYI	Spike	VDJdb
TRB	CASSLSTTTASYEQYF	TRBV27	TRBJ2-7	HLA-A*24:01	MHCI	QYIKWPWYI	Spike	VDJdb
TRB	CASTPWGAEAFF	TRBV28	TRBJ1-1	HLA-A*24:01	MHCI	QYIKWPWYI	Spike	VDJdb
TRB	CSVDPGQFYNEQFF	TRBV29-1	TRBJ2-1	HLA-A*24:01	MHCI	QYIKWPWYI	Spike	VDJdb
TRB	CASSLGETIYGYTF	TRBV7-9	TRBJ1-2	HLA-A*24:01	MHCI	QYIKWPWYI	Spike	VDJdb
TRB	CSARTISQGAHYEQYF	TRBV20-1	TRBJ2-7	HLA-A*24:01	MHCI	QYIKWPWYI	Spike	VDJdb
TRB	CAGKSTGELFF	TRBV2	TRBJ2-2	HLA-A*24:01	MHCI	QYIKWPWYI	Spike	VDJdb
TRB	CASSWNGLAGDEQFF	TRBV6-2	TRBJ2-1	HLA-A*24:01	MHCI	QYIKWPWYI	Spike	VDJdb
TRB	CASSALVAFSTDTQYF	TRBV6-4	TRBJ2-3	HLA-A*24:01	MHCI	QYIKWPWYI	Spike	VDJdb
TRB	CASSSLAGEVNEQFF	TRBV7-2	TRBJ2-1	HLA-A*24:01	MHCI	QYIKWPWYI	Spike	VDJdb
TRB	CASSSYTQRGLDYTGELFF	TRBV27	TRBJ2-2	HLA-A*24:01	MHCI	QYIKWPWYI	Spike	VDJdb
TRB	CSVEDPMGVGTEAFF	TRBV29-1	TRBJ1-1	HLA-A*24:01	MHCI	QYIKWPWYI	Spike	VDJdb
TRB	CASSQDYWGGGADTQYF	TRBV4-1	TRBJ2-3	HLA-A*24:01	MHCI	QYIKWPWYI	Spike	VDJdb
TRB	CSANDRGRGYNSPLHF	TRBV20-1	TRBJ1-6	HLA-A*24:02	MHCI	QYIKWPWYI	Spike	VDJdb
TRB	CASSLELGNYGYTF	TRBV7-9	TRBJ1-2	HLA-A*24:02	MHCI	QYIKWPWYI	Spike	VDJdb
TRB	CASLGGTPYNEQFF	TRBV19	TRBJ2-1	HLA-A*24:02	MHCI	QYIKWPWYI	Spike	VDJdb
TRB	CASSLGRDSSYNSPLHF	TRBV11-2	TRBJ1-6	HLA-A*24:02	MHCI	QYIKWPWYI	Spike	VDJdb
TRB	CASSVSVRGGTEAFF	TRBV9	TRBJ1-1	HLA-A*24:02	MHCI	QYIKWPWYI	Spike	VDJdb
TRB	CASSLVAGGSDTQYF	TRBV5-6	TRBJ2-3	HLA-A*24:02	MHCI	QYIKWPWYI	Spike	VDJdb
TRB	CASRTGTAYNEQFF	TRBV5-6	TRBJ2-1	HLA-A*24:02	MHCI	QYIKWPWYI	Spike	VDJdb
TRB	CSVLWSGREGEQFF	TRBV20-1	TRBJ2-1	HLA-A*24:02	MHCI	QYIKWPWYI	Spike	VDJdb
TRB	CASSFGSRNTEAFF	TRBV5-6	TRBJ1-1	HLA-A*24:02	MHCI	QYIKWPWYI	Spike	VDJdb
TRB	CASSLKGQGFINEQFF	TRBV11-3	TRBJ2-1	HLA-A*24:02	MHCI	QYIKWPWYI	Spike	VDJdb
TRB	CASKREGSSYEQYF	TRBV27	TRBJ2-7	HLA-A*24:02	MHCI	QYIKWPWYI	Spike	VDJdb
TRB	CASSSRQGPYEQYF	TRBV28	TRBJ2-7	HLA-A*24:02	MHCI	QYIKWPWYI	Spike	VDJdb
TRB	CASSFYLAGGPSNNEQFF	TRBV28	TRBJ2-1	HLA-A*24:02	MHCI	QYIKWPWYI	Spike	VDJdb
TRB	CASSRGLEYNEQFF	TRBV19	TRBJ2-1	HLA-A*24:02	MHCI	QYIKWPWYI	Spike	VDJdb
TRB	CASSSPGGGSGYTF	TRBV11-2	TRBJ1-2	HLA-A*24:02	MHCI	QYIKWPWYI	Spike	VDJdb
TRB	CASSAGTGAYGYTF	TRBV9	TRBJ1-2	HLA-A*24:02	MHCI	QYIKWPWYI	Spike	VDJdb
TRB	CAWIDWAGENEQFF	TRBV30	TRBJ2-1	HLA-A*24:02	MHCI	QYIKWPWYI	Spike	VDJdb
TRB	CASSLIGETQYF	TRBV27	TRBJ2-5	HLA-A*24:02	MHCI	QYIKWPWYI	Spike	VDJdb
TRB	CSAPSPTSGSRETQYF	TRBV20-1	TRBJ2-5	HLA-A*24:02	MHCI	QYIKWPWYI	Spike	VDJdb
TRB	CSARDLGAAYEQYF	TRBV20-1	TRBJ2-7	HLA-A*24:02	MHCI	QYIKWPWYI	Spike	VDJdb
TRB	CSATGGGSRFYEQYF	TRBV20-1	TRBJ2-7	HLA-A*24:02	MHCI	QYIKWPWYI	Spike	VDJdb
TRB	CSARVQGYYEQYF	TRBV20-1	TRBJ2-7	HLA-A*24:02	MHCI	QYIKWPWYI	Spike	VDJdb
TRB	CASKEDGGAYEQYF	TRBV2	TRBJ2-7	HLA-A*24:02	MHCI	QYIKWPWYI	Spike	VDJdb
TRB	CASSLMTGAYEQYF	TRBV5-6	TRBJ2-7	HLA-A*24:02	MHCI	QYIKWPWYI	Spike	VDJdb
TRB	CASRQASYEQYF	TRBV2	TRBJ2-7	HLA-A*24:02	MHCI	QYIKWPWYI	Spike	VDJdb
TRB	CASSQDGLAASYEQYF	TRBV3-1	TRBJ2-7	HLA-A*24:02	MHCI	QYIKWPWYI	Spike	VDJdb
TRB	CAITDPGSGDEQFF	TRBV10-3	TRBJ2-1	HLA-A*24:02	MHCI	QYIKWPWYI	Spike	VDJdb
TRB	CASSEMAESQETQYF	TRBV25-1	TRBJ2-5	HLA-A*24:02	MHCI	QYIKWPWYI	Spike	VDJdb
TRB	CSARGIGSYEQYF	TRBV20-1	TRBJ2-7	HLA-A*24:02	MHCI	QYIKWPWYI	Spike	VDJdb
TRB	CATSILDRDQPQHF	TRBV15	TRBJ1-5	HLA-A*24:02	MHCI	QYIKWPWYI	Spike	VDJdb
TRB	CSARDRDRAYEQYF	TRBV20-1	TRBJ2-7	HLA-A*24:02	MHCI	QYIKWPWYI	Spike	VDJdb
TRB	CASSSRTGAETQYF	TRBV11-2	TRBJ2-5	HLA-A*24:02	MHCI	QYIKWPWYI	Spike	VDJdb
TRB	CAISPSLAGLGETQYF	TRBV10-3	TRBJ2-5	HLA-A*24:02	MHCI	QYIKWPWYI	Spike	VDJdb
TRB	CASSELPHRFNYGYTF	TRBV2	TRBJ1-2	HLA-A*24:02	MHCI	QYIKWPWYI	Spike	VDJdb
TRB	CASSGTGGNEQFF	TRBV5-6	TRBJ2-1	HLA-A*24:02	MHCI	QYIKWPWYI	Spike	VDJdb
TRB	CASSPPPSPRELNTDTQYF	TRBV9	TRBJ2-3	HLA-A*24:02	MHCI	QYIKWPWYI	Spike	VDJdb
TRB	CASSLVGFSPLHF	TRBV5-6	TRBJ1-6	HLA-A*24:02	MHCI	QYIKWPWYI	Spike	VDJdb
TRB	CSAEGGANYEQYF	TRBV20-1	TRBJ2-7	HLA-A*24:02	MHCI	QYIKWPWYI	Spike	VDJdb
TRB	CSARDPSGSSVEQYF	TRBV20-1	TRBJ2-7	HLA-A*24:02	MHCI	QYIKWPWYI	Spike	VDJdb
TRB	CSAAIAASYNEQFF	TRBV20-1	TRBJ2-1	HLA-A*24:02	MHCI	QYIKWPWYI	Spike	VDJdb
TRB	CASSLGSADLYF	TRBV11-2	TRBJ2-4	HLA-A*24:02	MHCI	QYIKWPWYI	Spike	VDJdb
TRB	CSARGNTGPSGPYEQYF	TRBV20-1	TRBJ2-7	HLA-A*24:02	MHCI	QYIKWPWYI	Spike	VDJdb
TRB	CPSSEGLAGPRELFF	TRBV2	TRBJ2-2	HLA-A*24:01	MHCI	QYIKWPWYI	Spike	VDJdb
TRB	CASSQEPRDASSYNEQFF	TRBV4-2	TRBJ2-1	HLA-A*24:01	MHCI	QYIKWPWYI	Spike	Minervina
TRB	CASSRRRATGELFF	TRBV7-9	TRBJ2-2	HLA-A*24:01	MHCI	QYIKWPWYI	Spike	Minervina
TRB	CASSPHLPGLAGSYEQYF	TRBV28	TRBJ2-7	HLA-A*24:01	MHCI	QYIKWPWYI	Spike	Minervina
TRB	CASSLRNTEAFF	TRBV7-9	TRBJ1-1	HLA-A*24:01	MHCI	QYIKWPWYI	Spike	Minervina
TRB	CASGPPGTGYSNQPQHF	TRBV12-5	TRBJ1-5	HLA-A*24:01	MHCI	QYIKWPWYI	Spike	Minervina
TRB	CSARDVAGGAHYEQYF	TRBV20-1	TRBJ2-7	HLA-A*24:01	MHCI	QYIKWPWYI	Spike	Minervina
TRB	CASSLVLAGGPGNEQFF	TRBV28	TRBJ2-1	HLA-A*24:01	MHCI	QYIKWPWYI	Spike	Minervina
TRB	CASMDLRVSHHNSPLHF	TRBV2	TRBJ1-6	HLA-A*24:01	MHCI	QYIKWPWYI	Spike	Minervina
TRB	CASRNREGDYGYTF	TRBV7-9	TRBJ1-2	HLA-A*24:01	MHCI	QYIKWPWYI	Spike	Minervina
TRB	CASSFESGGSYEQYF	TRBV12-4	TRBJ2-7	HLA-A*24:01	MHCI	QYIKWPWYI	Spike	Minervina
TRB	CASSTLAEETQYF	TRBV27	TRBJ2-5	HLA-A*24:01	MHCI	QYIKWPWYI	Spike	Minervina
TRB	CASSILGLGNEQFF	TRBV19	TRBJ2-1	HLA-A*24:01	MHCI	QYIKWPWYI	Spike	Minervina
TRB	CASSGPGQDPYYEQYF	TRBV2	TRBJ2-7	HLA-A*24:01	MHCI	QYIKWPWYI	Spike	Minervina
TRB	CASSFSGGYNEQFF	TRBV5-1	TRBJ2-1	HLA-A*24:01	MHCI	QYIKWPWYI	Spike	Minervina
TRB	CASSYGTVHSNQPQHF	TRBV12-4	TRBJ1-5	HLA-A*24:01	MHCI	QYIKWPWYI	Spike	Minervina
TRB	CSASPSGVNYEQYF	TRBV20-1	TRBJ2-7	HLA-A*24:01	MHCI	QYIKWPWYI	Spike	Minervina
TRB	CASSLVGQDLSGGYTF	TRBV5-6	TRBJ1-2	HLA-A*24:01	MHCI	QYIKWPWYI	Spike	Minervina
TRB	CASSISLPAYEQYF	TRBV19	TRBJ2-7	HLA-A*24:01	MHCI	QYIKWPWYI	Spike	Minervina
TRB	CSARDAGLAGLEQFF	TRBV20-1	TRBJ2-1	HLA-A*24:01	MHCI	QYIKWPWYI	Spike	Minervina
TRB	CSGEEGPLGETQYF	TRBV29-1	TRBJ2-5	HLA-A*24:01	MHCI	QYIKWPWYI	Spike	Minervina
TRB	CASSSQETQYF	TRBV13	TRBJ2-5	HLA-A*24:01	MHCI	QYIKWPWYI	Spike	Minervina
TRB	CASSIRTGHLPWGWGMNTEAFF	TRBV19	TRBJ1-1	HLA-A*24:01	MHCI	QYIKWPWYI	Spike	Minervina
TRB	CASSSIGRPGPHNQPQHF	TRBV27	TRBJ1-5	HLA-A*24:01	MHCI	QYIKWPWYI	Spike	Minervina
TRB	CASTTTGAWETQYF	TRBV12-4	TRBJ2-5	HLA-A*24:01	MHCI	QYIKWPWYI	Spike	Minervina
TRB	CSARDVALAGGHYEQYF	TRBV20-1	TRBJ2-7	HLA-A*24:01	MHCI	QYIKWPWYI	Spike	Minervina
TRB	CASSWGGPPEAFF	TRBV5-6	TRBJ1-1	HLA-A*24:01	MHCI	QYIKWPWYI	Spike	Minervina
TRB	CASSQDIYGQPQHF	TRBV4-3	TRBJ1-5	HLA-A*24:01	MHCI	QYIKWPWYI	Spike	Minervina
TRB	CASSYGAGEYTGELFF	TRBV6-2	TRBJ2-2	HLA-A*24:01	MHCI	QYIKWPWYI	Spike	Minervina
TRB	CATSREQGSEQFF	TRBV15	TRBJ2-1	HLA-A*24:01	MHCI	QYIKWPWYI	Spike	Minervina
TRB	CAWSWGQTGETQYF	TRBV30	TRBJ2-5	HLA-A*24:01	MHCI	QYIKWPWYI	Spike	Minervina
TRB	CASSLAGGNTDTQYF	TRBV5-6	TRBJ2-3	HLA-A*24:01	MHCI	QYIKWPWYI	Spike	Minervina
TRB	CASSLGTSGGRDTQYF	TRBV7-2	TRBJ2-3	HLA-A*24:01	MHCI	QYIKWPWYI	Spike	Minervina
TRB	CASSWTGGWDQPQHF	TRBV7-2	TRBJ1-5	HLA-A*24:01	MHCI	QYIKWPWYI	Spike	Minervina
TRB	CASSLHDRDAIMNTEAFF	TRBV5-1	TRBJ1-1	HLA-A*24:01	MHCI	QYIKWPWYI	Spike	Minervina
TRB	CAINEGTEYEQYF	TRBV10-3	TRBJ2-7	HLA-A*24:01	MHCI	QYIKWPWYI	Spike	Minervina
TRB	CASSLEPRAGDEQYF	TRBV7-9	TRBJ2-7	HLA-A*24:01	MHCI	QYIKWPWYI	Spike	Minervina
TRB	CSARDVVGGGHYEQYF	TRBV20-1	TRBJ2-7	HLA-A*24:01	MHCI	QYIKWPWYI	Spike	Minervina
TRB	CSAPAGTARPLYGYTF	TRBV20-1	TRBJ1-2	HLA-A*24:01	MHCI	QYIKWPWYI	Spike	Minervina
TRB	CSARELGGETQYF	TRBV20-1	TRBJ2-5	HLA-A*24:01	MHCI	QYIKWPWYI	Spike	Minervina
TRB	CASSVNQGFTGELFF	TRBV6-1	TRBJ2-2	HLA-A*24:01	MHCI	QYIKWPWYI	Spike	Minervina
TRB	CASSPPGYNEKLFF	TRBV18	TRBJ1-4	HLA-A*24:01	MHCI	QYIKWPWYI	Spike	Minervina
TRB	CASSEPGGGRHTDTQYF	TRBV25-1	TRBJ2-3	HLA-A*24:01	MHCI	QYIKWPWYI	Spike	Minervina
TRB	CASSLGSNYGYTF	TRBV7-9	TRBJ1-2	HLA-A*24:01	MHCI	QYIKWPWYI	Spike	Minervina
TRB	CASGGGGSGRGARIRTGELFF	TRBV9	TRBJ2-2	HLA-A*24:01	MHCI	QYIKWPWYI	Spike	Minervina
TRB	CSARDIGLAGLEQFF	TRBV20-1	TRBJ2-1	HLA-A*24:01	MHCI	QYIKWPWYI	Spike	Minervina
TRB	CASSLKRGPYNEQFF	TRBV6-1	TRBJ2-1	HLA-A*24:01	MHCI	QYIKWPWYI	Spike	Minervina
TRB	CASSLWSPEYTEAFF	TRBV7-2	TRBJ1-1	HLA-A*24:01	MHCI	QYIKWPWYI	Spike	Minervina
TRB	CASSQQTGPSGSVYEQFF	TRBV27	TRBJ2-1	HLA-A*24:01	MHCI	QYIKWPWYI	Spike	Minervina
TRB	CASSFGTGVSGNTIYF	TRBV5-6	TRBJ1-3	HLA-A*24:01	MHCI	QYIKWPWYI	Spike	Minervina
TRB	CASSQADLLNTDTQYF	TRBV4-1	TRBJ2-3	HLA-A*24:01	MHCI	QYIKWPWYI	Spike	Minervina
TRB	CASSGEGSRDGYTF	TRBV9	TRBJ1-2	HLA-A*24:01	MHCI	QYIKWPWYI	Spike	Minervina
TRB	CASSKTGGTRNWGEKLFF	TRBV6-1	TRBJ1-4	HLA-A*24:01	MHCI	QYIKWPWYI	Spike	Minervina
TRB	CASSLDWAPGNEQFF	TRBV5-1	TRBJ2-1	HLA-A*24:01	MHCI	QYIKWPWYI	Spike	Minervina
TRB	CSASMAEISNQPQHF	TRBV20-1	TRBJ1-5	HLA-A*24:01	MHCI	QYIKWPWYI	Spike	Minervina
TRB	CASSPPGWEQYF	TRBV7-9	TRBJ2-7	HLA-A*24:01	MHCI	QYIKWPWYI	Spike	Minervina
TRB	CASSQGSGNEQFF	TRBV5-6	TRBJ2-1	HLA-A*24:01	MHCI	QYIKWPWYI	Spike	Minervina
TRB	CASLGQASTDTQYF	TRBV12-4	TRBJ2-3	HLA-A*24:01	MHCI	QYIKWPWYI	Spike	Minervina
TRB	CASRDRISYEQYF	TRBV7-8	TRBJ2-7	HLA-A*24:01	MHCI	QYIKWPWYI	Spike	Minervina
TRB	CSARTWTVSSYEQYF	TRBV20-1	TRBJ2-7	HLA-A*24:01	MHCI	QYIKWPWYI	Spike	Minervina
TRB	CSAKGTGGIGELFF	TRBV20-1	TRBJ2-2	HLA-A*24:01	MHCI	QYIKWPWYI	Spike	Minervina
TRB	CASSQALAGGGNEQFF	TRBV4-2	TRBJ2-1	HLA-A*24:01	MHCI	QYIKWPWYI	Spike	Minervina
TRB	CASSLIGGSSGNTIYF	TRBV2	TRBJ1-3	HLA-A*24:01	MHCI	QYIKWPWYI	Spike	Minervina
TRB	CACPRQGRIYGYTF	TRBV30	TRBJ1-2	HLA-A*24:01	MHCI	QYIKWPWYI	Spike	Minervina
TRB	CASRDGQNQETQYF	TRBV6-2	TRBJ2-5	HLA-A*24:01	MHCI	QYIKWPWYI	Spike	Minervina
TRB	CSARLPGQGVLGGYTF	TRBV20-1	TRBJ1-2	HLA-A*24:01	MHCI	QYIKWPWYI	Spike	Minervina
TRB	CASSLIGTGCCYF	TRBV28	TRBJ2-3	HLA-A*24:01	MHCI	QYIKWPWYI	Spike	Minervina
TRB	CATSERGQGAHQETQYF	TRBV24-1	TRBJ2-5	HLA-A*24:01	MHCI	QYIKWPWYI	Spike	Minervina
TRB	CASSYALGTSYGYTF	TRBV6-2	TRBJ1-2	HLA-A*24:01	MHCI	QYIKWPWYI	Spike	Minervina
TRB	CASSYSGEDTQYF	TRBV6-5	TRBJ2-3	HLA-A*24:01	MHCI	QYIKWPWYI	Spike	Minervina
TRB	CASEGASNTQYF	TRBV2	TRBJ2-3	HLA-A*24:01	MHCI	QYIKWPWYI	Spike	Minervina
TRB	CASSLDGNTEAFF	TRBV7-7	TRBJ1-1	HLA-A*24:01	MHCI	QYIKWPWYI	Spike	Minervina
TRB	CASSLQRELPDTQYF	TRBV27	TRBJ2-3	HLA-A*24:01	MHCI	QYIKWPWYI	Spike	Minervina
TRB	CASSMEPTTGETEAFF	TRBV5-1	TRBJ1-1	HLA-A*24:01	MHCI	QYIKWPWYI	Spike	Minervina
TRB	CAWRDKRYGYTF	TRBV30	TRBJ1-2	HLA-A*24:01	MHCI	QYIKWPWYI	Spike	Minervina
TRB	CSARDLEQSYEQYF	TRBV20-1	TRBJ2-7	HLA-A*24:01	MHCI	QYIKWPWYI	Spike	Minervina
TRB	CASRYGQGSEAFF	TRBV7-9	TRBJ1-1	HLA-A*24:01	MHCI	QYIKWPWYI	Spike	Minervina
TRB	CASSKWGYAGVSYNEQFF	TRBV6-1	TRBJ2-1	HLA-A*24:01	MHCI	QYIKWPWYI	Spike	Minervina
TRB	CASSERQQTYNEQFF	TRBV2	TRBJ2-1	HLA-A*24:01	MHCI	QYIKWPWYI	Spike	Minervina
TRB	CAISGGNEQFF	TRBV10-3	TRBJ2-1	HLA-A*24:01	MHCI	QYIKWPWYI	Spike	Minervina
TRB	CSASADRGIGYEQYF	TRBV20-1	TRBJ2-7	HLA-A*24:01	MHCI	QYIKWPWYI	Spike	Minervina
TRB	CASSQPEQGSNEKLFF	TRBV4-1	TRBJ1-4	HLA-A*24:01	MHCI	QYIKWPWYI	Spike	Minervina
TRB	CSARDTRLAGVEQFF	TRBV20-1	TRBJ2-1	HLA-A*24:01	MHCI	QYIKWPWYI	Spike	Minervina
TRB	CASSQWTGGSGDTQYF	TRBV4-3	TRBJ2-3	HLA-A*24:01	MHCI	QYIKWPWYI	Spike	Minervina
TRB	CAWGTSIMDDTEAFF	TRBV30	TRBJ1-1	HLA-A*24:01	MHCI	QYIKWPWYI	Spike	Minervina
TRB	CASSLFPRGAYEQYF	TRBV28	TRBJ2-7	HLA-A*24:01	MHCI	QYIKWPWYI	Spike	Minervina
TRB	CSARDPGLAGVEQFF	TRBV20-1	TRBJ2-1	HLA-A*24:01	MHCI	QYIKWPWYI	Spike	Minervina
TRB	CAWRAPSGSYEQYF	TRBV30	TRBJ2-7	HLA-A*24:01	MHCI	QYIKWPWYI	Spike	Minervina
TRB	CSAITSGGVDSYEQYF	TRBV20-1	TRBJ2-7	HLA-A*24:01	MHCI	QYIKWPWYI	Spike	Minervina
TRB	CASWGAKYGYTF	TRBV12-4	TRBJ1-2	HLA-A*24:01	MHCI	QYIKWPWYI	Spike	Minervina
TRB	CSARDGMLAGVTQYF	TRBV20-1	TRBJ2-3	HLA-A*24:01	MHCI	QYIKWPWYI	Spike	Minervina
TRB	CASSLAFVFSQIYEQYF	TRBV12-3	TRBJ2-7	HLA-A*24:01	MHCI	QYIKWPWYI	Spike	Minervina
TRB	CASSPQRANTEAFF	TRBV28	TRBJ1-1	HLA-A*24:01	MHCI	QYIKWPWYI	Spike	Minervina
TRB	CASSFGEYISDTQYF	TRBV7-9	TRBJ2-3	HLA-A*24:01	MHCI	QYIKWPWYI	Spike	Minervina
TRB	CASSLASSGGAIKFF	TRBV7-3	TRBJ2-1	HLA-A*24:01	MHCI	QYIKWPWYI	Spike	Minervina
TRB	CASSSLAGGNELYEQYF	TRBV3-1	TRBJ2-7	HLA-A*24:01	MHCI	QYIKWPWYI	Spike	Minervina
TRB	CASSQESGGGYGYTF	TRBV4-3	TRBJ1-2	HLA-A*24:01	MHCI	QYIKWPWYI	Spike	Minervina
TRB	CASSQDSGARNGYTF	TRBV4-3	TRBJ1-2	HLA-A*24:01	MHCI	QYIKWPWYI	Spike	Minervina
TRB	CASSFGGPPEAFF	TRBV5-6	TRBJ1-1	HLA-A*24:01	MHCI	QYIKWPWYI	Spike	Minervina
TRB	CSANAGSGNTIYF	TRBV20-1	TRBJ1-3	HLA-A*24:01	MHCI	QYIKWPWYI	Spike	Minervina
TRB	CSASGERGYTF	TRBV20-1	TRBJ1-2	HLA-A*24:01	MHCI	QYIKWPWYI	Spike	Minervina
TRB	CASRPGQGLIDEQYF	TRBV19	TRBJ2-7	HLA-A*24:01	MHCI	QYIKWPWYI	Spike	Minervina
TRB	CASSIGPGQENEQFF	TRBV19	TRBJ2-1	HLA-A*24:01	MHCI	QYIKWPWYI	Spike	Minervina
TRB	CASSHPGRHGLEQYF	TRBV28	TRBJ2-7	HLA-A*24:01	MHCI	QYIKWPWYI	Spike	Minervina
TRB	CATSGADTGELFF	TRBV10-3	TRBJ2-2	HLA-A*24:01	MHCI	QYIKWPWYI	Spike	Minervina
TRB	CASSSGQGDYSNQPQHF	TRBV27	TRBJ1-5	HLA-A*24:01	MHCI	QYIKWPWYI	Spike	Minervina
TRB	CASSLSYTF	TRBV2	TRBJ1-2	HLA-A*24:01	MHCI	QYIKWPWYI	Spike	Minervina
TRB	CASSLAWGDSGTSGETQYF	TRBV7-2	TRBJ2-5	HLA-A*24:01	MHCI	QYIKWPWYI	Spike	Minervina
TRB	CASSLVTAEAFF	TRBV11-1	TRBJ1-1	HLA-A*24:01	MHCI	QYIKWPWYI	Spike	Minervina
TRB	CASSERAGTSGFARSYNEQFF	TRBV11-1	TRBJ2-1	HLA-A*24:01	MHCI	QYIKWPWYI	Spike	Minervina
TRB	CASSFGLGQGSDTQYF	TRBV12-3	TRBJ2-3	HLA-A*24:01	MHCI	QYIKWPWYI	Spike	Minervina
TRB	CASSEGLAGPYEQYF	TRBV7-2	TRBJ2-7	HLA-A*24:01	MHCI	QYIKWPWYI	Spike	Minervina
TRB	CASSPDQRTQYF	TRBV12-4	TRBJ2-5	HLA-A*24:01	MHCI	QYIKWPWYI	Spike	Minervina
TRB	CASSQDRGDYYNEQFF	TRBV4-1	TRBJ2-1	HLA-A*24:01	MHCI	QYIKWPWYI	Spike	Minervina
TRB	CASSLIAGGPIVRFEDTQYF	TRBV7-2	TRBJ2-3	HLA-A*24:01	MHCI	QYIKWPWYI	Spike	Minervina
TRB	CASSLGAPEQFF	TRBV5-6	TRBJ2-1	HLA-A*24:01	MHCI	QYIKWPWYI	Spike	Sheetikov
TRB	CASSYGRAYNEQFF	TRBV5-6	TRBJ2-1	HLA-A*24:01	MHCI	QYIKWPWYI	Spike	Sheetikov
TRB	CSARTSLAALEQYF	TRBV20-1	TRBJ2-7	HLA-A*24:01	MHCI	QYIKWPWYI	Spike	Sheetikov
TRB	CASSPLNTEAFF	TRBV5-6	TRBJ1-1	HLA-A*24:01	MHCI	QYIKWPWYI	Spike	Sheetikov
TRB	CASSLVGGNSNQPQHF	TRBV5-6	TRBJ1-5	HLA-A*24:01	MHCI	QYIKWPWYI	Spike	Sheetikov
TRB	CASSQSTSGRTYEQYF	TRBV23-1	TRBJ2-7	HLA-A*24:01	MHCI	QYIKWPWYI	Spike	Sheetikov
TRB	CASSYGDSPYEQYF	TRBV7-9	TRBJ2-7	HLA-A*24:01	MHCI	QYIKWPWYI	Spike	Sheetikov
TRB	CASSLNRGTDTQYF	TRBV5-6	TRBJ2-3	HLA-A*24:01	MHCI	QYIKWPWYI	Spike	Sheetikov
TRB	CASSSPGQGPLGYTF	TRBV19	TRBJ1-2	HLA-A*24:01	MHCI	QYIKWPWYI	Spike	Sheetikov
TRB	CACRGNPGELFF	TRBV6-5	TRBJ2-2	HLA-A*24:01	MHCI	QYIKWPWYI	Spike	Sheetikov
TRB	RASSLLPYF	TRBV7-3	TRBJ2-7	HLA-A*24:01	MHCI	QYIKWPWYI	Spike	Sheetikov
TRB	CASRSNTEAFF	TRBV6-5	TRBJ1-1	HLA-A*24:01	MHCI	QYIKWPWYI	Spike	Sheetikov
TRB	CSAEPSGSNYEQYF	TRBV20-1	TRBJ2-7	HLA-A*24:01	MHCI	QYIKWPWYI	Spike	Sheetikov
TRB	CSARDLAQAYEQYF	TRBV20-1	TRBJ2-7	HLA-A*24:01	MHCI	QYIKWPWYI	Spike	Sheetikov
TRB	CASCASPNSNQPQHF	TRBV19	TRBJ1-5	HLA-A*24:01	MHCI	QYIKWPWYI	Spike	Sheetikov
TRB	CASSPGTIGLNTGELFF	TRBV19	TRBJ2-2	HLA-A*24:01	MHCI	QYIKWPWYI	Spike	Sheetikov
TRB	CASSLGGNGFYEQYF	TRBV5-6	TRBJ2-7	HLA-A*24:01	MHCI	QYIKWPWYI	Spike	Sheetikov
TRB	CASSLGGSLVVVYEQYF	TRBV5-6	TRBJ2-7	HLA-A*24:01	MHCI	QYIKWPWYI	Spike	Sheetikov
TRB	CASRSGGELFF	TRBV6-5	TRBJ2-2	HLA-A*24:01	MHCI	QYIKWPWYI	Spike	Sheetikov
TRB	CASSPNSGVNTGELFF	TRBV5-6	TRBJ2-2	HLA-A*24:01	MHCI	QYIKWPWYI	Spike	Sheetikov
TRB	CSAIELGVNYGYTF	TRBV20-1	TRBJ1-2	HLA-A*24:01	MHCI	QYIKWPWYI	Spike	Sheetikov
TRB	CASSLAGGSAYGYTF	TRBV5-6	TRBJ1-2	HLA-A*24:01	MHCI	QYIKWPWYI	Spike	Sheetikov
TRB	CASSLNTPVNEQFF	TRBV5-6	TRBJ2-1	HLA-A*24:01	MHCI	QYIKWPWYI	Spike	Sheetikov
TRB	CASSFNRGYYGYTF	TRBV5-6	TRBJ1-2	HLA-A*24:01	MHCI	QYIKWPWYI	Spike	Sheetikov
TRB	CASSFGGSPLHF	TRBV28	TRBJ1-6	HLA-A*24:01	MHCI	QYIKWPWYI	Spike	Sheetikov
TRB	CASSLNAGNTIYF	TRBV5-6	TRBJ1-3	HLA-A*24:01	MHCI	QYIKWPWYI	Spike	Sheetikov
TRB	CSARYQRGAYEQYF	TRBV20-1	TRBJ2-7	HLA-A*24:01	MHCI	QYIKWPWYI	Spike	Sheetikov
TRB	CSARDTTTGGHYEQYF	TRBV20-1	TRBJ2-7	HLA-A*24:01	MHCI	QYIKWPWYI	Spike	Sheetikov
TRB	CASSLGGGTFYGYTF	TRBV5-6	TRBJ1-2	HLA-A*24:01	MHCI	QYIKWPWYI	Spike	Sheetikov
TRB	CASSGSGGGSQFF	TRBV5-6	TRBJ2-1	HLA-A*24:01	MHCI	QYIKWPWYI	Spike	Sheetikov
TRB	CSARERGLALFHEQFF	TRBV20-1	TRBJ2-1	HLA-A*24:01	MHCI	QYIKWPWYI	Spike	Sheetikov
TRB	CSARDIGQAYEQYF	TRBV20-1	TRBJ2-7	HLA-A*24:01	MHCI	QYIKWPWYI	Spike	Sheetikov
TRB	CASSQGGGGEQYF	TRBV5-6	TRBJ2-7	HLA-A*24:01	MHCI	QYIKWPWYI	Spike	Sheetikov
TRB	CASSYGRGNQPQHF	TRBV5-6	TRBJ1-5	HLA-A*24:01	MHCI	QYIKWPWYI	Spike	Sheetikov
TRB	CSARDRDRAYEQYF	TRBV20-1	TRBJ2-7	HLA-A*24:01	MHCI	QYIKWPWYI	Spike	Sheetikov
TRB	CASSYSQGVETQYF	TRBV6-5	TRBJ2-5	HLA-A*24:01	MHCI	QYIKWPWYI	Spike	Sheetikov
TRB	CASSLERAHGYTF	TRBV28	TRBJ1-2	HLA-A*24:01	MHCI	QYIKWPWYI	Spike	Sheetikov
TRB	CASSLNVGGHYGYTF	TRBV5-6	TRBJ1-2	HLA-A*24:01	MHCI	QYIKWPWYI	Spike	Sheetikov
TRB	CASSLEAGGQVDTQYF	TRBV5-1	TRBJ2-3	HLA-A*24:01	MHCI	QYIKWPWYI	Spike	Sheetikov
TRB	CASSQEGARVYNEQFF	TRBV4-1	TRBJ2-1	HLA-A*24:01	MHCI	QYIKWPWYI	Spike	Sheetikov
TRB	CASSLVGPNTEAFF	TRBV5-6	TRBJ1-1	HLA-A*24:01	MHCI	QYIKWPWYI	Spike	Sheetikov
TRB	CASSQERQGVSLAEAFF	TRBV4-1	TRBJ1-1	HLA-A*24:01	MHCI	QYIKWPWYI	Spike	Adaptive
TRB	CATSDTSLRSGANVLTF	TRBV24-1	TRBJ2-6	HLA-A*24:01	MHCI	QYIKWPWYI	Spike	Adaptive
TRB	CASWDRGNDNEQFF	TRBV19-1	TRBJ2-1	HLA-A*24:01	MHCI	QYIKWPWYI	Spike	Adaptive
TRB	CSARSSELAGVEQFF	TRBV20	TRBJ2-1	HLA-A*24:01	MHCI	QYIKWPWYI	Spike	Adaptive
TRB	CASMVGDYGYTF	TRBV2-1	TRBJ1-2	HLA-A*24:01	MHCI	QYIKWPWYI	Spike	Adaptive
TRB	CASSPHNNEQFF	TRBV4-1	TRBJ2-1	HLA-A*24:01	MHCI	QYIKWPWYI	Spike	Adaptive
TRB	CSVEDSETYEQYF	TRBV29-1	TRBJ2-7	HLA-A*24:01	MHCI	QYIKWPWYI	Spike	Adaptive
TRB	CSASTVGGQFVDEQFF	TRBV20-1	TRBJ2-1	HLA-A*24:01	MHCI	QYIKWPWYI	Spike	Adaptive
TRB	CASSLEQGWNTF	TRBV7-9	TRBJ1-2	HLA-A*24:01	MHCI	QYIKWPWYI	Spike	Adaptive
TRB	CASSQNFPGFQGTFSNTEAFF	TRBV3-1/03-2	TRBJ1-1	HLA-A*24:01	MHCI	QYIKWPWYI	Spike	Adaptive
TRB	CSARALEEGSYEQYF	TRBV20	TRBJ2-7	HLA-A*24:01	MHCI	QYIKWPWYI	Spike	Adaptive
TRB	CASSDGVFYEQYF	TRBV2-1	TRBJ2-7	HLA-A*24:01	MHCI	QYIKWPWYI	Spike	Adaptive
TRB	CASSDRRDLVPF	TRBV2-1	TRBJ2-3	HLA-A*24:01	MHCI	QYIKWPWYI	Spike	Adaptive
TRB	CASRTNNEQFF	TRBV6-5	TRBJ2-1	HLA-A*24:01	MHCI	QYIKWPWYI	Spike	Adaptive
TRB	CASSWGGYTEAFF	TRBV28-1	TRBJ1-1	HLA-A*24:01	MHCI	QYIKWPWYI	Spike	Adaptive
TRB	CSAREQNTGELFF	TRBV20	TRBJ2-2	HLA-A*24:01	MHCI	QYIKWPWYI	Spike	Adaptive
TRB	CSARTWELAGIEQYF	TRBV20	TRBJ2-7	HLA-A*24:01	MHCI	QYIKWPWYI	Spike	Adaptive
TRB	CASSKPGQGDVDTQYF	TRBV21-1	TRBJ2-3	HLA-A*24:01	MHCI	QYIKWPWYI	Spike	Adaptive
TRB	CASDRGGVEQYF	TRBV28-1	TRBJ2-7	HLA-A*24:01	MHCI	QYIKWPWYI	Spike	Adaptive
TRB	CASSSWGTDQETQYF	TRBV11-2	TRBJ2-5	HLA-A*24:01	MHCI	QYIKWPWYI	Spike	Adaptive
TRB	CASSLAGVDEQYF	TRBV28-1	TRBJ2-7	HLA-A*24:01	MHCI	QYIKWPWYI	Spike	Adaptive
TRB	CASSPWDMSYEQYF	TRBV7-9	TRBJ2-7	HLA-A*24:01	MHCI	QYIKWPWYI	Spike	Adaptive
TRB	CASSPTGLWPTEQFF	TRBV28-1	TRBJ2-1	HLA-A*24:01	MHCI	QYIKWPWYI	Spike	Adaptive
TRB	CSASIIGSGQVSNEKLFF	TRBV20	TRBJ1-4	HLA-A*24:01	MHCI	QYIKWPWYI	Spike	Adaptive
TRB	CASSSPRLGDTDTQYF	TRBV28-1	TRBJ2-3	HLA-A*24:01	MHCI	QYIKWPWYI	Spike	Adaptive
TRB	CASSRGADTQYF	TRBV5-6	TRBJ2-3	HLA-A*24:01	MHCI	QYIKWPWYI	Spike	Adaptive
TRB	CASRDSGTGNNEQFF	TRBV25-1	TRBJ2-1	HLA-A*24:01	MHCI	QYIKWPWYI	Spike	Adaptive
TRB	CASSWQPTEGDTEAFF	TRBV5-1	TRBJ1-1	HLA-A*24:01	MHCI	QYIKWPWYI	Spike	Adaptive
TRB	CASSYPAANVLTF	TRBV6-5	TRBJ2-6	HLA-A*24:01	MHCI	QYIKWPWYI	Spike	Adaptive
TRB	CATSDLTSGMGEDTQYF	TRBV24-1	TRBJ2-3	HLA-A*24:01	MHCI	QYIKWPWYI	Spike	Adaptive
TRB	CASSPSPSGDIQYF	TRBV28-1	TRBJ2-4	HLA-A*24:01	MHCI	QYIKWPWYI	Spike	Adaptive
TRB	CSARNRDEAYEQYF	TRBV20	TRBJ2-7	HLA-A*24:01	MHCI	QYIKWPWYI	Spike	Adaptive
TRB	CASSVGQGFNYGYTF	TRBV2-1	TRBJ1-2	HLA-A*24:01	MHCI	QYIKWPWYI	Spike	Adaptive
TRB	CASSMIADQPQHF	TRBV19-1	TRBJ1-5	HLA-A*24:01	MHCI	QYIKWPWYI	Spike	Adaptive
TRB	CASSLLWVGLAGTDTQYF	TRBV27-1	TRBJ2-3	HLA-A*24:01	MHCI	QYIKWPWYI	Spike	Adaptive
TRB	CASTLGRRLNTEAFF	TRBV19-1	TRBJ1-1	HLA-A*24:01	MHCI	QYIKWPWYI	Spike	Adaptive
TRB	CAIGESYSNQPQHF	TRBV28-1	TRBJ1-5	HLA-A*24:01	MHCI	QYIKWPWYI	Spike	Adaptive
TRB	CSARDLQVSYEQYF	TRBV20	TRBJ2-7	HLA-A*24:01	MHCI	QYIKWPWYI	Spike	Adaptive
TRB	CASPDSTEAFF	TRBV6-5	TRBJ1-1	HLA-A*24:01	MHCI	QYIKWPWYI	Spike	Adaptive
TRB	CSARGGTRRDEQFF	TRBV20	TRBJ2-1	HLA-A*24:01	MHCI	QYIKWPWYI	Spike	Adaptive
TRB	CASRPGTGSSYNSPLHF	TRBV28-1	TRBJ1-6	HLA-A*24:01	MHCI	QYIKWPWYI	Spike	Adaptive
TRB	CAITAENSYEQYF	TRBV10-3	TRBJ2-7	HLA-A*24:01	MHCI	QYIKWPWYI	Spike	Adaptive
TRB	CASSPGLAGVGETQYF	TRBV4-3	TRBJ2-5	HLA-A*24:01	MHCI	QYIKWPWYI	Spike	Adaptive
TRB	CSAAGREGIYEQYF	TRBV20	TRBJ2-7	HLA-A*24:01	MHCI	QYIKWPWYI	Spike	Adaptive
TRB	CSALSTGLARTDTQYF	TRBV20	TRBJ2-3	HLA-A*24:01	MHCI	QYIKWPWYI	Spike	Adaptive
TRB	CSARDFLAHVTYNEQFF	TRBV20	TRBJ2-1	HLA-A*24:01	MHCI	QYIKWPWYI	Spike	Adaptive
TRB	CASSVDVTGAYEQYF	TRBV7-7	TRBJ2-7	HLA-A*24:01	MHCI	QYIKWPWYI	Spike	Adaptive
TRB	CATSAPGQGDAEQYF	TRBV24-1	TRBJ2-7	HLA-A*24:01	MHCI	QYIKWPWYI	Spike	Adaptive
TRB	CASSYRSDGGELFF	TRBV6-5	TRBJ2-2	HLA-A*24:01	MHCI	QYIKWPWYI	Spike	Adaptive
TRB	CASSPQLAGYETQYF	TRBV27-1	TRBJ2-5	HLA-A*24:01	MHCI	QYIKWPWYI	Spike	Adaptive
TRB	CASSQAGAFEQFF	TRBV28-1	TRBJ2-1	HLA-A*24:01	MHCI	QYIKWPWYI	Spike	Adaptive
TRB	CASSSSQGGYGYTF	TRBV7-8	TRBJ1-2	HLA-A*24:01	MHCI	QYIKWPWYI	Spike	Adaptive
TRB	CASSYLLAGGPVQFF	TRBV6-5	TRBJ2-1	HLA-A*24:01	MHCI	QYIKWPWYI	Spike	Adaptive
TRB	CAWSVEGALNTEAFF	TRBV30-1	TRBJ1-1	HLA-A*24:01	MHCI	QYIKWPWYI	Spike	Adaptive
TRB	CASSQGQGPSGRAPVEQYF	TRBV3-1/03-2	TRBJ2-7	HLA-A*24:01	MHCI	QYIKWPWYI	Spike	Adaptive
TRB	CASSADGKYYEQYF	TRBV19-1	TRBJ2-7	HLA-A*24:01	MHCI	QYIKWPWYI	Spike	Adaptive
TRB	CASSLLPLSYEQYF	TRBV7-8	TRBJ2-7	HLA-A*24:01	MHCI	QYIKWPWYI	Spike	Adaptive
TRB	CSARPTGDQAYEQYF	TRBV20	TRBJ2-7	HLA-A*24:01	MHCI	QYIKWPWYI	Spike	Adaptive
TRB	CASTTVDSDTGELFF	TRBV19-1	TRBJ2-2	HLA-A*24:01	MHCI	QYIKWPWYI	Spike	Adaptive
TRB	CASSTQTATYEQYF	TRBV27-1	TRBJ2-7	HLA-A*24:01	MHCI	QYIKWPWYI	Spike	Adaptive
TRB	CSASVAAYEQYF	TRBV20	TRBJ2-7	HLA-A*24:01	MHCI	QYIKWPWYI	Spike	Adaptive
TRB	CATSSPETDSTDTQYF	TRBV24-1	TRBJ2-3	HLA-A*24:01	MHCI	QYIKWPWYI	Spike	Adaptive
TRB	CASSLRSGGQGSLGNTEAFF	TRBV13-1	TRBJ1-1	HLA-A*24:01	MHCI	QYIKWPWYI	Spike	Adaptive
TRB	CSARDLELAGGHYEQYF	TRBV20	TRBJ2-7	HLA-A*24:01	MHCI	QYIKWPWYI	Spike	Adaptive
TRB	CASSYAGNYGYTF	TRBV6-5	TRBJ1-2	HLA-A*24:01	MHCI	QYIKWPWYI	Spike	Adaptive
TRB	CASSVETSGRGGYNEQFF	TRBV9-1	TRBJ2-1	HLA-A*24:01	MHCI	QYIKWPWYI	Spike	Adaptive
TRB	CASSLDSSNTEAFF	TRBV5-1	TRBJ1-1	HLA-A*24:01	MHCI	QYIKWPWYI	Spike	Adaptive
TRB	CASSLYRVGYEQYF	TRBV28-1	TRBJ2-7	HLA-A*24:01	MHCI	QYIKWPWYI	Spike	Adaptive
TRB	CASSGYPYEQYF	TRBV28-1	TRBJ2-7	HLA-A*24:01	MHCI	QYIKWPWYI	Spike	Adaptive
TRB	CASSLGQGNYNEQFF	TRBV5-4	TRBJ2-1	HLA-A*24:01	MHCI	QYIKWPWYI	Spike	Adaptive
TRB	CASSPPGLAGVEQYF	TRBV28-1	TRBJ2-7	HLA-A*24:01	MHCI	QYIKWPWYI	Spike	Adaptive
TRB	CASSPGERGDPTGETQYF	TRBV5-1	TRBJ2-5	HLA-A*24:01	MHCI	QYIKWPWYI	Spike	Adaptive
TRB	CASSLYPDGYNEQFF	TRBV28-1	TRBJ2-1	HLA-A*24:01	MHCI	QYIKWPWYI	Spike	Adaptive
TRB	CASSYSPGESTDTQYF	TRBV5-1	TRBJ2-3	HLA-A*24:01	MHCI	QYIKWPWYI	Spike	Adaptive
TRB	CASSHWEDSSTEQFF	TRBV11-1	TRBJ2-1	HLA-A*24:01	MHCI	QYIKWPWYI	Spike	Adaptive
TRB	CASSWGQGGFETQYF	TRBV6-5	TRBJ2-5	HLA-A*24:01	MHCI	QYIKWPWYI	Spike	Adaptive
TRB	CASSLVGVIGEQYF	TRBV5-8	TRBJ2-7	HLA-A*24:01	MHCI	QYIKWPWYI	Spike	Adaptive
TRB	CATSDLAGDDEQFF	TRBV24-1	TRBJ2-1	HLA-A*24:01	MHCI	QYIKWPWYI	Spike	Adaptive
TRB	CASSLLANEQFF	TRBV13-1	TRBJ2-1	HLA-A*24:01	MHCI	QYIKWPWYI	Spike	Adaptive
TRB	CASSWDRVEQYF	TRBV11-3	TRBJ2-7	HLA-A*24:01	MHCI	QYIKWPWYI	Spike	Adaptive
TRB	CASSHRDSLTIGQETQYF	TRBV14-1	TRBJ2-5	HLA-A*24:01	MHCI	QYIKWPWYI	Spike	Adaptive
TRB	CSAPGLAGLYEQYF	TRBV20	TRBJ2-7	HLA-A*24:01	MHCI	QYIKWPWYI	Spike	Adaptive
TRB	CASSLLAGGYNEQFF	TRBV27-1	TRBJ2-1	HLA-A*24:01	MHCI	QYIKWPWYI	Spike	Adaptive
TRB	CSVPGEEGLYEQYF	TRBV29-1	TRBJ2-7	HLA-A*24:01	MHCI	QYIKWPWYI	Spike	Adaptive
TRB	CATSREDTYQETQYF	TRBV15-1	TRBJ2-5	HLA-A*24:01	MHCI	QYIKWPWYI	Spike	Adaptive
TRB	CASSFLAGGSTGELFF	TRBV5-6	TRBJ2-2	HLA-A*24:01	MHCI	QYIKWPWYI	Spike	Adaptive
TRB	CASTEGASGQETQYF	TRBV9-1	TRBJ2-5	HLA-A*24:01	MHCI	QYIKWPWYI	Spike	Adaptive
TRB	CASRQRGKRPTSYGYTF	TRBV6-7	TRBJ1-2	HLA-A*24:01	MHCI	QYIKWPWYI	Spike	Adaptive
TRB	CASSQVKGAGEQYF	TRBV4-1	TRBJ2-7	HLA-A*24:01	MHCI	QYIKWPWYI	Spike	Adaptive
TRB	CASYGQNTYEQYF	TRBV18-1	TRBJ2-7	HLA-A*24:01	MHCI	QYIKWPWYI	Spike	Adaptive
TRB	CASSHLPGWLEAGELFF	TRBV27-1	TRBJ2-2	HLA-A*24:01	MHCI	QYIKWPWYI	Spike	Adaptive
TRB	CATSDLEGQDNEQFF	TRBV24-1	TRBJ2-1	HLA-A*24:01	MHCI	QYIKWPWYI	Spike	Adaptive
TRB	CASSSSGQGITEAFF	TRBV28-1	TRBJ1-1	HLA-A*24:01	MHCI	QYIKWPWYI	Spike	Adaptive
TRB	CSAREILAERNTGELFF	TRBV20	TRBJ2-2	HLA-A*24:01	MHCI	QYIKWPWYI	Spike	Adaptive
TRB	CASSLRGGIGEQYF	TRBV28-1	TRBJ2-7	HLA-A*24:01	MHCI	QYIKWPWYI	Spike	Adaptive
TRB	CATSDPLAANTGELFF	TRBV24-1	TRBJ2-2	HLA-A*24:01	MHCI	QYIKWPWYI	Spike	Adaptive
TRB	CSVELLGTTYNEQFF	TRBV29-1	TRBJ2-1	HLA-A*24:01	MHCI	QYIKWPWYI	Spike	Adaptive
TRB	CASTTGEGYEQYF	TRBV6-5	TRBJ2-7	HLA-A*24:01	MHCI	QYIKWPWYI	Spike	Adaptive
TRB	CASSLGQGQETQYF	TRBV5-6	TRBJ2-5	HLA-A*24:01	MHCI	QYIKWPWYI	Spike	Adaptive
TRB	CASSEAGAYEQYF	TRBV25-1	TRBJ2-7	HLA-A*24:01	MHCI	QYIKWPWYI	Spike	Adaptive
TRB	CASSQDEVGGYEQYF	TRBV4-3	TRBJ2-7	HLA-A*24:01	MHCI	QYIKWPWYI	Spike	Adaptive
TRB	CASSLGGSPYEQYF	TRBV5-6	TRBJ2-7	HLA-A*24:01	MHCI	QYIKWPWYI	Spike	Adaptive
TRB	CASSLTSETTGELFF	TRBV5-1	TRBJ2-2	HLA-A*24:01	MHCI	QYIKWPWYI	Spike	Adaptive
TRB	CASSISGGTEAFF	TRBV5-6	TRBJ1-1	HLA-A*24:01	MHCI	QYIKWPWYI	Spike	Adaptive
TRB	CASSYQLAGELLF	TRBV6-5	TRBJ2-1	HLA-A*24:01	MHCI	QYIKWPWYI	Spike	Adaptive
TRB	CSAGLGGVGPADEQYF	TRBV20	TRBJ2-7	HLA-A*24:01	MHCI	QYIKWPWYI	Spike	Adaptive
TRB	CASSFGQVGEKLFF	TRBV11-1	TRBJ1-4	HLA-A*24:01	MHCI	QYIKWPWYI	Spike	Adaptive
TRB	CSARDIGQGAGNTIYF	TRBV20	TRBJ1-3	HLA-A*24:01	MHCI	QYIKWPWYI	Spike	Adaptive
TRB	CASSLIRELEQFF	TRBV27-1	TRBJ2-1	HLA-A*24:01	MHCI	QYIKWPWYI	Spike	Adaptive
TRB	CASSD*RERELFF	TRBV9-1	TRBJ2-2	HLA-A*24:01	MHCI	QYIKWPWYI	Spike	Adaptive
TRB	CASSFQGYQPQHF	TRBV28-1	TRBJ1-5	HLA-A*24:01	MHCI	QYIKWPWYI	Spike	Adaptive
TRB	CASSYTGGSFYEQYF	TRBV5-6	TRBJ2-7	HLA-A*24:01	MHCI	QYIKWPWYI	Spike	Adaptive
TRB	CASSSVGSGLWEQYF	TRBV28-1	TRBJ2-7	HLA-A*24:01	MHCI	QYIKWPWYI	Spike	Adaptive
TRB	CASSSSGSDEQFF	TRBV5-6	TRBJ2-1	HLA-A*24:01	MHCI	QYIKWPWYI	Spike	Adaptive
TRB	CASSSEGLGPGELFF	TRBV28-1	TRBJ2-2	HLA-A*24:01	MHCI	QYIKWPWYI	Spike	Adaptive
TRB	CASSEGGRFDTQYF	TRBV2-1	TRBJ2-3	HLA-A*24:01	MHCI	QYIKWPWYI	Spike	Adaptive
TRB	CASSLAGVIPYEQYF	TRBV28-1	TRBJ2-7	HLA-A*24:01	MHCI	QYIKWPWYI	Spike	Adaptive
TRB	CASSVAGGQYNEQFF	TRBV10-2	TRBJ2-1	HLA-A*24:01	MHCI	QYIKWPWYI	Spike	Adaptive
TRB	CASSPFLGNQPQHF	TRBV9-1	TRBJ1-5	HLA-A*24:01	MHCI	QYIKWPWYI	Spike	Adaptive
TRB	CATKASGNPDNEQFF	TRBV24-1	TRBJ2-1	HLA-A*24:01	MHCI	QYIKWPWYI	Spike	Adaptive
TRB	CASSYWQGYEQYF	TRBV27-1	TRBJ2-7	HLA-A*24:01	MHCI	QYIKWPWYI	Spike	Adaptive
TRB	CASSPDRGAPLHF	TRBV11-2	TRBJ1-6	HLA-A*24:01	MHCI	QYIKWPWYI	Spike	Adaptive
TRB	CASSFHPVGSNQPQHF	TRBV28-1	TRBJ1-5	HLA-A*24:01	MHCI	QYIKWPWYI	Spike	Adaptive
TRB	CASSPAHLGGDNEQFF	TRBV7-9	TRBJ2-1	HLA-A*24:01	MHCI	QYIKWPWYI	Spike	Adaptive
TRB	CATSRARAIQETQYF	TRBV15-1	TRBJ2-5	HLA-A*24:01	MHCI	QYIKWPWYI	Spike	Adaptive
TRB	CASSLGTDGLAGVYEQFF	TRBV5-1	TRBJ2-1	HLA-A*24:01	MHCI	QYIKWPWYI	Spike	Adaptive
TRB	CASSQPPPGGLEDTQYF	TRBV3-1/03-2	TRBJ2-3	HLA-A*24:01	MHCI	QYIKWPWYI	Spike	Adaptive
TRB	CASSDRPEAFF	TRBV2-1	TRBJ1-1	HLA-A*24:01	MHCI	QYIKWPWYI	Spike	Adaptive
TRB	CSVEDFSGSYNEQFF	TRBV29-1	TRBJ2-1	HLA-A*24:01	MHCI	QYIKWPWYI	Spike	Adaptive
TRB	CASSEAGPFTDYEQYF	TRBV6-1	TRBJ2-7	HLA-A*24:01	MHCI	QYIKWPWYI	Spike	Adaptive
TRB	CASSQDREYEQYF	TRBV3-1/03-2	TRBJ2-7	HLA-A*24:01	MHCI	QYIKWPWYI	Spike	Adaptive
TRB	CASSPLGPADSYNEQFF	TRBV4-1	TRBJ2-1	HLA-A*24:01	MHCI	QYIKWPWYI	Spike	Adaptive
TRB	CASSLAGGEEQYF	TRBV5-8	TRBJ2-7	HLA-A*24:01	MHCI	QYIKWPWYI	Spike	Adaptive
TRB	CASSIVRDSYNEQFF	TRBV19-1	TRBJ2-1	HLA-A*24:01	MHCI	QYIKWPWYI	Spike	Adaptive
TRB	CASSQDTAYYNEQFF	TRBV4-2	TRBJ2-1	HLA-A*24:01	MHCI	QYIKWPWYI	Spike	Adaptive
TRB	CASSFFGNDEQFF	TRBV7-9	TRBJ2-1	HLA-A*24:01	MHCI	QYIKWPWYI	Spike	Adaptive
TRB	CASSYNSGHEQFF	TRBV6-5	TRBJ2-1	HLA-A*24:01	MHCI	QYIKWPWYI	Spike	Adaptive
TRB	CASSYLGTVHEAFF	TRBV19-1	TRBJ1-1	HLA-A*24:01	MHCI	QYIKWPWYI	Spike	Adaptive
TRB	CASSSDYEQYF	TRBV6-5	TRBJ2-7	HLA-A*24:01	MHCI	QYIKWPWYI	Spike	Adaptive
TRB	CASSFPGETQYF	TRBV28-1	TRBJ2-5	HLA-A*24:01	MHCI	QYIKWPWYI	Spike	Adaptive
TRB	CSALGGMNGYTF	TRBV20	TRBJ1-2	HLA-A*24:01	MHCI	QYIKWPWYI	Spike	Adaptive
TRB	CASSPGGGSYEQYF	TRBV5-6	TRBJ2-7	HLA-A*24:01	MHCI	QYIKWPWYI	Spike	Adaptive
TRB	CASSLGTGAANEKLFF	TRBV5-6	TRBJ1-4	HLA-A*24:01	MHCI	QYIKWPWYI	Spike	Adaptive
TRB	CASSFLPQGSTYEQYF	TRBV6-2/06-3	TRBJ2-7	HLA-A*24:01	MHCI	QYIKWPWYI	Spike	Adaptive
TRB	CASSQEVEDTHNNEQFF	TRBV4-3	TRBJ2-1	HLA-A*24:01	MHCI	QYIKWPWYI	Spike	Adaptive
TRB	CASSLGQGLSHEQFF	TRBV7-9	TRBJ2-1	HLA-A*24:01	MHCI	QYIKWPWYI	Spike	Adaptive
TRB	CASRVDRSTEAFF	TRBV6-5	TRBJ1-1	HLA-A*24:01	MHCI	QYIKWPWYI	Spike	Adaptive
TRB	CSARDIGRARGAGFNEQFF	TRBV20	TRBJ2-1	HLA-A*24:01	MHCI	QYIKWPWYI	Spike	Adaptive
TRB	CSARDPRVAGAAYEQYF	TRBV20	TRBJ2-7	HLA-A*24:01	MHCI	QYIKWPWYI	Spike	Adaptive
TRB	CASSLGTAYNQPQHF	TRBV5-6	TRBJ1-5	HLA-A*24:01	MHCI	QYIKWPWYI	Spike	Adaptive
TRB	CSVDGLVHGGETQYF	TRBV29-1	TRBJ2-5	HLA-A*24:01	MHCI	QYIKWPWYI	Spike	Adaptive
TRB	CASSQEASGSPPYNEQFF	TRBV4-1	TRBJ2-1	HLA-A*24:01	MHCI	QYIKWPWYI	Spike	Adaptive
TRB	CASSTAGLAIYEQYF	TRBV28-1	TRBJ2-7	HLA-A*24:01	MHCI	QYIKWPWYI	Spike	Adaptive
TRB	CAIRDPGLAGVGADEQFF	TRBV10-3	TRBJ2-1	HLA-A*24:01	MHCI	QYIKWPWYI	Spike	Adaptive
TRB	CASIGVSYEQYF	TRBV6-5	TRBJ2-7	HLA-A*24:01	MHCI	QYIKWPWYI	Spike	Adaptive
TRB	CASSLLGLAGGLGYNEQFF	TRBV11	TRBJ2-1	HLA-A*24:01	MHCI	QYIKWPWYI	Spike	Adaptive
TRB	CASSLSPGGTEAFF	TRBV28-1	TRBJ1-1	HLA-A*24:01	MHCI	QYIKWPWYI	Spike	Adaptive
TRB	CATKGLAGEANTGELFF	TRBV24-1	TRBJ2-2	HLA-A*24:01	MHCI	QYIKWPWYI	Spike	Adaptive
TRB	CGSQVWDTGELFF	TRBV28-1	TRBJ2-2	HLA-A*24:01	MHCI	QYIKWPWYI	Spike	Adaptive
TRB	CASSQDKSSIYEQYF	TRBV4-3	TRBJ2-7	HLA-A*24:01	MHCI	QYIKWPWYI	Spike	Adaptive
TRB	CASRSGTGTPGANVLTF	TRBV28-1	TRBJ2-6	HLA-A*24:01	MHCI	QYIKWPWYI	Spike	Adaptive
TRB	CASSLNSNQPQHF	TRBV5-6	TRBJ1-5	HLA-A*24:01	MHCI	QYIKWPWYI	Spike	Adaptive
TRB	CANQAPTGADTQYF	TRBV19-1	TRBJ2-3	HLA-A*24:01	MHCI	QYIKWPWYI	Spike	Adaptive
TRB	CSARDVRSDGYTF	TRBV20	TRBJ1-2	HLA-A*24:01	MHCI	QYIKWPWYI	Spike	Adaptive
TRB	CASSYGVGQPQHF	TRBV28-1	TRBJ1-5	HLA-A*24:01	MHCI	QYIKWPWYI	Spike	Adaptive
TRB	CAWKAIGVYEQYF	TRBV30-1	TRBJ2-7	HLA-A*24:01	MHCI	QYIKWPWYI	Spike	Adaptive
TRB	CASSFGGYGYTF	TRBV28-1	TRBJ1-2	HLA-A*24:01	MHCI	QYIKWPWYI	Spike	Adaptive
TRB	CASSYHPTQGQYF	TRBV6-2/06-3	TRBJ2-7	HLA-A*24:01	MHCI	QYIKWPWYI	Spike	Adaptive
TRB	CASLGKGGRLTTPQETQYF	TRBV28-1	TRBJ2-5	HLA-A*24:01	MHCI	QYIKWPWYI	Spike	Adaptive
TRB	CSARGQGDNTGELFF	TRBV20	TRBJ2-2	HLA-A*24:01	MHCI	QYIKWPWYI	Spike	Adaptive
TRB	CSAILAEQNNEQFF	TRBV20	TRBJ2-1	HLA-A*24:01	MHCI	QYIKWPWYI	Spike	Adaptive
TRB	CASSSGTTSYNEQFF	TRBV7-8	TRBJ2-1	HLA-A*24:01	MHCI	QYIKWPWYI	Spike	Adaptive
TRB	CASSLGPTDYEQYF	TRBV28-1	TRBJ2-7	HLA-A*24:01	MHCI	QYIKWPWYI	Spike	Adaptive
TRB	CSARTSQASYEQYF	TRBV20	TRBJ2-7	HLA-A*24:01	MHCI	QYIKWPWYI	Spike	Adaptive
TRB	CASSHLGLAGGETQYF	TRBV28-1	TRBJ2-5	HLA-A*24:01	MHCI	QYIKWPWYI	Spike	Adaptive
TRB	CSARDRGVAYGYTF	TRBV20	TRBJ1-2	HLA-A*24:01	MHCI	QYIKWPWYI	Spike	Adaptive
TRB	CASSQDLGGSYNEQFF	TRBV4-1	TRBJ2-1	HLA-A*24:01	MHCI	QYIKWPWYI	Spike	Adaptive
TRB	CASSQQTPLLELFF	TRBV4-1	TRBJ2-2	HLA-A*24:01	MHCI	QYIKWPWYI	Spike	Adaptive
TRB	CASSLYAGGDNSPLHF	TRBV13-1	TRBJ1-6	HLA-A*24:01	MHCI	QYIKWPWYI	Spike	Adaptive
TRB	CSARDPGLAGVEQFF	TRBV20	TRBJ2-1	HLA-A*24:01	MHCI	QYIKWPWYI	Spike	Adaptive
TRB	CASSLDGGNQPQHF	TRBV5-4	TRBJ1-5	HLA-A*24:01	MHCI	QYIKWPWYI	Spike	Adaptive
TRB	CSARDHYGSYEQYF	TRBV20	TRBJ2-7	HLA-A*24:01	MHCI	QYIKWPWYI	Spike	Adaptive
TRB	CSARDSDTGVAQPQHF	TRBV20	TRBJ1-5	HLA-A*24:01	MHCI	QYIKWPWYI	Spike	Adaptive
TRB	CSAPGTSGIYEQFF	TRBV20	TRBJ2-1	HLA-A*24:01	MHCI	QYIKWPWYI	Spike	Adaptive
TRB	CSVERPNSYEQYF	TRBV29-1	TRBJ2-7	HLA-A*24:01	MHCI	QYIKWPWYI	Spike	Adaptive
TRB	CSARDHRVHFSYEQYF	TRBV20	TRBJ2-7	HLA-A*24:01	MHCI	QYIKWPWYI	Spike	Adaptive
TRB	CASSSTGFTEAFF	TRBV28-1	TRBJ1-1	HLA-A*24:01	MHCI	QYIKWPWYI	Spike	Adaptive
TRB	CASSSFRDSDAYEQYF	TRBV7-2	TRBJ2-7	HLA-A*24:01	MHCI	QYIKWPWYI	Spike	Adaptive
TRB	CASSLAPEGGYEQYF	TRBV7-2	TRBJ2-7	HLA-A*24:01	MHCI	QYIKWPWYI	Spike	Adaptive
TRB	CASSLLAGATDTQYF	TRBV5-6	TRBJ2-3	HLA-A*24:01	MHCI	QYIKWPWYI	Spike	Adaptive
TRB	CASSPYWDDNEQFF	TRBV6-5	TRBJ2-1	HLA-A*24:01	MHCI	QYIKWPWYI	Spike	Adaptive
TRB	CASTELGKNYEQYF	TRBV28-1	TRBJ2-7	HLA-A*24:01	MHCI	QYIKWPWYI	Spike	Adaptive
TRB	CASSKVLIRDRGDYEQYF	TRBV21-1	TRBJ2-7	HLA-A*24:01	MHCI	QYIKWPWYI	Spike	Adaptive
TRB	CSARDIMSLYNEQFF	TRBV20	TRBJ2-1	HLA-A*24:01	MHCI	QYIKWPWYI	Spike	Adaptive
TRB	CSARDLGQAVTDTQYF	TRBV20	TRBJ2-3	HLA-A*24:01	MHCI	QYIKWPWYI	Spike	Adaptive
TRB	CASSLGFLVGAHVGELFF	TRBV5-6	TRBJ2-2	HLA-A*24:01	MHCI	QYIKWPWYI	Spike	Adaptive
TRB	CASSFAGGQVQFF	TRBV6-5	TRBJ2-1	HLA-A*24:01	MHCI	QYIKWPWYI	Spike	Adaptive
TRB	CASSLGSGRTSYNEQFF	TRBV2-1	TRBJ2-1	HLA-A*24:01	MHCI	QYIKWPWYI	Spike	Adaptive
TRB	CASSLVTGELFF	TRBV7-9	TRBJ2-2	HLA-A*24:01	MHCI	QYIKWPWYI	Spike	Adaptive
TRB	CASRGGQGLNTGELFF	TRBV7-6	TRBJ2-2	HLA-A*24:01	MHCI	QYIKWPWYI	Spike	Adaptive
TRB	CASSPTVSAKNIQYF	TRBV12	TRBJ2-4	HLA-A*24:01	MHCI	QYIKWPWYI	Spike	Adaptive
TRB	CAWRRTGHYEQYF	TRBV30-1	TRBJ2-7	HLA-A*24:01	MHCI	QYIKWPWYI	Spike	Adaptive
TRB	CASSENPGNYGYTF	TRBV6-1	TRBJ1-2	HLA-A*24:01	MHCI	QYIKWPWYI	Spike	Adaptive
TRB	CASSQGLTGGTGELFF	TRBV4-3	TRBJ2-2	HLA-A*24:01	MHCI	QYIKWPWYI	Spike	Adaptive
TRB	CASSLEGTYGYTF	TRBV28-1	TRBJ1-2	HLA-A*24:01	MHCI	QYIKWPWYI	Spike	Adaptive
TRB	CATSGGIMNTEAFF	TRBV24-1	TRBJ1-1	HLA-A*24:01	MHCI	QYIKWPWYI	Spike	Adaptive
TRB	CASSAGEQGFVEQFF	TRBV5-4	TRBJ2-1	HLA-A*24:01	MHCI	QYIKWPWYI	Spike	Adaptive
TRB	CSARELGANTEAFF	TRBV20	TRBJ1-1	HLA-A*24:01	MHCI	QYIKWPWYI	Spike	Adaptive
TRB	CASSSGLAKGDEQFF	TRBV7-8	TRBJ2-1	HLA-A*24:01	MHCI	QYIKWPWYI	Spike	Adaptive
TRB	CASSLGARFYAGANVLTF	TRBV5-6	TRBJ2-6	HLA-A*24:01	MHCI	QYIKWPWYI	Spike	Adaptive
TRB	CAWAFPGLAFSYEQYF	TRBV30-1	TRBJ2-7	HLA-A*24:01	MHCI	QYIKWPWYI	Spike	Adaptive
TRB	CASSHVSYSNQPQHF	TRBV27-1	TRBJ1-5	HLA-A*24:01	MHCI	QYIKWPWYI	Spike	Adaptive
TRB	CASSEWSGDLLFRGPIQPQHF	TRBV25	TRBJ1-5	HLA-A*24:01	MHCI	QYIKWPWYI	Spike	Adaptive
TRB	CASSEGPGTGNTIYF	TRBV2-1	TRBJ1-3	HLA-A*24:01	MHCI	QYIKWPWYI	Spike	Adaptive
TRB	CASSSGEAFF	TRBV7-8	TRBJ1-1	HLA-A*24:01	MHCI	QYIKWPWYI	Spike	Adaptive
TRB	CAIAPGSLYEQYF	TRBV10-3	TRBJ2-7	HLA-A*24:01	MHCI	QYIKWPWYI	Spike	Adaptive
TRB	CASSEYIVNTEAFF	TRBV10-2	TRBJ1-1	HLA-A*24:01	MHCI	QYIKWPWYI	Spike	Adaptive
TRB	CASQTGTDTGELFF	TRBV27-1	TRBJ2-2	HLA-A*24:01	MHCI	QYIKWPWYI	Spike	Adaptive
TRB	CASSPTLFLAENTGELFF	TRBV6-6	TRBJ2-2	HLA-A*24:01	MHCI	QYIKWPWYI	Spike	Adaptive
TRB	CSARDVWDLNTEAFF	TRBV20	TRBJ1-1	HLA-A*24:01	MHCI	QYIKWPWYI	Spike	Adaptive
TRB	RASSLTSGTGESGEQFF	TRBV7-3	TRBJ2-1	HLA-A*24:01	MHCI	QYIKWPWYI	Spike	Adaptive
TRB	CATSRGDRYQETQYF	TRBV15-1	TRBJ2-5	HLA-A*24:01	MHCI	QYIKWPWYI	Spike	Adaptive
TRB	CASSIGGLAGAKNIQYF	TRBV19-1	TRBJ2-4	HLA-A*24:01	MHCI	QYIKWPWYI	Spike	Adaptive
TRB	CASSDTAEEAVAKNIQYF	TRBV2-1	TRBJ2-4	HLA-A*24:01	MHCI	QYIKWPWYI	Spike	Adaptive
TRB	CASSLAEGQESSYNSPLHF	TRBV7-6	TRBJ1-6	HLA-A*24:01	MHCI	QYIKWPWYI	Spike	Adaptive
TRB	CASSQVRGSSGNTIYF	TRBV3-1/03-2	TRBJ1-3	HLA-A*24:01	MHCI	QYIKWPWYI	Spike	Adaptive
TRB	CASSDLITNRETQYF	TRBV25-1	TRBJ2-5	HLA-A*24:01	MHCI	QYIKWPWYI	Spike	Adaptive
TRB	CASSWRLDYNEQFF	TRBV19-1	TRBJ2-1	HLA-A*24:01	MHCI	QYIKWPWYI	Spike	Adaptive
TRB	WPTPGGYEQYF	TRBV12-3/12-4	TRBJ2-7	HLA-A*24:01	MHCI	QYIKWPWYI	Spike	Adaptive
TRB	CASSAPGVGMTDTEAFF	TRBV5-6	TRBJ1-1	HLA-A*24:01	MHCI	QYIKWPWYI	Spike	Adaptive
TRB	CASSLPGLVADTQYF	TRBV28-1	TRBJ2-3	HLA-A*24:01	MHCI	QYIKWPWYI	Spike	Adaptive
TRB	CSVPGGEGLYEQYF	TRBV29-1	TRBJ2-7	HLA-A*24:01	MHCI	QYIKWPWYI	Spike	Adaptive
TRB	CSVEFYLSGGWTQYF	TRBV29-1	TRBJ2-5	HLA-A*24:01	MHCI	QYIKWPWYI	Spike	Adaptive
TRB	CASSLVPRVEQYF	TRBV11-2	TRBJ2-7	HLA-A*24:01	MHCI	QYIKWPWYI	Spike	Adaptive
TRB	CASSMDDGNTEAFF	TRBV19-1	TRBJ1-1	HLA-A*24:01	MHCI	QYIKWPWYI	Spike	Adaptive
TRB	CSARDIAGATTYEQYF	TRBV20	TRBJ2-7	HLA-A*24:01	MHCI	QYIKWPWYI	Spike	Adaptive
TRB	CASSLGRGPETQYF	TRBV5-4	TRBJ2-5	HLA-A*24:01	MHCI	QYIKWPWYI	Spike	Adaptive
TRB	CASSPRVLGETQYF	TRBV19-1	TRBJ2-5	HLA-A*24:01	MHCI	QYIKWPWYI	Spike	Adaptive
TRB	CASSPPGGSYEQYF	TRBV5-4	TRBJ2-7	HLA-A*24:01	MHCI	QYIKWPWYI	Spike	Adaptive
TRB	CASRLVGQLYGYTF	TRBV12-2	TRBJ1-2	HLA-A*24:01	MHCI	QYIKWPWYI	Spike	Adaptive
TRB	CASSLGGTGELFF	TRBV28-1	TRBJ2-2	HLA-A*24:01	MHCI	QYIKWPWYI	Spike	Adaptive
TRB	CATQTLRDSLSYNEQFF	TRBV6	TRBJ2-1	HLA-A*24:01	MHCI	QYIKWPWYI	Spike	Adaptive
TRB	CASSLTGGGVNEQFF	TRBV27-1	TRBJ2-1	HLA-A*24:01	MHCI	QYIKWPWYI	Spike	Adaptive
TRB	CASSPPGETQYF	TRBV18-1	TRBJ2-5	HLA-A*24:01	MHCI	QYIKWPWYI	Spike	Adaptive
TRB	CASSQGLIAGGQETQYF	TRBV4-1	TRBJ2-5	HLA-A*24:01	MHCI	QYIKWPWYI	Spike	Adaptive
TRB	CSARDISWGMMNTEAFF	TRBV20	TRBJ1-1	HLA-A*24:01	MHCI	QYIKWPWYI	Spike	Adaptive
TRB	CASSFEWAESYEQYF	TRBV28-1	TRBJ2-7	HLA-A*24:01	MHCI	QYIKWPWYI	Spike	Adaptive
TRB	CASSPSQGLETQYF	TRBV6-5	TRBJ2-5	HLA-A*24:01	MHCI	QYIKWPWYI	Spike	Adaptive
TRB	CASSLQGNTEAFF	TRBV28-1	TRBJ1-1	HLA-A*24:01	MHCI	QYIKWPWYI	Spike	Adaptive
TRB	CASSTRTSGSGYEQYF	TRBV7-2	TRBJ2-7	HLA-A*24:01	MHCI	QYIKWPWYI	Spike	Adaptive
TRB	CATETSGFGNEQFF	TRBV24-1	TRBJ2-1	HLA-A*24:01	MHCI	QYIKWPWYI	Spike	Adaptive
TRB	CASSPPDLSYEQYF	TRBV7-9	TRBJ2-7	HLA-A*24:01	MHCI	QYIKWPWYI	Spike	Adaptive
TRB	CASSLNGDTQYF	TRBV11-2	TRBJ2-3	HLA-A*24:01	MHCI	QYIKWPWYI	Spike	Adaptive
TRB	CASTLQRVGTEAFF	TRBV28-1	TRBJ1-1	HLA-A*24:01	MHCI	QYIKWPWYI	Spike	Adaptive
TRB	CSASRASDYYNEQFF	TRBV20-1	TRBJ2-1	HLA-A*24:01	MHCI	QYIKWPWYI	Spike	Adaptive
TRB	CSVDGGGPLNEQFF	TRBV29-1	TRBJ2-1	HLA-A*24:01	MHCI	QYIKWPWYI	Spike	Adaptive
TRB	CSARDQGRAYEQYF	TRBV20	TRBJ2-7	HLA-A*24:01	MHCI	QYIKWPWYI	Spike	Adaptive
TRB	CASSKDVHPYEQYF	TRBV12	TRBJ2-7	HLA-A*24:01	MHCI	QYIKWPWYI	Spike	Adaptive
TRB	CASSLGDFDNEQFF	TRBV5-4	TRBJ2-1	HLA-A*24:01	MHCI	QYIKWPWYI	Spike	Adaptive
TRB	CASSQGVSYEQYF	TRBV2-1	TRBJ2-7	HLA-A*24:01	MHCI	QYIKWPWYI	Spike	Adaptive
TRB	CASSPYGANVLTF	TRBV5-4	TRBJ2-6	HLA-A*24:01	MHCI	QYIKWPWYI	Spike	Adaptive
TRB	CASSLGAYGSPYNEQFF	TRBV7-8	TRBJ2-1	HLA-A*24:01	MHCI	QYIKWPWYI	Spike	Adaptive
TRB	CASSIDLGPGNQPQHF	TRBV19-1	TRBJ1-5	HLA-A*24:01	MHCI	QYIKWPWYI	Spike	Adaptive
TRB	CSATSGIHSYNEQFF	TRBV20	TRBJ2-1	HLA-A*24:01	MHCI	QYIKWPWYI	Spike	Adaptive
TRB	CSATGGGISSIEQFF	TRBV20	TRBJ2-1	HLA-A*24:01	MHCI	QYIKWPWYI	Spike	Adaptive
TRB	CATSSTRNFPGELFF	TRBV24-1	TRBJ2-2	HLA-A*24:01	MHCI	QYIKWPWYI	Spike	Adaptive
TRB	CASSYSGTGGGNEQFF	TRBV6-5	TRBJ2-1	HLA-A*24:01	MHCI	QYIKWPWYI	Spike	Adaptive
TRB	CASSLGGQGVTGELFF	TRBV5-6	TRBJ2-2	HLA-A*24:01	MHCI	QYIKWPWYI	Spike	Adaptive
TRB	CASSSGTGDFTDTQYF	TRBV7-6	TRBJ2-3	HLA-A*24:01	MHCI	QYIKWPWYI	Spike	Adaptive
TRB	CASRLAEQWGTGELFF	TRBV4-1	TRBJ2-2	HLA-A*24:01	MHCI	QYIKWPWYI	Spike	Adaptive
TRB	CASSWGGSPLHF	TRBV28-1	TRBJ1-6	HLA-A*24:01	MHCI	QYIKWPWYI	Spike	Adaptive
TRB	CSARMMGQETQYF	TRBV20	TRBJ2-5	HLA-A*24:01	MHCI	QYIKWPWYI	Spike	Adaptive
TRB	CASTEWGFDTEAFF	TRBV19-1	TRBJ1-1	HLA-A*24:01	MHCI	QYIKWPWYI	Spike	Adaptive
TRB	CSARVGGLAGGEGLWSRQYF	TRBV20	TRBJ2-3	HLA-A*24:01	MHCI	QYIKWPWYI	Spike	Adaptive
TRB	CASSLAGPGEQYF	TRBV28-1	TRBJ2-7	HLA-A*24:01	MHCI	QYIKWPWYI	Spike	Adaptive
TRB	CSARDVLGGSYEQYF	TRBV20	TRBJ2-7	HLA-A*24:01	MHCI	QYIKWPWYI	Spike	Adaptive
TRB	CSARDPLIIAGAGDTQYF	TRBV20	TRBJ2-3	HLA-A*24:01	MHCI	QYIKWPWYI	Spike	Adaptive
TRB	CASRRDGGYEQYF	TRBV6-5	TRBJ2-7	HLA-A*24:01	MHCI	QYIKWPWYI	Spike	Adaptive
TRB	CASSLEGALHEQYF	TRBV5-6	TRBJ2-7	HLA-A*24:01	MHCI	QYIKWPWYI	Spike	Adaptive
TRB	CASSQAKTDTQYF	TRBV4-3	TRBJ2-3	HLA-A*24:01	MHCI	QYIKWPWYI	Spike	Adaptive
TRB	CSAPQTDNYYNEQFF	TRBV20	TRBJ2-1	HLA-A*24:01	MHCI	QYIKWPWYI	Spike	Adaptive
TRB	CSARYPPLLAAEETQYF	TRBV20	TRBJ2-5	HLA-A*24:01	MHCI	QYIKWPWYI	Spike	Adaptive
TRB	CASRDGGPGTQYF	TRBV6-5	TRBJ2-5	HLA-A*24:01	MHCI	QYIKWPWYI	Spike	Adaptive
[truncated: 5,698 more rows]
