# Supplementary material for: Features of Highly Homologous T-Cell Receptor Repertoire in the Immune Response to Mutations in Immunogenic Epitopes
Source: Int J Mol Sci. 2024 Nov 23;25(23):12591. doi: 10.3390/ijms252312591 (PMC11641755; doi:10.3390/ijms252312591)
Supplement: Supplementary file 1 [file ijms-25-12591-s001.zip › Suppl Table 6 TCR sequences.xlsx]

## Sheet: all_TCRs
Chain	CDR3aa	V	J	MHC A	MHC class	Epitope	Epitope gene	Source
TRA	CAVYDSNYQLIW	TRAV1-2	TRAJ33	HLA-B*44:02	MHCI	AEVQIDRLI	Spike	VDJdb
TRB	CASSEALSGGSETQYF	TRBV6-1	TRBJ2-5	HLA-B*44:02	MHCI	AEVQIDRLI	Spike	VDJdb
TRB	CASRPGTSGGYEQYF	TRBV12-4	TRBJ2-7	HLA-B*44:02	MHCI	AEVQIDRLI	Spike	VDJdb
TRA	CAVEAYKYIF	TRAV39	TRAJ40	HLA-B*44:02	MHCI	AEVQIDRLI	Spike	VDJdb
TRB	CASSSGTGAPEQYF	TRBV5-6	TRBJ2-7	HLA-B*44:02	MHCI	AEVQIDRLI	Spike	VDJdb
TRA	CILRDVDSGGSNYKLTF	TRAV26-2	TRAJ53	HLA-B*44:02	MHCI	AEVQIDRLI	Spike	VDJdb
TRB	CASSTGNQPQHF	TRBV9	TRBJ1-5	HLA-B*44:02	MHCI	AEVQIDRLI	Spike	VDJdb
TRA	CAMKGGGADGLTF	TRAV12-3	TRAJ45	HLA-B*44:02	MHCI	AEVQIDRLI	Spike	VDJdb
TRB	CASSLWGFGEETQYF	TRBV13	TRBJ2-5	HLA-B*44:02	MHCI	AEVQIDRLI	Spike	VDJdb
TRA	CAFYTGGGNKLTF	TRAV38-1	TRAJ10	HLA-B*44:02	MHCI	AEVQIDRLI	Spike	VDJdb
TRB	CASSVGRYTGELFF	TRBV19	TRBJ2-2	HLA-B*44:02	MHCI	AEVQIDRLI	Spike	VDJdb
TRA	CAGDQTGANNLFF	TRAV27	TRAJ36	HLA-B*44:02	MHCI	AEVQIDRLI	Spike	VDJdb
TRB	CASSRVWDTEAFF	TRBV2	TRBJ1-1	HLA-B*44:02	MHCI	AEVQIDRLI	Spike	VDJdb
TRA	CASQGGQKLLF	TRAV5		HLA-B*44:02	MHCI	AEVQIDRLI	Spike	VDJdb
TRB	CASSLNPPGINTGELFF	TRBV27	TRBJ2-2	HLA-B*44:02	MHCI	AEVQIDRLI	Spike	Minervina
TRB	CASSAGNLNTGELFF	TRBV27	TRBJ2-2	HLA-B*44:02	MHCI	AEVQIDRLI	Spike	Minervina
TRB	CASRPLTEILSPLHF	TRBV27	TRBJ1-6	HLA-B*44:02	MHCI	AEVQIDRLI	Spike	Minervina
TRB	CASSASQGIIQYF	TRBV9	TRBJ2-4	HLA-B*44:02	MHCI	AEVQIDRLI	Spike	Minervina
TRB	CASTPGGDTQYF	TRBV19	TRBJ2-3	HLA-B*44:02	MHCI	AEVQIDRLI	Spike	Minervina
TRB	CAWSVGAPFPDGYTF	TRBV30	TRBJ1-2	HLA-B*44:02	MHCI	AEVQIDRLI	Spike	Minervina
TRB	CASSRSGTSGSNTQYF	TRBV28	TRBJ2-3	HLA-B*44:02	MHCI	AEVQIDRLI	Spike	Minervina
TRB	CSARDPGTSGVTDTQYF	TRBV20-1	TRBJ2-3	HLA-B*44:02	MHCI	AEVQIDRLI	Spike	Minervina
TRB	CASSPLDRMEKLFF	TRBV12-4	TRBJ1-4	HLA-B*44:02	MHCI	AEVQIDRLI	Spike	Minervina
TRB	CASSLNRAPVGTEAFF	TRBV27	TRBJ1-1	HLA-B*44:02	MHCI	AEVQIDRLI	Spike	Minervina
TRB	CASRASGGHSYNEQFF	TRBV6-5	TRBJ2-1	HLA-B*44:02	MHCI	AEVQIDRLI	Spike	Minervina
TRB	CASSASQGIIQYF	TRBV9	TRBJ2-4	HLA-B*44:02	MHCI	AEVQIDRLI	Spike	Minervina
TRB	CASSPGTGVGYTF	TRBV19	TRBJ1-2	HLA-B*44:02	MHCI	AEVQIDRLI	Spike	Minervina
TRB	CASSGYVGLAGATDTQYF	TRBV6-1	TRBJ2-3	HLA-B*44:02	MHCI	AEVQIDRLI	Spike	Minervina
TRB	CASSLISGDNEQFF	TRBV27	TRBJ2-1	HLA-B*44:02	MHCI	AEVQIDRLI	Spike	Minervina
TRB	CASSFYPGQGGGYTF	TRBV27	TRBJ1-2	HLA-B*44:02	MHCI	AEVQIDRLI	Spike	Minervina
TRB	CASSASQGIIQYF	TRBV9	TRBJ2-4	HLA-B*44:02	MHCI	AEVQIDRLI	Spike	Minervina
TRB	CASSVGYRGREQYF	TRBV9	TRBJ2-7	HLA-B*44:02	MHCI	AEVQIDRLI	Spike	Minervina
TRB	CSARDNIAAPNTGELFF	TRBV20-1	TRBJ2-2	HLA-B*44:02	MHCI	AEVQIDRLI	Spike	Minervina
TRB	CASSQLAGIETQYF	TRBV3-1	TRBJ2-5	HLA-B*44:02	MHCI	AEVQIDRLI	Spike	Minervina
TRB	CSATWDSKGISTEAFF	TRBV20-1	TRBJ1-1	HLA-B*44:02	MHCI	AEVQIDRLI	Spike	Minervina
TRB	CASSPEDSSPYEQYF	TRBV12-3	TRBJ2-7	HLA-B*44:02	MHCI	AEVQIDRLI	Spike	Minervina
TRB	CASRLIRLAGEPGANVLTF	TRBV6-5	TRBJ2-6	HLA-B*44:02	MHCI	AEVQIDRLI	Spike	Minervina
TRB	CASSLSFGDLNTEAFF	TRBV27	TRBJ1-1	HLA-B*44:02	MHCI	AEVQIDRLI	Spike	Minervina
TRB	CASSSSFQLDGYTF	TRBV27	TRBJ1-2	HLA-B*44:02	MHCI	AEVQIDRLI	Spike	Minervina
TRB	CASSSKAGTLYEQYF	TRBV11-2	TRBJ2-7	HLA-B*44:02	MHCI	AEVQIDRLI	Spike	Minervina
TRB	CASRGGWNEQFF	TRBV27	TRBJ2-1	HLA-B*44:02	MHCI	AEVQIDRLI	Spike	Minervina
TRB	CASSLQGPPLHF	TRBV11-1	TRBJ1-6	HLA-B*44:02	MHCI	AEVQIDRLI	Spike	Minervina
TRB	CASSPYSDTQYF	TRBV28	TRBJ2-3	HLA-B*44:02	MHCI	AEVQIDRLI	Spike	Minervina
TRB	CASSPDLSSVASYEQYF	TRBV27	TRBJ2-7	HLA-B*44:02	MHCI	AEVQIDRLI	Spike	Minervina
TRB	CASSYDIEAFF	TRBV7-9	TRBJ1-1	HLA-B*44:02	MHCI	AEVQIDRLI	Spike	Minervina
TRB	CASSLISGDNEQFF	TRBV27	TRBJ2-1	HLA-B*44:02	MHCI	AEVQIDRLI	Spike	Minervina
TRB	CASSQSPGGTQYF	TRBV14	TRBJ2-5	HLA-B*44:02	MHCI	AEVQIDRLI	Spike	Minervina
TRB	CAWGTSFEQFF	TRBV30	TRBJ2-1	HLA-B*44:02	MHCI	AEVQIDRLI	Spike	Minervina
TRB	CASSVDGNNEQFF	TRBV9	TRBJ2-1	HLA-B*44:02	MHCI	AEVQIDRLI	Spike	Minervina
TRB	CASSPYSDTQYF	TRBV28	TRBJ2-3	HLA-B*44:02	MHCI	AEVQIDRLI	Spike	Minervina
TRB	CASSLSSNQPQHF	TRBV4-3	TRBJ1-5	HLA-B*44:02	MHCI	AEVQIDRLI	Spike	Minervina
TRB	CASSLGDEQYF	TRBV12-4	TRBJ2-7	HLA-B*44:02	MHCI	AEVQIDRLI	Spike	Minervina
TRB	CASSLYPGGGYTF	TRBV27	TRBJ1-2	HLA-B*44:02	MHCI	AEVQIDRLI	Spike	Minervina
TRB	CASSDSLQGLNTQYF	TRBV7-9	TRBJ2-3	HLA-B*44:02	MHCI	AEVQIDRLI	Spike	Minervina
TRB	CASNSGGGADTQYF	TRBV19	TRBJ2-3	HLA-B*44:02	MHCI	AEVQIDRLI	Spike	Minervina
TRB	CASSLISGDNEQFF	TRBV27	TRBJ2-1	HLA-B*44:02	MHCI	AEVQIDRLI	Spike	Minervina
TRB	CASSSWDSQETQYF	TRBV7-2	TRBJ2-5	HLA-B*44:02	MHCI	AEVQIDRLI	Spike	Minervina
TRB	CASSQPPGLAGDEQYF	TRBV4-1	TRBJ2-7	HLA-B*44:02	MHCI	AEVQIDRLI	Spike	Minervina
TRB	CASSQVGGIYEQYF	TRBV4-3	TRBJ2-7	HLA-B*44:02	MHCI	AEVQIDRLI	Spike	Minervina
TRB	CASSPDIEAFF	TRBV7-9	TRBJ1-1	HLA-B*44:02	MHCI	AEVQIDRLI	Spike	Minervina
TRB	CASSLWGFGEETQYF	TRBV13	TRBJ2-5	HLA-B*44:02	MHCI	AEVQIDRLI	Spike	Minervina
TRB	CASSSWDSQETQYF	TRBV7-2	TRBJ2-5	HLA-B*44:02	MHCI	AEVQIDRLI	Spike	Minervina
TRB	CSATWDSKGISTEAFF	TRBV20-1	TRBJ1-1	HLA-B*44:02	MHCI	AEVQIDRLI	Spike	Minervina
TRB	CASSFYPGQGGGYTF	TRBV27	TRBJ1-2	HLA-B*44:02	MHCI	AEVQIDRLI	Spike	Minervina
TRB	CASSPLGDEQFF	TRBV27	TRBJ2-1	HLA-B*44:02	MHCI	AEVQIDRLI	Spike	Minervina
TRB	CATSQSSYNEQFF	TRBV15	TRBJ2-1	HLA-B*44:02	MHCI	AEVQIDRLI	Spike	Minervina
TRB	CASSDSLQGLNTQYF	TRBV7-9	TRBJ2-3	HLA-B*44:02	MHCI	AEVQIDRLI	Spike	Minervina
TRB	CATSSRASTDTQYF	TRBV24-1	TRBJ2-3	HLA-B*44:02	MHCI	AEVQIDRLI	Spike	Minervina
TRB	CASSLTRGGYEQYF	TRBV5-1	TRBJ2-7	HLA-B*44:02	MHCI	AEVQIDRLI	Spike	Minervina
TRB	CASSLQGPPLHF	TRBV11-1	TRBJ1-6	HLA-B*44:02	MHCI	AEVQIDRLI	Spike	Minervina
TRB	CAWGTSFEQFF	TRBV30	TRBJ2-1	HLA-B*44:02	MHCI	AEVQIDRLI	Spike	Minervina
TRB	CASSLWGFGEETQYF	TRBV13	TRBJ2-5	HLA-B*44:02	MHCI	AEVQIDRLI	Spike	Minervina
TRB	CAGGDEGPDTEAFF	TRBV28	TRBJ1-1	HLA-B*44:02	MHCI	AEVQIDRLI	Spike	Minervina
TRB	CASSIAWEPQHF	TRBV19	TRBJ1-5	HLA-B*44:02	MHCI	AEVQIDRLI	Spike	Minervina
TRB	CASSIAWEPQHF	TRBV19	TRBJ1-5	HLA-B*44:02	MHCI	AEVQIDRLI	Spike	Minervina
TRB	CASSLYRPVKNIQYF	TRBV28	TRBJ2-4	HLA-B*44:02	MHCI	AEVQIDRLI	Spike	Minervina
TRB	CASGTGQVTNTEAFF	TRBV9	TRBJ1-1	HLA-B*44:02	MHCI	AEVQIDRLI	Spike	Minervina
TRB	CASSLQTLPYEQYF	TRBV13	TRBJ2-7	HLA-B*44:02	MHCI	AEVQIDRLI	Spike	Minervina
TRB	CASSDSLQGLNTQYF	TRBV7-9	TRBJ2-3	HLA-B*44:02	MHCI	AEVQIDRLI	Spike	Minervina
TRB	CSASEGGGYTIYF	TRBV20-1	TRBJ1-3	HLA-B*44:02	MHCI	AEVQIDRLI	Spike	Minervina
TRB	CASSLQGTQYSNQPQHF	TRBV11-3	TRBJ1-5	HLA-B*44:02	MHCI	AEVQIDRLI	Spike	Minervina
TRB	CASSSSLLDEQYF	TRBV19	TRBJ2-7	HLA-B*44:02	MHCI	AEVQIDRLI	Spike	Minervina
TRB	CASSLGDEQYF	TRBV12-4	TRBJ2-7	HLA-B*44:02	MHCI	AEVQIDRLI	Spike	Minervina
TRB	CASSDSLQGLNTQYF	TRBV7-9	TRBJ2-3	HLA-B*44:02	MHCI	AEVQIDRLI	Spike	Minervina
TRB	CASSFGGYGYTF	TRBV5-4	TRBJ1-2	HLA-B*44:02	MHCI	AEVQIDRLI	Spike	Minervina
TRB	CASSLYPGGGYTF	TRBV27	TRBJ1-2	HLA-B*44:02	MHCI	AEVQIDRLI	Spike	Minervina
TRB	CASSLGSGFTDTQYF	TRBV11-2	TRBJ2-3	HLA-B*44:02	MHCI	AEVQIDRLI	Spike	Minervina
TRB	CASSDSLQGLNTQYF	TRBV7-9	TRBJ2-3	HLA-B*44:02	MHCI	AEVQIDRLI	Spike	Minervina
TRB	CASSLGVGRAYEQYF	TRBV7-2	TRBJ2-7	HLA-B*44:02	MHCI	AEVQIDRLI	Spike	Minervina
TRB	CASSSGTFSYNEQFF	TRBV7-3	TRBJ2-1	HLA-B*44:02	MHCI	AEVQIDRLI	Spike	Minervina
TRB	CASSMYGDFTEAFF	TRBV19	TRBJ1-1	HLA-B*44:02	MHCI	AEVQIDRLI	Spike	Minervina
TRB	CASSLGDEQYF	TRBV12-4	TRBJ2-7	HLA-B*44:02	MHCI	AEVQIDRLI	Spike	Minervina
TRB	CASSFLGNYGYTF	TRBV27	TRBJ1-2	HLA-B*44:02	MHCI	AEVQIDRLI	Spike	Minervina
TRB	CASSARTGVNEQFF	TRBV13	TRBJ2-1	HLA-B*44:02	MHCI	AEVQIDRLI	Spike	Minervina
TRB	CASSYRRGANEQFF	TRBV5-6	TRBJ2-1	HLA-B*44:02	MHCI	AEVQIDRLI	Spike	Minervina
TRA	CAASGGTALIF	TRAV23/DV6	TRAJ15	HLA-B*44:02	MHCI	AEVQIDRLI	Spike	Minervina
TRA	CAVRDLGDMRF	TRAV3	TRAJ43	HLA-B*44:02	MHCI	AEVQIDRLI	Spike	Minervina
TRA	CAGQPSYSGAGSYQLTF	TRAV35	TRAJ28	HLA-B*44:02	MHCI	AEVQIDRLI	Spike	Minervina
TRA	CAASGDYKLSF	TRAV8-3	TRAJ20	HLA-B*44:02	MHCI	AEVQIDRLI	Spike	Minervina
TRA	CALSDPVYSGGGADGLTF	TRAV9-2	TRAJ45	HLA-B*44:02	MHCI	AEVQIDRLI	Spike	Minervina
TRA	CAFPKDTGNQFYF	TRAV38-1	TRAJ49	HLA-B*44:02	MHCI	AEVQIDRLI	Spike	Minervina
TRA	CAVYGDYKLSF	TRAV1-2	TRAJ20	HLA-B*44:02	MHCI	AEVQIDRLI	Spike	Minervina
TRA	CAVRAGGTSYGKLTF	TRAV36/DV7	TRAJ52	HLA-B*44:02	MHCI	AEVQIDRLI	Spike	Minervina
TRA	CASYKAAGNKLTF	TRAV24	TRAJ17	HLA-B*44:02	MHCI	AEVQIDRLI	Spike	Minervina
TRA	CALLNNNDMRF	TRAV6	TRAJ43	HLA-B*44:02	MHCI	AEVQIDRLI	Spike	Minervina
TRA	CAASGDYKLSF	TRAV8-3	TRAJ20	HLA-B*44:02	MHCI	AEVQIDRLI	Spike	Minervina
TRA	CAAPSSDSWGKLQF	TRAV21	TRAJ24	HLA-B*44:02	MHCI	AEVQIDRLI	Spike	Minervina
TRA	CAVSADYGNNRLAF	TRAV8-6	TRAJ7	HLA-B*44:02	MHCI	AEVQIDRLI	Spike	Minervina
TRA	CGTGGNYGQNFVF	TRAV30	TRAJ26	HLA-B*44:02	MHCI	AEVQIDRLI	Spike	Minervina
TRA	CAVEFLSGGYNKLIF	TRAV2	TRAJ4	HLA-B*44:02	MHCI	AEVQIDRLI	Spike	Minervina
TRA	CAASGDYKLSF	TRAV8-3	TRAJ20	HLA-B*44:02	MHCI	AEVQIDRLI	Spike	Minervina
TRA	CAPNAGGTSYGKLTF	TRAV24	TRAJ52	HLA-B*44:02	MHCI	AEVQIDRLI	Spike	Minervina
TRA	CATAGATLGRLYF	TRAV17	TRAJ18	HLA-B*44:02	MHCI	AEVQIDRLI	Spike	Minervina
TRA	CAVKDTDKLIF	TRAV8-1	TRAJ34	HLA-B*44:02	MHCI	AEVQIDRLI	Spike	Minervina
TRA	CAARFGGKLIF	TRAV29/DV5	TRAJ23	HLA-B*44:02	MHCI	AEVQIDRLI	Spike	Minervina
TRA	CAVEVYGQNFVF	TRAV22	TRAJ26	HLA-B*44:02	MHCI	AEVQIDRLI	Spike	Minervina
TRA	CAGQGGKLIF	TRAV30	TRAJ23	HLA-B*44:02	MHCI	AEVQIDRLI	Spike	Minervina
TRA	CAVIDSWGKLQF	TRAV12-2	TRAJ24	HLA-B*44:02	MHCI	AEVQIDRLI	Spike	Minervina
TRA	CALGVDSNYQLIW	TRAV9-2	TRAJ33	HLA-B*44:02	MHCI	AEVQIDRLI	Spike	Minervina
TRA	CALSEAGYYGGATNKLIF	TRAV19	TRAJ32	HLA-B*44:02	MHCI	AEVQIDRLI	Spike	Minervina
TRA	CAPWGSSNTGKLIF	TRAV12-3	TRAJ37	HLA-B*44:02	MHCI	AEVQIDRLI	Spike	Minervina
TRA	CAASNGGDDMRF	TRAV13-1	TRAJ43	HLA-B*44:02	MHCI	AEVQIDRLI	Spike	Minervina
TRA	CAVKDTDKLIF	TRAV8-1	TRAJ34	HLA-B*44:02	MHCI	AEVQIDRLI	Spike	Minervina
TRA	CAFMKRSFGNEKLTF	TRAV38-1	TRAJ48	HLA-B*44:02	MHCI	AEVQIDRLI	Spike	Minervina
TRA	CAVNEEDKIIF	TRAV12-2	TRAJ30	HLA-B*44:02	MHCI	AEVQIDRLI	Spike	Minervina
TRA	CGTGGNYGQNFVF	TRAV30	TRAJ26	HLA-B*44:02	MHCI	AEVQIDRLI	Spike	Minervina
TRA	CAESPASGNTPLVF	TRAV5	TRAJ29	HLA-B*44:02	MHCI	AEVQIDRLI	Spike	Minervina
TRA	CAEDRDNYGQNFVF	TRAV5	TRAJ26	HLA-B*44:02	MHCI	AEVQIDRLI	Spike	Minervina
TRA	CAVNVPGGSYIPTF	TRAV12-2	TRAJ6	HLA-B*44:02	MHCI	AEVQIDRLI	Spike	Minervina
TRA	CAVKDTDKLIF	TRAV8-1	TRAJ34	HLA-B*44:02	MHCI	AEVQIDRLI	Spike	Minervina
TRA	CAMRVVDTGRRALTF	TRAV14/DV4	TRAJ5	HLA-B*44:02	MHCI	AEVQIDRLI	Spike	Minervina
TRA	CAMRDWKLTGGGNKLTF	TRAV14/DV4	TRAJ10	HLA-B*44:02	MHCI	AEVQIDRLI	Spike	Minervina
TRA	CAGTEDAGNMLTF	TRAV27	TRAJ39	HLA-B*44:02	MHCI	AEVQIDRLI	Spike	Minervina
TRA	CVVRSGGYNKLIF	TRAV10	TRAJ4	HLA-B*44:02	MHCI	AEVQIDRLI	Spike	Minervina
TRA	CAAKWTGNQFYF	TRAV29/DV5	TRAJ49	HLA-B*44:02	MHCI	AEVQIDRLI	Spike	Minervina
TRA	CGTGGNYGQNFVF	TRAV30	TRAJ26	HLA-B*44:02	MHCI	AEVQIDRLI	Spike	Minervina
TRA	CAPWDRGSTLGRLYF	TRAV1-2	TRAJ18	HLA-B*44:02	MHCI	AEVQIDRLI	Spike	Minervina
TRA	CVVNTGNQFYF	TRAV12-1	TRAJ49	HLA-B*44:02	MHCI	AEVQIDRLI	Spike	Minervina
TRA	CVVNEDDKIIF	TRAV12-1	TRAJ30	HLA-B*44:02	MHCI	AEVQIDRLI	Spike	Minervina
TRA	CAMKGGGADGLTF	TRAV12-3	TRAJ45	HLA-B*44:02	MHCI	AEVQIDRLI	Spike	Minervina
TRA	CAPWDRGSTLGRLYF	TRAV1-2	TRAJ18	HLA-B*44:02	MHCI	AEVQIDRLI	Spike	Minervina
TRA	CAARFGGKLIF	TRAV29/DV5	TRAJ23	HLA-B*44:02	MHCI	AEVQIDRLI	Spike	Minervina
TRA	CAVEFLSGGYNKLIF	TRAV2	TRAJ4	HLA-B*44:02	MHCI	AEVQIDRLI	Spike	Minervina
TRA	CAERSANSGYALNF	TRAV5	TRAJ41	HLA-B*44:02	MHCI	AEVQIDRLI	Spike	Minervina
TRA	CAVRYSNAGNNRKLIW	TRAV3	TRAJ38	HLA-B*44:02	MHCI	AEVQIDRLI	Spike	Minervina
TRA	CVVRSGGYNKLIF	TRAV10	TRAJ4	HLA-B*44:02	MHCI	AEVQIDRLI	Spike	Minervina
TRA	CAVVAYGQNFVF	TRAV39	TRAJ26	HLA-B*44:02	MHCI	AEVQIDRLI	Spike	Minervina
TRA	CAASNGGDDMRF	TRAV13-1	TRAJ43	HLA-B*44:02	MHCI	AEVQIDRLI	Spike	Minervina
TRA	CAEDRDNYGQNFVF	TRAV5	TRAJ26	HLA-B*44:02	MHCI	AEVQIDRLI	Spike	Minervina
TRA	CAMKGGGADGLTF	TRAV12-3	TRAJ45	HLA-B*44:02	MHCI	AEVQIDRLI	Spike	Minervina
TRA	CAERPPGANNLFF	TRAV5	TRAJ36	HLA-B*44:02	MHCI	AEVQIDRLI	Spike	Minervina
TRA	CAYRSAFDYGGSQGNLIF	TRAV38-2/DV8	TRAJ42	HLA-B*44:02	MHCI	AEVQIDRLI	Spike	Minervina
TRA	CAYRSAFDYGGSQGNLIF	TRAV38-2/DV8	TRAJ42	HLA-B*44:02	MHCI	AEVQIDRLI	Spike	Minervina
TRA	CAAFSGGGADGLTF	TRAV29/DV5	TRAJ45	HLA-B*44:02	MHCI	AEVQIDRLI	Spike	Minervina
TRA	CAVSDSSYKLIF	TRAV12-2	TRAJ12	HLA-B*44:02	MHCI	AEVQIDRLI	Spike	Minervina
TRA	CAMSDFGNEKLTF	TRAV12-3	TRAJ48	HLA-B*44:02	MHCI	AEVQIDRLI	Spike	Minervina
TRA	CVVRSGGYNKLIF	TRAV10	TRAJ4	HLA-B*44:02	MHCI	AEVQIDRLI	Spike	Minervina
TRA	CAVRDRKAGTALIF	TRAV1-2	TRAJ15	HLA-B*44:02	MHCI	AEVQIDRLI	Spike	Minervina
TRA	CAAILGNNDMRF	TRAV29/DV5	TRAJ43	HLA-B*44:02	MHCI	AEVQIDRLI	Spike	Minervina
TRA	CAVNTANAGGTSYGKLTF	TRAV12-2	TRAJ52	HLA-B*44:02	MHCI	AEVQIDRLI	Spike	Minervina
TRA	CAMRDWKLTGGGNKLTF	TRAV14/DV4	TRAJ10	HLA-B*44:02	MHCI	AEVQIDRLI	Spike	Minervina
TRA	CVVRSGGYNKLIF	TRAV10	TRAJ4	HLA-B*44:02	MHCI	AEVQIDRLI	Spike	Minervina
TRA	CAGLNQAGTALIF	TRAV27	TRAJ15	HLA-B*44:02	MHCI	AEVQIDRLI	Spike	Minervina
TRA	CAGTEDAGNMLTF	TRAV27	TRAJ39	HLA-B*44:02	MHCI	AEVQIDRLI	Spike	Minervina
TRA	CALSEVTGNQFYF	TRAV19	TRAJ49	HLA-B*44:02	MHCI	AEVQIDRLI	Spike	Minervina
TRA	CVVRSGGYNKLIF	TRAV10	TRAJ4	HLA-B*44:02	MHCI	AEVQIDRLI	Spike	Minervina
TRA	CAGAIDSGGSNYKLTF	TRAV27	TRAJ53	HLA-B*44:02	MHCI	AEVQIDRLI	Spike	Minervina
TRA	CAGVILLNNDMRF	TRAV25	TRAJ43	HLA-B*44:02	MHCI	AEVQIDRLI	Spike	Minervina
TRA	CAMRDWKLTGGGNKLTF	TRAV14/DV4	TRAJ10	HLA-B*44:02	MHCI	AEVQIDRLI	Spike	Minervina
TRA	CAVKNKDSNYQLIW	TRAV39	TRAJ33	HLA-B*44:02	MHCI	AEVQIDRLI	Spike	Minervina
TRA	CAVGAGNFNKFYF	TRAV8-3	TRAJ21	HLA-B*44:02	MHCI	AEVQIDRLI	Spike	Minervina
TRA	CAVRDPIGQNFVF	TRAV3	TRAJ26	HLA-B*44:02	MHCI	AEVQIDRLI	Spike	Minervina
TRA	CAVGANPGRRALTF	TRAV8-3	TRAJ5	HLA-A:01	MHCI	AFLLFLVLI	ORF7b	VDJdb
TRB	CASKGLAGYNEQFF	TRBV6-2	TRBJ2-1	HLA-A:01	MHCI	AFLLFLVLI	ORF7b	VDJdb
TRA	CAPTGGGNKLTF	TRAV16	TRAJ10	HLA-A*24:02	MHCI	AHIQWMVMF	ORF1ab	VDJdb
TRB	CASSWYTTGQETQYF	TRBV7-9	TRBJ2-5	HLA-A*24:02	MHCI	AHIQWMVMF	ORF1ab	VDJdb
TRA	CAPLDSNYQLIW	TRAV1-2	TRAJ33	HLA-A*02:01	MHCI	AIFYLITPV	ORF1ab	VDJdb
TRB	CASSVGADEYYEQYF	TRBV9	TRBJ2-7	HLA-A*02:01	MHCI	AIFYLITPV	ORF1ab	VDJdb
TRA	CAVRDFRRGGGNKLTF	TRAV3	TRAJ10	HLA-A*02:01	MHCI	AIFYLITPV	ORF1ab	VDJdb
TRB	CASGGRGGYTF	TRBV7-6	TRBJ1-2	HLA-A*02:01	MHCI	AIFYLITPV	ORF1ab	VDJdb
TRA	CAVVLNNNDMRF	TRAV8-3	TRAJ43	HLA-A*02:01	MHCI	AIFYLITPV	ORF1ab	VDJdb
TRB	CATTPAGKTADQETQYF	TRBV28	TRBJ2-5	HLA-A*02:01	MHCI	AIFYLITPV	ORF1ab	VDJdb
TRB	CASSISGAREQFF	TRBV19	TRBJ2-1	HLA-A*02:01	MHCI	AIFYLITPV	ORF1ab	VDJdb
TRB	CASSQDREHQPQHF	TRBV4-1	TRBJ1-5	HLA-A*02:01	MHCI	AIFYLITPV	ORF1ab	VDJdb
TRA	CAVRNGQNFVF	TRAV12-2	TRAJ26	HLA-A*02:01	MHCI	AIFYLITPV	ORF1ab	VDJdb
TRB	CASSLDPDRVSYEQYF	TRBV7-6	TRBJ2-7	HLA-A*02:01	MHCI	AIFYLITPV	ORF1ab	VDJdb
TRB	CAITRGNTGELFF	TRBV10-3	TRBJ2-2	HLA-A*02:01	MHCI	AIFYLITPV	ORF1ab	VDJdb
TRB	CASSLDRAEGYTF	TRBV12-4	TRBJ1-2	HLA-A*02:01	MHCI	AIFYLITPV	ORF1ab	VDJdb
TRA	CAVRDYYNQGGKLIF	TRAV1-2	TRAJ23	HLA-A*02:01	MHCI	AIFYLITPV	ORF1ab	VDJdb
TRB	CASSQETSGSGLDTQYF	TRBV4-2	TRBJ2-3	HLA-A*02:01	MHCI	AIFYLITPV	ORF1ab	VDJdb
TRA	CAGVCYPYDYKLSF	TRAV27	TRAJ20	HLA-A*02:01	MHCI	AIFYLITPV	ORF1ab	VDJdb
TRB	CASSTPGTGNEKLFF	TRBV9	TRBJ1-4	HLA-A*02:01	MHCI	AIFYLITPV	ORF1ab	VDJdb
TRA	CATDAAKEYGNKLVF	TRAV17	TRAJ47	HLA-A*02:01	MHCI	AIFYLITPV	ORF1ab	VDJdb
TRB	CASRGLGRADTQYF	TRBV6-2	TRBJ2-3	HLA-A*02:01	MHCI	AIFYLITPV	ORF1ab	VDJdb
TRB	CASTPQGGSYEQYF	TRBV19	TRBJ2-7	HLA-A*02:01	MHCI	AIILASFSA	ORF1ab	VDJdb
TRA	CAAPSLRGAQKLVF	TRAV13-1	TRAJ54	HLA-A*02:01	MHCI	AIILASFSA	ORF1ab	VDJdb
TRB	CSARSLAVSTDTQYF	TRBV20-1	TRBJ2-3	HLA-A*02:01	MHCI	AIILASFSA	ORF1ab	VDJdb
TRB	CASSVGGYTGELFF	TRBV2	TRBJ2-2	HLA-A*02:01	MHCI	AIILASFSA	ORF1ab	VDJdb
TRA	CATDAITDSWGKLQF	TRAV17	TRAJ24	HLA-A*02:01	MHCI	AIILASFSA	ORF1ab	VDJdb
TRA	CAASSSGNTPLVF	TRAV29/DV5	TRAJ29	HLA-A*02:01	MHCI	AIKLDDKDP	Nucleocapsid	VDJdb
TRB	CAWSWTDYEQYF	TRBV30	TRBJ2-7	HLA-A*02:01	MHCI	AIKLDDKDP	Nucleocapsid	VDJdb
TRA	CAMSASRTDKLIF	TRAV12-3	TRAJ34	HLA-A*02:01	MHCI	AIMTRCLAV	ORF1ab	VDJdb
TRB	CASSVTEMGGTEAFF	TRBV9	TRBJ1-1	HLA-A*02:01	MHCI	AIMTRCLAV	ORF1ab	VDJdb
TRA	CATEGPSGGYQKVTF	TRAV12-2	TRAJ13	HLA-A*02:01	MHCI	AIMTRCLAV	ORF1ab	VDJdb
TRB	CATSAVTDNTGELFF	TRBV24-1	TRBJ2-2	HLA-A*02:01	MHCI	AIMTRCLAV	ORF1ab	VDJdb
TRA	CAHGDARLMF	TRAV38-2/DV8	TRAJ31	HLA-A*02:01	MHCI	ALALLLLDR	Nucleocapsid	VDJdb
TRB	CASSSETGWGTEAFF	TRBV5-1	TRBJ1-1	HLA-A*02:01	MHCI	ALALLLLDR	Nucleocapsid	VDJdb
TRA	CALSDLGMNRDDKIIF	TRAV9-2	TRAJ30	HLA-A*02:01	MHCI	ALALLLLDR	Nucleocapsid	VDJdb
TRB	CASSVGARNEQYF	TRBV9	TRBJ2-7	HLA-A*02:01	MHCI	ALALLLLDR	Nucleocapsid	VDJdb
TRB	CASSLNPVAGQNNEQFF	TRBV7-2	TRBJ2-1	HLA-A*02:01	MHCI	ALALLLLDR	Nucleocapsid	VDJdb
TRA	CATDKFRGSQGNLIF	TRAV17	TRAJ42	HLA-A*02:01	MHCI	ALLADKFPV	ORF1ab	VDJdb
TRB	CSVEAEGTATNEKLFF	TRBV29-1	TRBJ1-4	HLA-A*02:01	MHCI	ALLADKFPV	ORF1ab	VDJdb
TRB	CASGGGQGGNNEQFF	TRBV7-9	TRBJ2-1	HLA-A*02:01	MHCI	ALLAVFQSA	ORF3	VDJdb
TRA	CAPSWGKLQF	TRAV12-3	TRAJ24	HLA-A*02:01	MHCI	ALLAVFQSA	ORF3	VDJdb
TRA	CALSEAQNTDKLIF	TRAV19	TRAJ34	HLA-A*02:01	MHCI	ALLSDLQDL	ORF1ab	VDJdb
TRB	CASSGLAGGPHEQFF	TRBV19	TRBJ2-1	HLA-A*02:01	MHCI	ALLSDLQDL	ORF1ab	VDJdb
TRA	CAVSKGTSGTYKYIF	TRAV8-4	TRAJ40	HLA-A*02:01	MHCI	ALNLGETFV	ORF1ab	VDJdb
TRB	CASSQASNQPQHF	TRBV4-1	TRBJ1-5	HLA-A*02:01	MHCI	ALNLGETFV	ORF1ab	VDJdb
TRA	CAFMNPLAGNEKLTF	TRAV38-1	TRAJ48	HLA-A*02:01	MHCI	ALNLGETFV	ORF1ab	VDJdb
TRB	CASSDEGQGTDTQYF	TRBV4-2	TRBJ2-3	HLA-A*02:01	MHCI	ALNLGETFV	ORF1ab	VDJdb
TRA	CAVRDRTSGTYKYIF	TRAV3	TRAJ40	HLA-A*02:01	MHCI	ALNNIINNA	ORF1ab	VDJdb
TRB	CASSLGEARPQETQYF	TRBV7-2	TRBJ2-5	HLA-A*02:01	MHCI	ALNNIINNA	ORF1ab	VDJdb
TRA	CVVMGGATNKLIF	TRAV12-1	TRAJ32	HLA-A*02:01	MHCI	ALNNIINNA	ORF1ab	VDJdb
TRB	CASRGASGSYEQYF	TRBV2	TRBJ2-7	HLA-A*02:01	MHCI	ALNNIINNA	ORF1ab	VDJdb
TRA	CAESSNYGGSQGNLIF	TRAV13-2	TRAJ42	HLA-A*02	MHCI	ALNTLVKQL	Spike	VDJdb
TRA	CAASAEGTYKYIF	TRAV29/DV5	TRAJ40	HLA-A*02	MHCI	ALNTLVKQL	Spike	VDJdb
TRA	CALNPQNAGNMLTF	TRAV19	TRAJ39	HLA-A*02:01	MHCI	ALNTPKDHI	Nucleocapsid	VDJdb
TRB	CASSLLGYEQYF	TRBV12-3	TRBJ2-7	HLA-A*02:01	MHCI	ALNTPKDHI	Nucleocapsid	VDJdb
TRA	CALRGLSGSARQLTF	TRAV18	TRAJ22	HLA-A*02:01	MHCI	ALPETTADI	ORF1ab	VDJdb
TRB	CASSLPGQMIRWDTEAFF	TRBV12-3	TRBJ1-1	HLA-A*02:01	MHCI	ALPETTADI	ORF1ab	VDJdb
TRB	CASSLTPGVGELFF	TRBV12-4	TRBJ2-2	HLA-A*02:01	MHCI	ALPETTADI	ORF1ab	VDJdb
TRA	CAETLNTGFQKLVF	TRAV5	TRAJ8	HLA-A*02:01	MHCI	ALQIPFAMQM	Spike	VDJdb
TRB	CASRTLRGHVSEAFF	TRBV28	TRBJ1-1	HLA-A*02:01	MHCI	ALQIPFAMQM	Spike	VDJdb
TRA	CAVRIQGAQKLVF	TRAV8-6	TRAJ54	HLA-A*02:01	MHCI	ALSGVFCGV	ORF1ab	VDJdb
TRB	CAIRDNNEQFF	TRBV10-3	TRBJ2-1	HLA-A*02:01	MHCI	ALSGVFCGV	ORF1ab	VDJdb
TRB	CSARGSSGRAEYTQYF	TRBV20-1	TRBJ2-3	HLA-A*02:01	MHCI	ALSKGVHFV	ORF3	VDJdb
TRB	CASSQGQGLAGIGETQYF	TRBV4-2	TRBJ2-5	HLA-A*02:01	MHCI	ALSKGVHFV	ORF3	VDJdb
TRB	CASSLVGGPLSYEQYF	TRBV27	TRBJ2-7	HLA-A*02:01	MHCI	ALSKGVHFV	ORF3	VDJdb
TRB	CASSLVGDSYNEQFF	TRBV27	TRBJ2-1	HLA-A*02:01	MHCI	ALSKGVHFV	ORF3	VDJdb
TRB	CASSLSGDDYNEQFF	TRBV27	TRBJ2-1	HLA-A*02:01	MHCI	ALSKGVHFV	ORF3	VDJdb
TRB	CASSPGAGAEETQYF	TRBV18	TRBJ2-5	HLA-A*02:01	MHCI	ALSKGVHFV	ORF3	VDJdb
TRB	CASSQDRGFGAEAEAFF	TRBV4-1	TRBJ1-1	HLA-A*02:01	MHCI	ALSKGVHFV	ORF3	VDJdb
TRB	CASSEVAGDTQYF	TRBV10-1	TRBJ2-3	HLA-A*02:01	MHCI	ALSKGVHFV	ORF3	VDJdb
TRB	CASSLAGDSYNEQFF	TRBV27	TRBJ2-1	HLA-A*02:01	MHCI	ALSKGVHFV	ORF3	VDJdb
TRB	CASSAEGSPEAFF	TRBV9	TRBJ1-1	HLA-A*02:01	MHCI	ALSKGVHFV	ORF3	VDJdb
TRB	CASSPQGSGTGPNQPQHF	TRBV12-3	TRBJ1-5	HLA-A*02:01	MHCI	ALSKGVHFV	ORF3	VDJdb
TRB	CASSLAGDSYNEQFF	TRBV27	TRBJ2-1	HLA-A*02:01	MHCI	ALSKGVHFV	ORF3	VDJdb
TRB	CSADPVAGGGYEQYF	TRBV20-1	TRBJ2-7	HLA-A*02:01	MHCI	ALSKGVHFV	ORF3	VDJdb
TRB	CASSEVGNEQFF	TRBV10-1	TRBJ2-1	HLA-A*02:01	MHCI	ALSKGVHFV	ORF3	VDJdb
TRB	CASNGLAGVSYNEQFF	TRBV7-8	TRBJ2-1	HLA-A*02:01	MHCI	ALSKGVHFV	ORF3	VDJdb
TRB	CASSSGVERPYEQYF	TRBV7-2	TRBJ2-7	HLA-A*02:01	MHCI	ALSKGVHFV	ORF3	VDJdb
TRB	CASSLAGDDYNEQFF	TRBV27	TRBJ2-1	HLA-A*02:01	MHCI	ALSKGVHFV	ORF3	VDJdb
TRB	CASSYLLAMNTGELFF	TRBV6-5	TRBJ2-2	HLA-A*02:01	MHCI	ALSKGVHFV	ORF3	VDJdb
TRA	CAMSAMGAQKLVF	TRAV12-3	TRAJ54	HLA-A*02:01	MHCI	ALSKGVHFV	ORF3	VDJdb
TRB	CASSLYGSRPQHF	TRBV7-9	TRBJ1-5	HLA-A*02:01	MHCI	ALSKGVHFV	ORF3	VDJdb
TRA	CALRDSGGSNYKLTF	TRAV9-2	TRAJ53	HLA-A*02:01	MHCI	ALSKGVHFV	ORF3	VDJdb
TRB	CASSLWLNNEQFF	TRBV5-5	TRBJ2-1	HLA-A*02:01	MHCI	ALSKGVHFV	ORF3	VDJdb
TRA	CAVAPFGNEKLTF	TRAV8-3	TRAJ48	HLA-A*02:01	MHCI	ALSKGVHFV	ORF3	VDJdb
TRB	CASSTQSTVNIQYF	TRBV13	TRBJ2-4	HLA-A*02:01	MHCI	ALSKGVHFV	ORF3	VDJdb
TRA	CAFMKQGNGNKLVF	TRAV38-1	TRAJ47	HLA-A*02:01	MHCI	ALSKGVHFV	ORF3	VDJdb
TRB	CASSVGAGELFF	TRBV9	TRBJ2-2	HLA-A*02:01	MHCI	ALSKGVHFV	ORF3	VDJdb
TRB	CASSAEANTEAFF	TRBV10-2	TRBJ1-1	HLA-A*02:01	MHCI	ALSKGVHFV	ORF3	VDJdb
TRA	CAMRGRTGNQFYF	TRAV14/DV4	TRAJ49	HLA-A*02:01	MHCI	ALSKGVHFV	ORF3	VDJdb
TRB	CASSQKLAGDNEQFF	TRBV12-4	TRBJ2-1	HLA-A*02:01	MHCI	ALSKGVHFV	ORF3	VDJdb
TRA	CAGRGSEKLVF	TRAV25	TRAJ57	HLA-A*02:01	MHCI	ALSKGVHFV	ORF3	VDJdb
TRB	CASSASLAGVNEQFF	TRBV2	TRBJ2-1	HLA-A*02:01	MHCI	ALSKGVHFV	ORF3	VDJdb
TRA	CAGNFGNEKLTF	TRAV38-2/DV8	TRAJ48	HLA-A*02:01	MHCI	ALSKGVHFV	ORF3	VDJdb
TRB	CASIEGQGGGTDTQYF	TRBV2	TRBJ2-3	HLA-A*02:01	MHCI	ALSKGVHFV	ORF3	VDJdb
TRA	CAVRRPGEGYSTLTF	TRAV1-2	TRAJ11	HLA-A*02:01	MHCI	ALSKGVHFV	ORF3	VDJdb
TRB	CASSVAIERAPNYEQYF	TRBV2	TRBJ2-7	HLA-A*02:01	MHCI	ALSKGVHFV	ORF3	VDJdb
TRB	CASSQDWARGTGSYEQYF	TRBV4-3	TRBJ2-7	HLA-A*02:01	MHCI	ALSKGVHFV	ORF3	VDJdb
TRA	CAVRDPGGSYIPTF	TRAV1-2	TRAJ6	HLA-A*02:01	MHCI	ALSKGVHFV	ORF3	VDJdb
TRB	CASSPRGGGIYEQYF	TRBV5-6	TRBJ2-7	HLA-A*02:01	MHCI	ALSKGVHFV	ORF3	VDJdb
TRA	CAALDSNYQLIW	TRAV1-2	TRAJ33	HLA-A*02:01	MHCI	ALSKGVHFV	ORF3	VDJdb
TRB	CASSQDASGGPDIQYF	TRBV4-3	TRBJ2-4	HLA-A*02:01	MHCI	ALSKGVHFV	ORF3	VDJdb
TRA	CALSEGRDDKIIF	TRAV19	TRAJ30	HLA-A*02:01	MHCI	ALSKGVHFV	ORF3	VDJdb
TRB	CASSIVPWDTQYF	TRBV19	TRBJ2-3	HLA-A*02:01	MHCI	ALSKGVHFV	ORF3	VDJdb
TRB	CASSLAGDSYNEQFF	TRBV27	TRBJ2-1	HLA-A*02:01	MHCI	ALSKGVHFV	ORF3	VDJdb
TRB	CASSYTNEQYF	TRBV6-2	TRBJ2-7	HLA-A*02:01	MHCI	ALSKGVHFV	ORF3	VDJdb
TRA	CAVLSGYGGATNKLIF	TRAV20	TRAJ32	HLA-A*02:01	MHCI	ALSKGVHFV	ORF3	VDJdb
TRB	CSASAGEGAEAFF	TRBV20-1	TRBJ1-1	HLA-A*02:01	MHCI	ALSKGVHFV	ORF3	VDJdb
TRB	CASSEGDTEAFF	TRBV6-1	TRBJ1-1	HLA-A*02:01	MHCI	ALSKGVHFV	ORF3	VDJdb
TRA	CAELSYTGRRALTF	TRAV5	TRAJ5	HLA-A*02:01	MHCI	ALSKGVHFV	ORF3	VDJdb
TRB	CASGEAAYEQYF	TRBV5-8	TRBJ2-7	HLA-A*02:01	MHCI	ALSKGVHFV	ORF3	VDJdb
TRB	CASSPGGTATYEQYF	TRBV28	TRBJ2-7	HLA-A*02:01	MHCI	ALSKGVHFV	ORF3	VDJdb
TRA	CAMREGLVPYNNNDMRF	TRAV14/DV4	TRAJ43	HLA-A*02:01	MHCI	ALSKGVHFV	ORF3	VDJdb
TRB	CASSTDREGITPQHF	TRBV19	TRBJ1-5	HLA-A*02:01	MHCI	ALSKGVHFV	ORF3	VDJdb
TRA	CLVGSDNYGQNFVF	TRAV4	TRAJ26	HLA-A*02:01	MHCI	ALSKGVHFV	ORF3	VDJdb
TRB	CSADLGTGTDTQYF	TRBV20-1	TRBJ2-3	HLA-A*02:01	MHCI	ALSKGVHFV	ORF3	VDJdb
TRB	CASSLAGDNYNEQFF	TRBV27	TRBJ2-1	HLA-A*02:01	MHCI	ALSKGVHFV	ORF3	VDJdb
TRA	CAVEGNFNYQLIW	TRAV20	TRAJ33	HLA-A*02:01	MHCI	ALSKGVHFV	ORF3	VDJdb
TRB	CASSQVQGVDLTGELFF	TRBV4-1	TRBJ2-2	HLA-A*02:01	MHCI	ALSKGVHFV	ORF3	VDJdb
TRA	CAGFIYNFNKFYF	TRAV13-2	TRAJ21	HLA-A*02:01	MHCI	ALSKGVHFV	ORF3	VDJdb
TRB	CASPPLQGTEAFF	TRBV6-1	TRBJ1-1	HLA-A*02:01	MHCI	ALSKGVHFV	ORF3	VDJdb
TRB	CASSLSGDDYNEQFF	TRBV27	TRBJ2-1	HLA-A*02:01	MHCI	ALSKGVHFV	ORF3	VDJdb
TRA	CAADSDSWGKLQF	TRAV12-2	TRAJ24	HLA-A*02:01	MHCI	ALSKGVHFV	ORF3	VDJdb
TRA	CAVSDSTATSGSRLTF	TRAV8-6		HLA-A*02:01	MHCI	ALSKGVHFV	ORF3	VDJdb
TRA	CALGSDSWGKLQF	TRAV16	TRAJ24	HLA-A*02:01	MHCI	ALSKGVHFV	ORF3	VDJdb
TRA	CAVDGDSWGKFQF	TRAV12-2	TRAJ24	HLA-A*02:01	MHCI	ALSKGVHFV	ORF3	VDJdb
TRA	CAVEDGQKLLF	TRAV3		HLA-A*02:01	MHCI	ALSKGVHFV	ORF3	VDJdb
TRA	CALSTDSWGKLQF	TRAV16	TRAJ24	HLA-A*02:01	MHCI	ALSKGVHFV	ORF3	VDJdb
TRA	CAGGTDSWGKLQF	TRAV8-1	TRAJ24	HLA-A*02:01	MHCI	ALSKGVHFV	ORF3	VDJdb
TRB	CASSQGLAGGFYEQYF	TRBV4-1	TRBJ2-7	HLA-A*02:01	MHCI	ALSKGVHFV	ORF3	Minervina
TRB	CASSDPNPHQPQHF	TRBV2	TRBJ1-5	HLA-A*02:01	MHCI	ALSKGVHFV	ORF3	Minervina
TRB	CASSIDRGSEAFF	TRBV10-2	TRBJ1-1	HLA-A*02:01	MHCI	ALSKGVHFV	ORF3	Minervina
TRB	CASSLDQRGAGELFF	TRBV7-2	TRBJ2-2	HLA-A*02:01	MHCI	ALSKGVHFV	ORF3	Minervina
TRB	CASSPKGRSDEQYF	TRBV9	TRBJ2-7	HLA-A*02:01	MHCI	ALSKGVHFV	ORF3	Minervina
TRB	CASGSGNTGELFF	TRBV7-9	TRBJ2-2	HLA-A*02:01	MHCI	ALSKGVHFV	ORF3	Minervina
TRB	CASSPRLNRTNEQFF	TRBV7-9	TRBJ2-1	HLA-A*02:01	MHCI	ALSKGVHFV	ORF3	Minervina
TRB	CASSYFVGEGTDTQYF	TRBV6-6	TRBJ2-3	HLA-A*02:01	MHCI	ALSKGVHFV	ORF3	Minervina
TRB	CASSLYGSRPQHF	TRBV7-9	TRBJ1-5	HLA-A*02:01	MHCI	ALSKGVHFV	ORF3	Minervina
TRB	CASSWTGQGFNQPQHF	TRBV6-6	TRBJ1-5	HLA-A*02:01	MHCI	ALSKGVHFV	ORF3	Minervina
TRB	CASSDPNPHQPQHF	TRBV2	TRBJ1-5	HLA-A*02:01	MHCI	ALSKGVHFV	ORF3	Minervina
TRB	CASSDPNPHQPQHF	TRBV2	TRBJ1-5	HLA-A*02:01	MHCI	ALSKGVHFV	ORF3	Minervina
TRB	CASSPGTGLSTDTQYF	TRBV5-6	TRBJ2-3	HLA-A*02:01	MHCI	ALSKGVHFV	ORF3	Minervina
TRB	CASSLYGLGTEAFF	TRBV5-6	TRBJ1-1	HLA-A*02:01	MHCI	ALSKGVHFV	ORF3	Minervina
TRB	CASSTEGGTEAFF	TRBV19	TRBJ1-1	HLA-A*02:01	MHCI	ALSKGVHFV	ORF3	Minervina
TRB	CASSPQGYEQYF	TRBV7-8	TRBJ2-7	HLA-A*02:01	MHCI	ALSKGVHFV	ORF3	Minervina
TRB	CASSRPGGGSTEAFF	TRBV6-2	TRBJ1-1	HLA-A*02:01	MHCI	ALSKGVHFV	ORF3	Minervina
TRB	CASSGGEYNEQFF	TRBV10-2	TRBJ2-1	HLA-A*02:01	MHCI	ALSKGVHFV	ORF3	Minervina
TRB	CASRPDRLSNQPQHF	TRBV28	TRBJ1-5	HLA-A*02:01	MHCI	ALSKGVHFV	ORF3	Minervina
TRB	CASSLYGDPGETQYF	TRBV13	TRBJ2-5	HLA-A*02:01	MHCI	ALSKGVHFV	ORF3	Minervina
TRB	CASSLYGLGTEAFF	TRBV5-6	TRBJ1-1	HLA-A*02:01	MHCI	ALSKGVHFV	ORF3	Minervina
TRB	CASSRTGALDEQYF	TRBV7-9	TRBJ2-7	HLA-A*02:01	MHCI	ALSKGVHFV	ORF3	Minervina
TRB	CQIEGGNGYTF	TRBV20-1	TRBJ1-2	HLA-A*02:01	MHCI	ALSKGVHFV	ORF3	Minervina
TRB	CASSLIANNEQFF	TRBV28	TRBJ2-1	HLA-A*02:01	MHCI	ALSKGVHFV	ORF3	Minervina
TRB	CASSFGSEETQYF	TRBV11-2	TRBJ2-5	HLA-A*02:01	MHCI	ALSKGVHFV	ORF3	Minervina
TRB	CASSYEEGRVNGYTF	TRBV6-5	TRBJ1-2	HLA-A*02:01	MHCI	ALSKGVHFV	ORF3	Minervina
TRB	CASSLIANNEQFF	TRBV28	TRBJ2-1	HLA-A*02:01	MHCI	ALSKGVHFV	ORF3	Minervina
TRB	CASSFFQDSGAQYF	TRBV28	TRBJ2-5	HLA-A*02:01	MHCI	ALSKGVHFV	ORF3	Minervina
TRB	CASSLEGQLNTEAFF	TRBV11-2	TRBJ1-1	HLA-A*02:01	MHCI	ALSKGVHFV	ORF3	Minervina
TRB	CASSPSRALYGYTF	TRBV13	TRBJ1-2	HLA-A*02:01	MHCI	ALSKGVHFV	ORF3	Minervina
TRB	CASSVDAGLQETQYF	TRBV9	TRBJ2-5	HLA-A*02:01	MHCI	ALSKGVHFV	ORF3	Minervina
TRB	CASSLYGLGTEAFF	TRBV5-6	TRBJ1-1	HLA-A*02:01	MHCI	ALSKGVHFV	ORF3	Minervina
TRB	CASSLHPPYRGQDYGYTF	TRBV27	TRBJ1-2	HLA-A*02:01	MHCI	ALSKGVHFV	ORF3	Minervina
TRB	CASSLIANNEQFF	TRBV28	TRBJ2-1	HLA-A*02:01	MHCI	ALSKGVHFV	ORF3	Minervina
TRB	CASSTEGGTEAFF	TRBV19	TRBJ1-1	HLA-A*02:01	MHCI	ALSKGVHFV	ORF3	Minervina
TRB	CASSLYGLGTEAFF	TRBV5-6	TRBJ1-1	HLA-A*02:01	MHCI	ALSKGVHFV	ORF3	Minervina
TRB	CASSLYGLGTEAFF	TRBV5-6	TRBJ1-1	HLA-A*02:01	MHCI	ALSKGVHFV	ORF3	Minervina
TRB	CASSYSVGELYNEQFF	TRBV6-5	TRBJ2-1	HLA-A*02:01	MHCI	ALSKGVHFV	ORF3	Minervina
TRB	CASSSYPIWDYTEAFF	TRBV6-2	TRBJ1-1	HLA-A*02:01	MHCI	ALSKGVHFV	ORF3	Minervina
TRB	CASSLYGLGTEAFF	TRBV5-6	TRBJ1-1	HLA-A*02:01	MHCI	ALSKGVHFV	ORF3	Minervina
TRB	CASSDPNPHQPQHF	TRBV2	TRBJ1-5	HLA-A*02:01	MHCI	ALSKGVHFV	ORF3	Minervina
TRB	CASSLSGGPDQPQHF	TRBV27	TRBJ1-5	HLA-A*02:01	MHCI	ALSKGVHFV	ORF3	Minervina
TRB	CASSIIRENEQFF	TRBV19	TRBJ2-1	HLA-A*02:01	MHCI	ALSKGVHFV	ORF3	Minervina
TRB	CASSPSGTGTYNEQFF	TRBV6-5	TRBJ2-1	HLA-A*02:01	MHCI	ALSKGVHFV	ORF3	Minervina
TRB	CASSPGTSGGALDTQYF	TRBV7-8	TRBJ2-3	HLA-A*02:01	MHCI	ALSKGVHFV	ORF3	Minervina
TRB	CATSRDPGGHEQYF	TRBV15	TRBJ2-7	HLA-A*02:01	MHCI	ALSKGVHFV	ORF3	Minervina
TRB	CASSIIAGDGYTF	TRBV19	TRBJ1-2	HLA-A*02:01	MHCI	ALSKGVHFV	ORF3	Minervina
TRB	CASSRTGALDEQYF	TRBV7-9	TRBJ2-7	HLA-A*02:01	MHCI	ALSKGVHFV	ORF3	Minervina
TRB	CASSSPTSGKETQYF	TRBV6-2	TRBJ2-5	HLA-A*02:01	MHCI	ALSKGVHFV	ORF3	Minervina
TRB	CASSGGTGSNYGYTF	TRBV9	TRBJ1-2	HLA-A*02:01	MHCI	ALSKGVHFV	ORF3	Minervina
TRB	CASSLYGLGTEAFF	TRBV5-6	TRBJ1-1	HLA-A*02:01	MHCI	ALSKGVHFV	ORF3	Minervina
TRB	CATGPKEGLNTEAFF	TRBV10-3	TRBJ1-1	HLA-A*02:01	MHCI	ALSKGVHFV	ORF3	Minervina
TRB	CASSTEGGTEAFF	TRBV19	TRBJ1-1	HLA-A*02:01	MHCI	ALSKGVHFV	ORF3	Minervina
TRB	CASGLTLYEQYF	TRBV12-3	TRBJ2-7	HLA-A*02:01	MHCI	ALSKGVHFV	ORF3	Minervina
TRB	CASSLYGLGTEAFF	TRBV5-6	TRBJ1-1	HLA-A*02:01	MHCI	ALSKGVHFV	ORF3	Minervina
TRB	CASSQEREGENEQFF	TRBV4-1	TRBJ2-1	HLA-A*02:01	MHCI	ALSKGVHFV	ORF3	Minervina
TRB	CASSQGDSRETQYF	TRBV3-1	TRBJ2-5	HLA-A*02:01	MHCI	ALSKGVHFV	ORF3	Minervina
TRB	CASSLYGLGTEAFF	TRBV5-6	TRBJ1-1	HLA-A*02:01	MHCI	ALSKGVHFV	ORF3	Minervina
TRB	CASMGQTGDEQFF	TRBV28	TRBJ2-1	HLA-A*02:01	MHCI	ALSKGVHFV	ORF3	Minervina
TRB	CASSLYGSRPQHF	TRBV7-9	TRBJ1-5	HLA-A*02:01	MHCI	ALSKGVHFV	ORF3	Minervina
TRB	CSARTSGVIGDTQYF	TRBV20-1	TRBJ2-3	HLA-A*02:01	MHCI	ALSKGVHFV	ORF3	Minervina
TRB	CASMAGGSYNEQFF	TRBV6-2	TRBJ2-1	HLA-A*02:01	MHCI	ALSKGVHFV	ORF3	Minervina
TRB	CASATTGYEQYF	TRBV10-2	TRBJ2-7	HLA-A*02:01	MHCI	ALSKGVHFV	ORF3	Minervina
TRB	CASSLYGLGTEAFF	TRBV5-6	TRBJ1-1	HLA-A*02:01	MHCI	ALSKGVHFV	ORF3	Minervina
TRB	CASSLIANNEQFF	TRBV28	TRBJ2-1	HLA-A*02:01	MHCI	ALSKGVHFV	ORF3	Minervina
TRB	CASSEDAGQLYEQYF	TRBV2	TRBJ2-7	HLA-A*02:01	MHCI	ALSKGVHFV	ORF3	Minervina
TRB	CASSTEGGTEAFF	TRBV19	TRBJ1-1	HLA-A*02:01	MHCI	ALSKGVHFV	ORF3	Minervina
TRB	CASSLWLNNEQFF	TRBV5-5	TRBJ2-1	HLA-A*02:01	MHCI	ALSKGVHFV	ORF3	Minervina
TRB	CASSLSGDSYNEQFF	TRBV27	TRBJ2-1	HLA-A*02:01	MHCI	ALSKGVHFV	ORF3	Minervina
TRB	CASSGGEYNEQFF	TRBV10-2	TRBJ2-1	HLA-A*02:01	MHCI	ALSKGVHFV	ORF3	Minervina
TRB	CASSQDSIRGSSYNEQFF	TRBV4-1	TRBJ2-1	HLA-A*02:01	MHCI	ALSKGVHFV	ORF3	Minervina
TRB	CASSFTGDPYEQYF	TRBV7-2	TRBJ2-7	HLA-A*02:01	MHCI	ALSKGVHFV	ORF3	Minervina
TRB	CASTPTSTDTQYF	TRBV12-4	TRBJ2-3	HLA-A*02:01	MHCI	ALSKGVHFV	ORF3	Minervina
TRB	CASRGDRGRATEAFF	TRBV27	TRBJ1-1	HLA-A*02:01	MHCI	ALSKGVHFV	ORF3	Minervina
TRB	CASSSTGGGHNEQFF	TRBV12-4	TRBJ2-1	HLA-A*02:01	MHCI	ALSKGVHFV	ORF3	Minervina
TRB	CASSDKRDSPGSGANVLTF	TRBV2	TRBJ2-6	HLA-A*02:01	MHCI	ALSKGVHFV	ORF3	Minervina
TRB	CASSQLGTRDEQFF	TRBV4-3	TRBJ2-1	HLA-A*02:01	MHCI	ALSKGVHFV	ORF3	Minervina
TRB	CASSGGEYNEQFF	TRBV10-2	TRBJ2-1	HLA-A*02:01	MHCI	ALSKGVHFV	ORF3	Minervina
TRB	CASSDPNPHQPQHF	TRBV2	TRBJ1-5	HLA-A*02:01	MHCI	ALSKGVHFV	ORF3	Minervina
TRB	CASIGSRGGNSYNEQFF	TRBV27	TRBJ2-1	HLA-A*02:01	MHCI	ALSKGVHFV	ORF3	Minervina
TRB	CASSEDAGQLYEQYF	TRBV2	TRBJ2-7	HLA-A*02:01	MHCI	ALSKGVHFV	ORF3	Minervina
TRB	CASSLYGLGTEAFF	TRBV5-6	TRBJ1-1	HLA-A*02:01	MHCI	ALSKGVHFV	ORF3	Minervina
TRB	CASSLYGLGTEAFF	TRBV5-6	TRBJ1-1	HLA-A*02:01	MHCI	ALSKGVHFV	ORF3	Minervina
TRB	CASSGGTGGYGANVLTF	TRBV5-4	TRBJ2-6	HLA-A*02:01	MHCI	ALSKGVHFV	ORF3	Minervina
TRB	CASSLYGLGTEAFF	TRBV5-6	TRBJ1-1	HLA-A*02:01	MHCI	ALSKGVHFV	ORF3	Minervina
TRB	CSASWLAGLYYEQYF	TRBV20-1	TRBJ2-7	HLA-A*02:01	MHCI	ALSKGVHFV	ORF3	Minervina
TRB	CASSLYGLGTEAFF	TRBV5-6	TRBJ1-1	HLA-A*02:01	MHCI	ALSKGVHFV	ORF3	Minervina
TRB	CASSQGDAEINEKLFF	TRBV4-1	TRBJ1-4	HLA-A*02:01	MHCI	ALSKGVHFV	ORF3	Minervina
TRB	CASSEDAGQLYEQYF	TRBV2	TRBJ2-7	HLA-A*02:01	MHCI	ALSKGVHFV	ORF3	Minervina
TRB	CASSLAARGIKETQYF	TRBV5-6	TRBJ2-5	HLA-A*02:01	MHCI	ALSKGVHFV	ORF3	Minervina
TRB	CASSSQSTDEQFF	TRBV6-6	TRBJ2-1	HLA-A*02:01	MHCI	ALSKGVHFV	ORF3	Minervina
TRB	CASSLRLSGGVSHEQFF	TRBV28	TRBJ2-1	HLA-A*02:01	MHCI	ALSKGVHFV	ORF3	Minervina
TRB	CASSIGSNQPQHF	TRBV19	TRBJ1-5	HLA-A*02:01	MHCI	ALSKGVHFV	ORF3	Minervina
TRB	CASSLYGLGTEAFF	TRBV5-6	TRBJ1-1	HLA-A*02:01	MHCI	ALSKGVHFV	ORF3	Minervina
TRB	CASSSTGTGATDTQYF	TRBV12-4	TRBJ2-3	HLA-A*02:01	MHCI	ALSKGVHFV	ORF3	Minervina
TRB	CASSPKAGGTYNEQFF	TRBV7-9	TRBJ2-1	HLA-A*02:01	MHCI	ALSKGVHFV	ORF3	Minervina
TRB	CASSRTGALDEQYF	TRBV7-9	TRBJ2-7	HLA-A*02:01	MHCI	ALSKGVHFV	ORF3	Minervina
TRB	CASSLYGLGTEAFF	TRBV5-6	TRBJ1-1	HLA-A*02:01	MHCI	ALSKGVHFV	ORF3	Minervina
TRB	CASSLYGLGTEAFF	TRBV5-6	TRBJ1-1	HLA-A*02:01	MHCI	ALSKGVHFV	ORF3	Minervina
TRB	CASSLSWSGGNTIYF	TRBV27	TRBJ1-3	HLA-A*02:01	MHCI	ALSKGVHFV	ORF3	Minervina
TRB	CASSLYGLGTEAFF	TRBV5-6	TRBJ1-1	HLA-A*02:01	MHCI	ALSKGVHFV	ORF3	Minervina
TRB	CASSLYGLGTEAFF	TRBV5-6	TRBJ1-1	HLA-A*02:01	MHCI	ALSKGVHFV	ORF3	Minervina
TRB	CASSLVGAYEQYF	TRBV5-4	TRBJ2-7	HLA-A*02:01	MHCI	ALSKGVHFV	ORF3	Minervina
TRB	CASGEGDTEAFF	TRBV4-1	TRBJ1-1	HLA-A*02:01	MHCI	ALSKGVHFV	ORF3	Minervina
TRB	CASSTQSTVNIQYF	TRBV13	TRBJ2-4	HLA-A*02:01	MHCI	ALSKGVHFV	ORF3	Minervina
TRB	CASSLIANNEQFF	TRBV28	TRBJ2-1	HLA-A*02:01	MHCI	ALSKGVHFV	ORF3	Minervina
TRB	CASSPGTSGGALDTQYF	TRBV7-8	TRBJ2-3	HLA-A*02:01	MHCI	ALSKGVHFV	ORF3	Minervina
TRB	CASSFLGRPADTEAFF	TRBV27	TRBJ1-1	HLA-A*02:01	MHCI	ALSKGVHFV	ORF3	Minervina
TRB	CASSGGEYNEQFF	TRBV10-2	TRBJ2-1	HLA-A*02:01	MHCI	ALSKGVHFV	ORF3	Minervina
TRB	CASSIGTGLQETQYF	TRBV7-2	TRBJ2-5	HLA-A*02:01	MHCI	ALSKGVHFV	ORF3	Minervina
TRB	CASSPGTSGGALDTQYF	TRBV7-8	TRBJ2-3	HLA-A*02:01	MHCI	ALSKGVHFV	ORF3	Minervina
TRB	CASSPGTGNEQYF	TRBV7-2	TRBJ2-7	HLA-A*02:01	MHCI	ALSKGVHFV	ORF3	Minervina
TRB	CASSAGQGNSPLHF	TRBV9	TRBJ1-6	HLA-A*02:01	MHCI	ALSKGVHFV	ORF3	Minervina
TRB	CASSFSGPGYEQYF	TRBV27	TRBJ2-7	HLA-A*02:01	MHCI	ALSKGVHFV	ORF3	Minervina
TRB	CASSPEGSSSGNTIYF	TRBV5-6	TRBJ1-3	HLA-A*02:01	MHCI	ALSKGVHFV	ORF3	Minervina
TRB	CASSEMTGRDEQYF	TRBV6-1	TRBJ2-7	HLA-A*02:01	MHCI	ALSKGVHFV	ORF3	Minervina
TRB	CSVEVVGGNEQFF	TRBV29-1	TRBJ2-1	HLA-A*02:01	MHCI	ALSKGVHFV	ORF3	Minervina
TRB	CASSLDGNNEQFF	TRBV27	TRBJ2-1	HLA-A*02:01	MHCI	ALSKGVHFV	ORF3	Minervina
TRB	CATSDFRTGASSYEQYF	TRBV24-1	TRBJ2-7	HLA-A*02:01	MHCI	ALSKGVHFV	ORF3	Minervina
TRB	CASSLGRGSNTQYF	TRBV7-7	TRBJ2-3	HLA-A*02:01	MHCI	ALSKGVHFV	ORF3	Minervina
TRB	CASSEDAGQLYEQYF	TRBV2	TRBJ2-7	HLA-A*02:01	MHCI	ALSKGVHFV	ORF3	Minervina
TRB	CASSPEVAADSSYNEQFF	TRBV4-3	TRBJ2-1	HLA-A*02:01	MHCI	ALSKGVHFV	ORF3	Minervina
TRB	CASSLYGLGTEAFF	TRBV5-6	TRBJ1-1	HLA-A*02:01	MHCI	ALSKGVHFV	ORF3	Minervina
TRB	CSAREASAYEQYF	TRBV20-1	TRBJ2-7	HLA-A*02:01	MHCI	ALSKGVHFV	ORF3	Minervina
TRB	CASSRTGALDEQYF	TRBV7-9	TRBJ2-7	HLA-A*02:01	MHCI	ALSKGVHFV	ORF3	Minervina
TRB	CASSYSVNEQFF	TRBV12-4	TRBJ2-1	HLA-A*02:01	MHCI	ALSKGVHFV	ORF3	Minervina
TRB	CASSSGTGVGEQYF	TRBV27	TRBJ2-7	HLA-A*02:01	MHCI	ALSKGVHFV	ORF3	Minervina
TRB	CASSEMTGRDEQYF	TRBV6-1	TRBJ2-7	HLA-A*02:01	MHCI	ALSKGVHFV	ORF3	Minervina
TRB	CASSSNRGLGGNQPQHF	TRBV19	TRBJ1-5	HLA-A*02:01	MHCI	ALSKGVHFV	ORF3	Minervina
TRB	CASSGSTERRFGYTF	TRBV6-1	TRBJ1-2	HLA-A*02:01	MHCI	ALSKGVHFV	ORF3	Minervina
TRB	CASSQDSLANYNSPLHF	TRBV11-2	TRBJ1-6	HLA-A*02:01	MHCI	ALSKGVHFV	ORF3	Minervina
TRB	CASSTEGGTEAFF	TRBV19	TRBJ1-1	HLA-A*02:01	MHCI	ALSKGVHFV	ORF3	Minervina
TRB	CASGHHTNEKLFF	TRBV12-5	TRBJ1-4	HLA-A*02:01	MHCI	ALSKGVHFV	ORF3	Minervina
TRB	CASSSQSTDEQFF	TRBV6-6	TRBJ2-1	HLA-A*02:01	MHCI	ALSKGVHFV	ORF3	Minervina
TRB	CASSERTGLSGNTIYF	TRBV2	TRBJ1-3	HLA-A*02:01	MHCI	ALSKGVHFV	ORF3	Minervina
TRB	CASMGQTGDEQFF	TRBV28	TRBJ2-1	HLA-A*02:01	MHCI	ALSKGVHFV	ORF3	Minervina
TRB	CASSIELAVYNEQFF	TRBV19	TRBJ2-1	HLA-A*02:01	MHCI	ALSKGVHFV	ORF3	Minervina
TRB	CASSTEGGTEAFF	TRBV19	TRBJ1-1	HLA-A*02:01	MHCI	ALSKGVHFV	ORF3	Minervina
TRB	CASSLYGSRPQHF	TRBV7-9	TRBJ1-5	HLA-A*02:01	MHCI	ALSKGVHFV	ORF3	Minervina
TRB	CASSLYGLGTEAFF	TRBV5-6	TRBJ1-1	HLA-A*02:01	MHCI	ALSKGVHFV	ORF3	Minervina
TRB	CASSMESPGGNQPQHF	TRBV12-4	TRBJ1-5	HLA-A*02:01	MHCI	ALSKGVHFV	ORF3	Minervina
TRB	CASSTEGGTEAFF	TRBV19	TRBJ1-1	HLA-A*02:01	MHCI	ALSKGVHFV	ORF3	Minervina
TRB	CASSLYGLGTEAFF	TRBV5-6	TRBJ1-1	HLA-A*02:01	MHCI	ALSKGVHFV	ORF3	Minervina
TRB	CASSVVGGPNEAFF	TRBV9	TRBJ1-1	HLA-A*02:01	MHCI	ALSKGVHFV	ORF3	Minervina
TRB	CASSEDAGQLYEQYF	TRBV2	TRBJ2-7	HLA-A*02:01	MHCI	ALSKGVHFV	ORF3	Minervina
TRB	CASIREPEQYF	TRBV2	TRBJ2-7	HLA-A*02:01	MHCI	ALSKGVHFV	ORF3	Minervina
TRB	CASRLSGPNTEAFF	TRBV6-5	TRBJ1-1	HLA-A*02:01	MHCI	ALSKGVHFV	ORF3	Minervina
TRB	CASSLRKWPYEQYF	TRBV27	TRBJ2-7	HLA-A*02:01	MHCI	ALSKGVHFV	ORF3	Minervina
TRB	CASSLERGHPEAFF	TRBV7-8	TRBJ1-1	HLA-A*02:01	MHCI	ALSKGVHFV	ORF3	Minervina
TRB	CASSPGTSGGALDTQYF	TRBV7-8	TRBJ2-3	HLA-A*02:01	MHCI	ALSKGVHFV	ORF3	Minervina
TRB	CASSVGAGELFF	TRBV9	TRBJ2-2	HLA-A*02:01	MHCI	ALSKGVHFV	ORF3	Minervina
TRB	CASSYGAYEQYF	TRBV6-2	TRBJ2-7	HLA-A*02:01	MHCI	ALSKGVHFV	ORF3	Minervina
TRB	CASSLYGLGTEAFF	TRBV5-6	TRBJ1-1	HLA-A*02:01	MHCI	ALSKGVHFV	ORF3	Minervina
TRB	CASSLYGLGTEAFF	TRBV5-6	TRBJ1-1	HLA-A*02:01	MHCI	ALSKGVHFV	ORF3	Minervina
TRB	CASSYSGLAGGLNKETQYF	TRBV6-6	TRBJ2-5	HLA-A*02:01	MHCI	ALSKGVHFV	ORF3	Minervina
TRB	CASSLYGLGTEAFF	TRBV5-6	TRBJ1-1	HLA-A*02:01	MHCI	ALSKGVHFV	ORF3	Minervina
TRB	CASSEDAGQLYEQYF	TRBV2	TRBJ2-7	HLA-A*02:01	MHCI	ALSKGVHFV	ORF3	Minervina
TRB	CASSDVSGENNSPLHF	TRBV10-1	TRBJ1-6	HLA-A*02:01	MHCI	ALSKGVHFV	ORF3	Minervina
TRB	CASSLAGDEYNEQFF	TRBV27	TRBJ2-1	HLA-A*02:01	MHCI	ALSKGVHFV	ORF3	Minervina
TRB	CASSPGTGEAFF	TRBV19	TRBJ1-1	HLA-A*02:01	MHCI	ALSKGVHFV	ORF3	Minervina
TRB	CASSWGQSTGELFF	TRBV6-5	TRBJ2-2	HLA-A*02:01	MHCI	ALSKGVHFV	ORF3	Minervina
TRB	CASSDPNPHQPQHF	TRBV2	TRBJ1-5	HLA-A*02:01	MHCI	ALSKGVHFV	ORF3	Minervina
TRB	CASSLYGLGTEAFF	TRBV5-6	TRBJ1-1	HLA-A*02:01	MHCI	ALSKGVHFV	ORF3	Minervina
TRB	CASSLYGSRPQHF	TRBV7-9	TRBJ1-5	HLA-A*02:01	MHCI	ALSKGVHFV	ORF3	Minervina
TRB	CASSLIQGATGYTF	TRBV4-3	TRBJ1-2	HLA-A*02:01	MHCI	ALSKGVHFV	ORF3	Minervina
TRB	CASSDPNPHQPQHF	TRBV2	TRBJ1-5	HLA-A*02:01	MHCI	ALSKGVHFV	ORF3	Minervina
TRB	CASSLSGDSYNEQFF	TRBV27	TRBJ2-1	HLA-A*02:01	MHCI	ALSKGVHFV	ORF3	Minervina
TRB	CASSRTGALDEQYF	TRBV7-9	TRBJ2-7	HLA-A*02:01	MHCI	ALSKGVHFV	ORF3	Minervina
TRB	CASMGQTGDEQFF	TRBV28	TRBJ2-1	HLA-A*02:01	MHCI	ALSKGVHFV	ORF3	Minervina
TRB	CASSLLRGTEAFF	TRBV28	TRBJ1-1	HLA-A*02:01	MHCI	ALSKGVHFV	ORF3	Minervina
TRB	CASNPEGMNNEQFF	TRBV5-6	TRBJ2-1	HLA-A*02:01	MHCI	ALSKGVHFV	ORF3	Minervina
TRB	CASSLELGSDSPLHF	TRBV11-1	TRBJ1-6	HLA-A*02:01	MHCI	ALSKGVHFV	ORF3	Minervina
TRB	CASSAGQGNSPLHF	TRBV9	TRBJ1-6	HLA-A*02:01	MHCI	ALSKGVHFV	ORF3	Minervina
TRB	CASSLIANNEQFF	TRBV28	TRBJ2-1	HLA-A*02:01	MHCI	ALSKGVHFV	ORF3	Minervina
TRB	CASSQLRDFGYTF	TRBV4-1	TRBJ1-2	HLA-A*02:01	MHCI	ALSKGVHFV	ORF3	Minervina
TRB	CASSISPRSAYEQYF	TRBV19	TRBJ2-7	HLA-A*02:01	MHCI	ALSKGVHFV	ORF3	Minervina
TRB	CASMGQTGDEQFF	TRBV28	TRBJ2-1	HLA-A*02:01	MHCI	ALSKGVHFV	ORF3	Minervina
TRB	CASSPGTGNTYEQYF	TRBV12-4	TRBJ2-7	HLA-A*02:01	MHCI	ALSKGVHFV	ORF3	Minervina
TRB	CSVEVVGGNEQFF	TRBV29-1	TRBJ2-1	HLA-A*02:01	MHCI	ALSKGVHFV	ORF3	Minervina
TRB	CASSLYGLGTEAFF	TRBV5-6	TRBJ1-1	HLA-A*02:01	MHCI	ALSKGVHFV	ORF3	Minervina
TRB	CASSLYGSRPQHF	TRBV7-9	TRBJ1-5	HLA-A*02:01	MHCI	ALSKGVHFV	ORF3	Minervina
TRB	CASSGGTGGYGANVLTF	TRBV5-4	TRBJ2-6	HLA-A*02:01	MHCI	ALSKGVHFV	ORF3	Minervina
TRB	CASSRTGALDEQYF	TRBV7-9	TRBJ2-7	HLA-A*02:01	MHCI	ALSKGVHFV	ORF3	Minervina
TRB	CASSLYGLGTEAFF	TRBV5-6	TRBJ1-1	HLA-A*02:01	MHCI	ALSKGVHFV	ORF3	Minervina
TRB	CASSPGTSGGALDTQYF	TRBV7-8	TRBJ2-3	HLA-A*02:01	MHCI	ALSKGVHFV	ORF3	Minervina
TRB	CASSLYGLGTEAFF	TRBV5-6	TRBJ1-1	HLA-A*02:01	MHCI	ALSKGVHFV	ORF3	Minervina
TRB	CASSTEGGTEAFF	TRBV19	TRBJ1-1	HLA-A*02:01	MHCI	ALSKGVHFV	ORF3	Minervina
TRB	CASSAGQGNSPLHF	TRBV9	TRBJ1-6	HLA-A*02:01	MHCI	ALSKGVHFV	ORF3	Minervina
TRB	CASSIVFGGGPSNEQFF	TRBV19	TRBJ2-1	HLA-A*02:01	MHCI	ALSKGVHFV	ORF3	Minervina
TRB	CASRQGSGRGNTEAFF	TRBV4-3	TRBJ1-1	HLA-A*02:01	MHCI	ALSKGVHFV	ORF3	Minervina
TRB	CASSTEGGTEAFF	TRBV19	TRBJ1-1	HLA-A*02:01	MHCI	ALSKGVHFV	ORF3	Minervina
TRB	CASSLSAGTASYNEQFF	TRBV6-5	TRBJ2-1	HLA-A*02:01	MHCI	ALSKGVHFV	ORF3	Minervina
TRB	CASSGGEYNEQFF	TRBV10-2	TRBJ2-1	HLA-A*02:01	MHCI	ALSKGVHFV	ORF3	Minervina
TRB	CATMGTGPPEAFF	TRBV12-4	TRBJ1-1	HLA-A*02:01	MHCI	ALSKGVHFV	ORF3	Minervina
TRB	CSVEVVGGNEQFF	TRBV29-1	TRBJ2-1	HLA-A*02:01	MHCI	ALSKGVHFV	ORF3	Minervina
TRB	CASSLYGLGTEAFF	TRBV5-6	TRBJ1-1	HLA-A*02:01	MHCI	ALSKGVHFV	ORF3	Minervina
TRB	CASSLYGLGTEAFF	TRBV5-6	TRBJ1-1	HLA-A*02:01	MHCI	ALSKGVHFV	ORF3	Minervina
TRB	CASSVSRDSSSGNTIYF	TRBV9	TRBJ1-3	HLA-A*02:01	MHCI	ALSKGVHFV	ORF3	Minervina
TRB	CASKTTGSFYEQYF	TRBV6-5	TRBJ2-7	HLA-A*02:01	MHCI	ALSKGVHFV	ORF3	Minervina
TRB	CSARGEGAGAFF	TRBV20-1	TRBJ1-1	HLA-A*02:01	MHCI	ALSKGVHFV	ORF3	Minervina
TRB	CASTPALGQGIDEQYF	TRBV6-2	TRBJ2-7	HLA-A*02:01	MHCI	ALSKGVHFV	ORF3	Minervina
TRB	CASSEMTGRDEQYF	TRBV6-1	TRBJ2-7	HLA-A*02:01	MHCI	ALSKGVHFV	ORF3	Minervina
TRB	CASSERTGSEQYF	TRBV9	TRBJ2-7	HLA-A*02:01	MHCI	ALSKGVHFV	ORF3	Minervina
TRB	CASSLYGLGTEAFF	TRBV5-6	TRBJ1-1	HLA-A*02:01	MHCI	ALSKGVHFV	ORF3	Minervina
TRB	CASSYTGPTEAFF	TRBV14	TRBJ1-1	HLA-A*02:01	MHCI	ALSKGVHFV	ORF3	Minervina
TRB	CASSLRDEQYF	TRBV13	TRBJ2-7	HLA-A*02:01	MHCI	ALSKGVHFV	ORF3	Minervina
TRB	CASSFPGGGYEQYF	TRBV5-5	TRBJ2-7	HLA-A*02:01	MHCI	ALSKGVHFV	ORF3	Minervina
TRB	CASSGLQVKDDSPSYGYTF	TRBV4-3	TRBJ1-2	HLA-A*02:01	MHCI	ALSKGVHFV	ORF3	Minervina
TRB	CASSVRVFGRLPSTDTQYF	TRBV4-1	TRBJ2-3	HLA-A*02:01	MHCI	ALSKGVHFV	ORF3	Minervina
TRB	CASSLVAGELFF	TRBV7-9	TRBJ2-2	HLA-A*02:01	MHCI	ALSKGVHFV	ORF3	Minervina
TRB	CSAQDREAGELFF	TRBV20-1	TRBJ2-2	HLA-A*02:01	MHCI	ALSKGVHFV	ORF3	Minervina
TRB	CASSLYGLGTEAFF	TRBV5-6	TRBJ1-1	HLA-A*02:01	MHCI	ALSKGVHFV	ORF3	Minervina
TRB	CASGDREYEQYF	TRBV6-2	TRBJ2-7	HLA-A*02:01	MHCI	ALSKGVHFV	ORF3	Minervina
TRB	CASSLTARFAQYF	TRBV6-5	TRBJ2-7	HLA-A*02:01	MHCI	ALSKGVHFV	ORF3	Minervina
TRB	CASSLYGLGTEAFF	TRBV5-6	TRBJ1-1	HLA-A*02:01	MHCI	ALSKGVHFV	ORF3	Minervina
TRB	CASSLYGLGTEAFF	TRBV5-6	TRBJ1-1	HLA-A*02:01	MHCI	ALSKGVHFV	ORF3	Minervina
TRB	CASSFAGTRGTGELFF	TRBV7-9	TRBJ2-2	HLA-A*02:01	MHCI	ALSKGVHFV	ORF3	Minervina
TRB	CASSLYGLGTEAFF	TRBV5-6	TRBJ1-1	HLA-A*02:01	MHCI	ALSKGVHFV	ORF3	Minervina
TRB	CASSLYGLGTEAFF	TRBV5-6	TRBJ1-1	HLA-A*02:01	MHCI	ALSKGVHFV	ORF3	Minervina
TRB	CASSLSTGSPLHF	TRBV27	TRBJ1-6	HLA-A*02:01	MHCI	ALSKGVHFV	ORF3	Minervina
TRB	CASSPEVAADSSYNEQFF	TRBV4-3	TRBJ2-1	HLA-A*02:01	MHCI	ALSKGVHFV	ORF3	Minervina
TRB	CASTTGISGNQPQHF	TRBV5-5	TRBJ1-5	HLA-A*02:01	MHCI	ALSKGVHFV	ORF3	Minervina
TRB	CASSLWGSEAFF	TRBV5-1	TRBJ1-1	HLA-A*02:01	MHCI	ALSKGVHFV	ORF3	Minervina
TRB	CAIRGQGFNSDTQYF	TRBV10-3	TRBJ2-3	HLA-A*02:01	MHCI	ALSKGVHFV	ORF3	Minervina
TRB	CASSPNLGAGHTNEKLFF	TRBV7-9	TRBJ1-4	HLA-A*02:01	MHCI	ALSKGVHFV	ORF3	Minervina
TRB	CASTTGTGAHEQYF	TRBV28	TRBJ2-7	HLA-A*02:01	MHCI	ALSKGVHFV	ORF3	Minervina
TRB	CASSTEGGTEAFF	TRBV19	TRBJ1-1	HLA-A*02:01	MHCI	ALSKGVHFV	ORF3	Minervina
TRB	CASSQKLAGDNEQFF	TRBV12-4	TRBJ2-1	HLA-A*02:01	MHCI	ALSKGVHFV	ORF3	Minervina
TRB	CASSPGTSGGALDTQYF	TRBV7-8	TRBJ2-3	HLA-A*02:01	MHCI	ALSKGVHFV	ORF3	Minervina
TRB	CASMGQTGDEQFF	TRBV28	TRBJ2-1	HLA-A*02:01	MHCI	ALSKGVHFV	ORF3	Minervina
TRB	CASSEMTGRDEQYF	TRBV6-1	TRBJ2-7	HLA-A*02:01	MHCI	ALSKGVHFV	ORF3	Minervina
TRB	CASRPDQGPRYNEQFF	TRBV12-3	TRBJ2-1	HLA-A*02:01	MHCI	ALSKGVHFV	ORF3	Minervina
TRB	CASSPAGSPRFYEQYF	TRBV7-9	TRBJ2-7	HLA-A*02:01	MHCI	ALSKGVHFV	ORF3	Minervina
TRB	CSARGLAGEGSTDTQYF	TRBV20-1	TRBJ2-3	HLA-A*02:01	MHCI	ALSKGVHFV	ORF3	Minervina
TRB	CASSEDAGQLYEQYF	TRBV2	TRBJ2-7	HLA-A*02:01	MHCI	ALSKGVHFV	ORF3	Minervina
TRB	CASSLYGLGTEAFF	TRBV5-6	TRBJ1-1	HLA-A*02:01	MHCI	ALSKGVHFV	ORF3	Minervina
TRB	CASSGGEYNEQFF	TRBV10-2	TRBJ2-1	HLA-A*02:01	MHCI	ALSKGVHFV	ORF3	Minervina
TRB	CASSLIANNEQFF	TRBV28	TRBJ2-1	HLA-A*02:01	MHCI	ALSKGVHFV	ORF3	Minervina
TRB	CASSEMTGRDEQYF	TRBV6-1	TRBJ2-7	HLA-A*02:01	MHCI	ALSKGVHFV	ORF3	Minervina
TRB	CASSSTGTGATDTQYF	TRBV12-4	TRBJ2-3	HLA-A*02:01	MHCI	ALSKGVHFV	ORF3	Minervina
TRB	CASAGGTSYEQYF	TRBV12-3	TRBJ2-7	HLA-A*02:01	MHCI	ALSKGVHFV	ORF3	Minervina
TRB	CSVEDTRGFGYTF	TRBV29-1	TRBJ1-2	HLA-A*02:01	MHCI	ALSKGVHFV	ORF3	Minervina
TRB	CASSQETVGRDGYTF	TRBV4-3	TRBJ1-2	HLA-A*02:01	MHCI	ALSKGVHFV	ORF3	Minervina
TRB	CASSQTGSSYNEQFF	TRBV12-3	TRBJ2-1	HLA-A*02:01	MHCI	ALSKGVHFV	ORF3	Minervina
TRB	CSAREASGGLSYEQYF	TRBV20-1	TRBJ2-7	HLA-A*02:01	MHCI	ALSKGVHFV	ORF3	Minervina
TRB	CASSDPNPHQPQHF	TRBV2	TRBJ1-5	HLA-A*02:01	MHCI	ALSKGVHFV	ORF3	Minervina
TRB	CASGSGNTGELFF	TRBV7-9	TRBJ2-2	HLA-A*02:01	MHCI	ALSKGVHFV	ORF3	Minervina
TRB	CASSYEEGRVNGYTF	TRBV6-5	TRBJ1-2	HLA-A*02:01	MHCI	ALSKGVHFV	ORF3	Minervina
TRB	CASSYSEGEGGYTF	TRBV6-5	TRBJ1-2	HLA-A*02:01	MHCI	ALSKGVHFV	ORF3	Minervina
TRB	CASSLEGQGIYGYTF	TRBV5-5	TRBJ1-2	HLA-A*02:01	MHCI	ALSKGVHFV	ORF3	Minervina
TRB	CASSSGSHGYTF	TRBV7-6	TRBJ1-2	HLA-A*02:01	MHCI	ALSKGVHFV	ORF3	Minervina
TRB	CASGDREYEQYF	TRBV6-2	TRBJ2-7	HLA-A*02:01	MHCI	ALSKGVHFV	ORF3	Minervina
TRB	CASSLYGLGTEAFF	TRBV5-6	TRBJ1-1	HLA-A*02:01	MHCI	ALSKGVHFV	ORF3	Minervina
TRB	CASSLKGLAGVGEQFF	TRBV27	TRBJ2-1	HLA-A*02:01	MHCI	ALSKGVHFV	ORF3	Minervina
TRB	CASSLSTGQGHEQYF	TRBV7-8	TRBJ2-7	HLA-A*02:01	MHCI	ALSKGVHFV	ORF3	Minervina
TRB	CASSGGEYNEQFF	TRBV10-2	TRBJ2-1	HLA-A*02:01	MHCI	ALSKGVHFV	ORF3	Minervina
TRB	CASSLYGLGTEAFF	TRBV5-6	TRBJ1-1	HLA-A*02:01	MHCI	ALSKGVHFV	ORF3	Minervina
TRB	CASSLYGLGTEAFF	TRBV5-6	TRBJ1-1	HLA-A*02:01	MHCI	ALSKGVHFV	ORF3	Minervina
TRB	CASRPDQGPRYNEQFF	TRBV12-3	TRBJ2-1	HLA-A*02:01	MHCI	ALSKGVHFV	ORF3	Minervina
TRB	CASSLYGLGTEAFF	TRBV5-6	TRBJ1-1	HLA-A*02:01	MHCI	ALSKGVHFV	ORF3	Minervina
TRB	CASSQGTAYNEQFF	TRBV4-3	TRBJ2-1	HLA-A*02:01	MHCI	ALSKGVHFV	ORF3	Minervina
TRB	CASSGGGSLEPQHF	TRBV9	TRBJ1-5	HLA-A*02:01	MHCI	ALSKGVHFV	ORF3	Minervina
TRB	CASSAEANTEAFF	TRBV10-2	TRBJ1-1	HLA-A*02:01	MHCI	ALSKGVHFV	ORF3	Minervina
TRB	CASSDGHYEQYF	TRBV6-4	TRBJ2-7	HLA-A*02:01	MHCI	ALSKGVHFV	ORF3	Minervina
TRB	CASSTEGGTEAFF	TRBV19	TRBJ1-1	HLA-A*02:01	MHCI	ALSKGVHFV	ORF3	Minervina
TRB	CASSASLAGVNEQFF	TRBV2	TRBJ2-1	HLA-A*02:01	MHCI	ALSKGVHFV	ORF3	Minervina
TRB	CASIEGQGGGTDTQYF	TRBV2	TRBJ2-3	HLA-A*02:01	MHCI	ALSKGVHFV	ORF3	Minervina
TRB	CASSLYGLGTEAFF	TRBV5-6	TRBJ1-1	HLA-A*02:01	MHCI	ALSKGVHFV	ORF3	Minervina
TRB	CASSLYGLGTEAFF	TRBV5-6	TRBJ1-1	HLA-A*02:01	MHCI	ALSKGVHFV	ORF3	Minervina
TRB	CASQAYEYEQFF	TRBV10-2	TRBJ2-1	HLA-A*02:01	MHCI	ALSKGVHFV	ORF3	Minervina
TRB	CSADRDGNYEQYF	TRBV20-1	TRBJ2-7	HLA-A*02:01	MHCI	ALSKGVHFV	ORF3	Minervina
TRB	CASSLYGLGTEAFF	TRBV5-6	TRBJ1-1	HLA-A*02:01	MHCI	ALSKGVHFV	ORF3	Minervina
TRB	CASSIGLTGELFF	TRBV19	TRBJ2-2	HLA-A*02:01	MHCI	ALSKGVHFV	ORF3	Minervina
TRB	CASSDPNPHQPQHF	TRBV2	TRBJ1-5	HLA-A*02:01	MHCI	ALSKGVHFV	ORF3	Minervina
TRB	CASSGGEYNEQFF	TRBV10-2	TRBJ2-1	HLA-A*02:01	MHCI	ALSKGVHFV	ORF3	Minervina
TRB	CASSLDGRTQGTSPLHF	TRBV11-2	TRBJ1-6	HLA-A*02:01	MHCI	ALSKGVHFV	ORF3	Minervina
TRB	CASSLIANNEQFF	TRBV28	TRBJ2-1	HLA-A*02:01	MHCI	ALSKGVHFV	ORF3	Minervina
TRB	CASSLYGLGTEAFF	TRBV5-6	TRBJ1-1	HLA-A*02:01	MHCI	ALSKGVHFV	ORF3	Minervina
TRB	CASTRTVEAFF	TRBV6-6	TRBJ1-1	HLA-A*02:01	MHCI	ALSKGVHFV	ORF3	Minervina
TRB	CASSEDAGQLYEQYF	TRBV2	TRBJ2-7	HLA-A*02:01	MHCI	ALSKGVHFV	ORF3	Minervina
TRB	CASSLYGLGTEAFF	TRBV5-6	TRBJ1-1	HLA-A*02:01	MHCI	ALSKGVHFV	ORF3	Minervina
TRB	CASSLSGTYYEQYV	TRBV27	TRBJ2-7	HLA-A*02:01	MHCI	ALSKGVHFV	ORF3	Minervina
TRB	CASSLTLTGGENIQYF	TRBV12-3	TRBJ2-4	HLA-A*02:01	MHCI	ALSKGVHFV	ORF3	Minervina
TRB	CASSLYGLGTEAFF	TRBV5-6	TRBJ1-1	HLA-A*02:01	MHCI	ALSKGVHFV	ORF3	Minervina
TRB	CASSVAIERAPNYEQYF	TRBV2	TRBJ2-7	HLA-A*02:01	MHCI	ALSKGVHFV	ORF3	Minervina
TRB	CASWGRGQETQYF	TRBV9	TRBJ2-5	HLA-A*02:01	MHCI	ALSKGVHFV	ORF3	Minervina
TRB	CATGTPWGTEAFF	TRBV19	TRBJ1-1	HLA-A*02:01	MHCI	ALSKGVHFV	ORF3	Minervina
TRB	CASSLYGLGTEAFF	TRBV5-6	TRBJ1-1	HLA-A*02:01	MHCI	ALSKGVHFV	ORF3	Minervina
TRB	CASSFLAGYTF	TRBV5-4	TRBJ1-2	HLA-A*02:01	MHCI	ALSKGVHFV	ORF3	Minervina
TRB	CASSQDWARGTGSYEQYF	TRBV4-3	TRBJ2-7	HLA-A*02:01	MHCI	ALSKGVHFV	ORF3	Minervina
TRB	CASSPRGGGIYEQYF	TRBV5-6	TRBJ2-7	HLA-A*02:01	MHCI	ALSKGVHFV	ORF3	Minervina
TRB	CASSGGEYNEQFF	TRBV10-2	TRBJ2-1	HLA-A*02:01	MHCI	ALSKGVHFV	ORF3	Minervina
TRB	CASSFANHMNTEAFF	TRBV5-6	TRBJ1-1	HLA-A*02:01	MHCI	ALSKGVHFV	ORF3	Minervina
TRB	CASSLYGLGTEAFF	TRBV5-6	TRBJ1-1	HLA-A*02:01	MHCI	ALSKGVHFV	ORF3	Minervina
TRB	CASSYPTSGEETQYF	TRBV6-2	TRBJ2-5	HLA-A*02:01	MHCI	ALSKGVHFV	ORF3	Minervina
TRB	CASSLYGLGTEAFF	TRBV5-6	TRBJ1-1	HLA-A*02:01	MHCI	ALSKGVHFV	ORF3	Minervina
TRB	CASSPGQDPKFYGYTF	TRBV4-2	TRBJ1-2	HLA-A*02:01	MHCI	ALSKGVHFV	ORF3	Minervina
TRB	CASSEDAGQLYEQYF	TRBV2	TRBJ2-7	HLA-A*02:01	MHCI	ALSKGVHFV	ORF3	Minervina
TRB	CASSLYGLGTEAFF	TRBV5-6	TRBJ1-1	HLA-A*02:01	MHCI	ALSKGVHFV	ORF3	Minervina
TRB	CASSPEGTPAYEQYF	TRBV13	TRBJ2-7	HLA-A*02:01	MHCI	ALSKGVHFV	ORF3	Minervina
TRB	CASSGGNGYTEAFF	TRBV5-5	TRBJ1-1	HLA-A*02:01	MHCI	ALSKGVHFV	ORF3	Minervina
TRB	CASSLYGLGTEAFF	TRBV5-6	TRBJ1-1	HLA-A*02:01	MHCI	ALSKGVHFV	ORF3	Minervina
TRB	CASMGQTGDEQFF	TRBV28	TRBJ2-1	HLA-A*02:01	MHCI	ALSKGVHFV	ORF3	Minervina
TRB	CASTVRGNNSPLHF	TRBV27	TRBJ1-6	HLA-A*02:01	MHCI	ALSKGVHFV	ORF3	Minervina
TRB	CASSIVPWDTQYF	TRBV19	TRBJ2-3	HLA-A*02:01	MHCI	ALSKGVHFV	ORF3	Minervina
TRB	CASSEMTGRDEQYF	TRBV6-1	TRBJ2-7	HLA-A*02:01	MHCI	ALSKGVHFV	ORF3	Minervina
TRB	CASSGGEYNEQFF	TRBV10-2	TRBJ2-1	HLA-A*02:01	MHCI	ALSKGVHFV	ORF3	Minervina
TRB	CASSAGQGNSPLHF	TRBV9	TRBJ1-6	HLA-A*02:01	MHCI	ALSKGVHFV	ORF3	Minervina
TRB	CASSPGTSGGALDTQYF	TRBV7-8	TRBJ2-3	HLA-A*02:01	MHCI	ALSKGVHFV	ORF3	Minervina
TRB	CASRGKGGLYEQYF	TRBV2	TRBJ2-7	HLA-A*02:01	MHCI	ALSKGVHFV	ORF3	Minervina
TRB	CASSLEGTGYEAFF	TRBV11-1	TRBJ1-1	HLA-A*02:01	MHCI	ALSKGVHFV	ORF3	Minervina
TRB	CASSDTHEGADTQYF	TRBV6-4	TRBJ2-3	HLA-A*02:01	MHCI	ALSKGVHFV	ORF3	Minervina
TRB	CASSRSGSSYEQYF	TRBV3-1	TRBJ2-7	HLA-A*02:01	MHCI	ALSKGVHFV	ORF3	Minervina
TRB	CASSEYDNTEAFF	TRBV25-1	TRBJ1-1	HLA-A*02:01	MHCI	ALSKGVHFV	ORF3	Minervina
TRB	CASSQALPGGSEAFF	TRBV4-1	TRBJ1-1	HLA-A*02:01	MHCI	ALSKGVHFV	ORF3	Minervina
TRB	CASSTEGGTEAFF	TRBV19	TRBJ1-1	HLA-A*02:01	MHCI	ALSKGVHFV	ORF3	Minervina
TRB	CASSPPASVQETQYF	TRBV7-6	TRBJ2-5	HLA-A*02:01	MHCI	ALSKGVHFV	ORF3	Minervina
TRB	CASSLYGLGTEAFF	TRBV5-6	TRBJ1-1	HLA-A*02:01	MHCI	ALSKGVHFV	ORF3	Minervina
TRB	CASSSGREQYF	TRBV27	TRBJ2-7	HLA-A*02:01	MHCI	ALSKGVHFV	ORF3	Minervina
TRB	CASKEGTEAFF	TRBV5-1	TRBJ1-1	HLA-A*02:01	MHCI	ALSKGVHFV	ORF3	Minervina
TRB	CASSLYGEETQYF	TRBV27	TRBJ2-5	HLA-A*02:01	MHCI	ALSKGVHFV	ORF3	Minervina
TRB	CASSPTSSGEDEQFF	TRBV7-9	TRBJ2-1	HLA-A*02:01	MHCI	ALSKGVHFV	ORF3	Minervina
TRB	CASSQVGRTASTDTQYF	TRBV3-1	TRBJ2-3	HLA-A*02:01	MHCI	ALSKGVHFV	ORF3	Minervina
TRB	CATSIDSYNEQFF	TRBV15	TRBJ2-1	HLA-A*02:01	MHCI	ALSKGVHFV	ORF3	Minervina
TRB	CASSEMTGRDEQYF	TRBV6-1	TRBJ2-7	HLA-A*02:01	MHCI	ALSKGVHFV	ORF3	Minervina
TRB	CASSLYGLGTEAFF	TRBV5-6	TRBJ1-1	HLA-A*02:01	MHCI	ALSKGVHFV	ORF3	Minervina
TRB	CASSLYGLGTEAFF	TRBV5-6	TRBJ1-1	HLA-A*02:01	MHCI	ALSKGVHFV	ORF3	Minervina
TRB	CASSAGPAPQHF	TRBV10-2	TRBJ1-5	HLA-A*02:01	MHCI	ALSKGVHFV	ORF3	Minervina
TRB	CASSPPGQNFYEQYF	TRBV7-9	TRBJ2-7	HLA-A*02:01	MHCI	ALSKGVHFV	ORF3	Minervina
TRB	CAISVDRNQPQHF	TRBV10-3	TRBJ1-5	HLA-A*02:01	MHCI	ALSKGVHFV	ORF3	Minervina
TRB	CATSSTGVGDEQFF	TRBV15	TRBJ2-1	HLA-A*02:01	MHCI	ALSKGVHFV	ORF3	Minervina
TRB	CASSLYGLGTEAFF	TRBV5-6	TRBJ1-1	HLA-A*02:01	MHCI	ALSKGVHFV	ORF3	Minervina
TRB	CASSLYGLGTEAFF	TRBV5-6	TRBJ1-1	HLA-A*02:01	MHCI	ALSKGVHFV	ORF3	Minervina
TRB	CASRGQGVSTDTQYF	TRBV7-9	TRBJ2-3	HLA-A*02:01	MHCI	ALSKGVHFV	ORF3	Minervina
TRB	CASSLGVEQYF	TRBV5-1	TRBJ2-7	HLA-A*02:01	MHCI	ALSKGVHFV	ORF3	Minervina
TRB	CSVEVVGGNEQFF	TRBV29-1	TRBJ2-1	HLA-A*02:01	MHCI	ALSKGVHFV	ORF3	Minervina
TRB	CASSSDRGKGYGYTF	TRBV7-6	TRBJ1-2	HLA-A*02:01	MHCI	ALSKGVHFV	ORF3	Minervina
TRB	CASSAGQGNSPLHF	TRBV9	TRBJ1-6	HLA-A*02:01	MHCI	ALSKGVHFV	ORF3	Minervina
TRB	CASSPNLGAGHTNEKLFF	TRBV7-9	TRBJ1-4	HLA-A*02:01	MHCI	ALSKGVHFV	ORF3	Minervina
TRB	CASSVDVQETQYF	TRBV5-6	TRBJ2-5	HLA-A*02:01	MHCI	ALSKGVHFV	ORF3	Minervina
TRB	CASSIGDYEQYF	TRBV19	TRBJ2-7	HLA-A*02:01	MHCI	ALSKGVHFV	ORF3	Minervina
TRB	CATRPGLAGGLFF	TRBV2	TRBJ2-7	HLA-A*02:01	MHCI	ALSKGVHFV	ORF3	Minervina
TRB	CASSQDFEGRDTGELFF	TRBV4-3	TRBJ2-2	HLA-A*02:01	MHCI	ALSKGVHFV	ORF3	Minervina
TRB	CASSLYGLGTEAFF	TRBV5-6	TRBJ1-1	HLA-A*02:01	MHCI	ALSKGVHFV	ORF3	Minervina
TRB	CASSTEGGTEAFF	TRBV19	TRBJ1-1	HLA-A*02:01	MHCI	ALSKGVHFV	ORF3	Minervina
TRB	CASRPDQGPRYNEQFF	TRBV12-3	TRBJ2-1	HLA-A*02:01	MHCI	ALSKGVHFV	ORF3	Minervina
TRB	CASSMVGRFYEQYF	TRBV19	TRBJ2-7	HLA-A*02:01	MHCI	ALSKGVHFV	ORF3	Minervina
TRB	CASSPKAGGTYNEQFF	TRBV7-9	TRBJ2-1	HLA-A*02:01	MHCI	ALSKGVHFV	ORF3	Minervina
TRB	CASSPGTANQPQHF	TRBV27	TRBJ1-5	HLA-A*02:01	MHCI	ALSKGVHFV	ORF3	Minervina
TRB	CASSEDAGQLYEQYF	TRBV2	TRBJ2-7	HLA-A*02:01	MHCI	ALSKGVHFV	ORF3	Minervina
TRB	CASSLEGDQPQHF	TRBV5-1	TRBJ1-5	HLA-A*02:01	MHCI	ALSKGVHFV	ORF3	Minervina
TRB	CASSLIASPNTEAFF	TRBV7-3	TRBJ1-1	HLA-A*02:01	MHCI	ALSKGVHFV	ORF3	Minervina
TRB	CASSRTGALDEQYF	TRBV7-9	TRBJ2-7	HLA-A*02:01	MHCI	ALSKGVHFV	ORF3	Minervina
TRB	CASSLYGLGTEAFF	TRBV5-6	TRBJ1-1	HLA-A*02:01	MHCI	ALSKGVHFV	ORF3	Minervina
TRB	CASSIGLTGELFF	TRBV19	TRBJ2-2	HLA-A*02:01	MHCI	ALSKGVHFV	ORF3	Minervina
TRB	CASSLYGLGTEAFF	TRBV5-6	TRBJ1-1	HLA-A*02:01	MHCI	ALSKGVHFV	ORF3	Minervina
TRB	CASSEMTGRDEQYF	TRBV6-1	TRBJ2-7	HLA-A*02:01	MHCI	ALSKGVHFV	ORF3	Minervina
TRB	CASSVPPYNEQFF	TRBV5-5	TRBJ2-1	HLA-A*02:01	MHCI	ALSKGVHFV	ORF3	Minervina
TRB	CSVDLGQGALETQYF	TRBV29-1	TRBJ2-5	HLA-A*02:01	MHCI	ALSKGVHFV	ORF3	Minervina
TRB	CASSLYGLGTEAFF	TRBV5-6	TRBJ1-1	HLA-A*02:01	MHCI	ALSKGVHFV	ORF3	Minervina
TRB	CASSLGLNTEAFF	TRBV25-1	TRBJ1-1	HLA-A*02:01	MHCI	ALSKGVHFV	ORF3	Minervina
TRB	CASSYLSPRQGIETF	TRBV6-6	TRBJ1-2	HLA-A*02:01	MHCI	ALSKGVHFV	ORF3	Minervina
TRB	CASSHVQAGETQYF	TRBV4-3	TRBJ2-5	HLA-A*02:01	MHCI	ALSKGVHFV	ORF3	Minervina
TRB	CASSDPNPHQPQHF	TRBV2	TRBJ1-5	HLA-A*02:01	MHCI	ALSKGVHFV	ORF3	Minervina
TRB	CASSLYGLGTEAFF	TRBV5-6	TRBJ1-1	HLA-A*02:01	MHCI	ALSKGVHFV	ORF3	Minervina
TRB	CAWNEVDTQYF	TRBV30	TRBJ2-3	HLA-A*02:01	MHCI	ALSKGVHFV	ORF3	Minervina
TRB	CASSEDAGQLYEQYF	TRBV2	TRBJ2-7	HLA-A*02:01	MHCI	ALSKGVHFV	ORF3	Minervina
TRB	CASSLWTSGGSYNEQFF	TRBV27	TRBJ2-1	HLA-A*02:01	MHCI	ALSKGVHFV	ORF3	Minervina
TRB	CASSEDAGQLYEQYF	TRBV2	TRBJ2-7	HLA-A*02:01	MHCI	ALSKGVHFV	ORF3	Minervina
TRB	CSVEGMTTYEQYF	TRBV20-1	TRBJ2-7	HLA-A*02:01	MHCI	ALSKGVHFV	ORF3	Minervina
TRB	CASSLSREGELFF	TRBV7-9	TRBJ2-2	HLA-A*02:01	MHCI	ALSKGVHFV	ORF3	Minervina
TRB	CASSLYGLGTEAFF	TRBV5-6	TRBJ1-1	HLA-A*02:01	MHCI	ALSKGVHFV	ORF3	Minervina
TRB	CASSLIANNEQFF	TRBV28	TRBJ2-1	HLA-A*02:01	MHCI	ALSKGVHFV	ORF3	Minervina
TRB	CASSFITGVNEQFF	TRBV12-3	TRBJ2-1	HLA-A*02:01	MHCI	ALSKGVHFV	ORF3	Minervina
TRB	CASSIGASEAFF	TRBV19	TRBJ1-1	HLA-A*02:01	MHCI	ALSKGVHFV	ORF3	Minervina
TRB	CASSLYGLGTEAFF	TRBV5-6	TRBJ1-1	HLA-A*02:01	MHCI	ALSKGVHFV	ORF3	Minervina
TRB	CASMGQTGDEQFF	TRBV28	TRBJ2-1	HLA-A*02:01	MHCI	ALSKGVHFV	ORF3	Minervina
TRB	CASSGGEYNEQFF	TRBV10-2	TRBJ2-1	HLA-A*02:01	MHCI	ALSKGVHFV	ORF3	Minervina
TRB	CASSLYGLGTEAFF	TRBV5-6	TRBJ1-1	HLA-A*02:01	MHCI	ALSKGVHFV	ORF3	Minervina
TRB	CASSSVAALQGAGYGYTF	TRBV13	TRBJ1-2	HLA-A*02:01	MHCI	ALSKGVHFV	ORF3	Minervina
TRB	CASSLIANNEQFF	TRBV28	TRBJ2-1	HLA-A*02:01	MHCI	ALSKGVHFV	ORF3	Minervina
TRB	CAWIGGADQNTEAFF	TRBV30	TRBJ1-1	HLA-A*02:01	MHCI	ALSKGVHFV	ORF3	Minervina
TRB	CASSAGQGNSPLHF	TRBV9	TRBJ1-6	HLA-A*02:01	MHCI	ALSKGVHFV	ORF3	Minervina
TRB	CASSRAGDGWETQYF	TRBV27	TRBJ2-5	HLA-A*02:01	MHCI	ALSKGVHFV	ORF3	Minervina
TRB	CASSTKAWLAGANVLTF	TRBV6-5	TRBJ2-6	HLA-A*02:01	MHCI	ALSKGVHFV	ORF3	Minervina
TRB	CASSGDTTDTQYF	TRBV5-6	TRBJ2-3	HLA-A*02:01	MHCI	ALSKGVHFV	ORF3	Minervina
TRB	CASRSDSPTNNYGYTF	TRBV6-5	TRBJ1-2	HLA-A*02:01	MHCI	ALSKGVHFV	ORF3	Minervina
TRB	CSASATSAGQETQYF	TRBV20-1	TRBJ2-5	HLA-A*02:01	MHCI	ALSKGVHFV	ORF3	Minervina
TRB	CASSLYGLGTEAFF	TRBV5-6	TRBJ1-1	HLA-A*02:01	MHCI	ALSKGVHFV	ORF3	Minervina
TRB	CASSPGASQYEQYF	TRBV13	TRBJ2-7	HLA-A*02:01	MHCI	ALSKGVHFV	ORF3	Minervina
TRB	CASSGGEYNEQFF	TRBV10-2	TRBJ2-1	HLA-A*02:01	MHCI	ALSKGVHFV	ORF3	Minervina
TRB	CASSYEEGRVNGYTF	TRBV6-5	TRBJ1-2	HLA-A*02:01	MHCI	ALSKGVHFV	ORF3	Minervina
TRA	CAVPWANDMRF	TRAV38-2/DV8	TRAJ43	HLA-A*02:01	MHCI	ALSKGVHFV	ORF3	Minervina
TRA	CALIMDTGRRALTF	TRAV19	TRAJ5	HLA-A*02:01	MHCI	ALSKGVHFV	ORF3	Minervina
TRA	CAGEAADSWGKLQF	TRAV13-1	TRAJ24	HLA-A*02:01	MHCI	ALSKGVHFV	ORF3	Minervina
TRA	CAVRDSWDQGGKLIF	TRAV3	TRAJ23	HLA-A*02:01	MHCI	ALSKGVHFV	ORF3	Minervina
TRA	CAMRVAESGGGADGLTF	TRAV14/DV4	TRAJ45	HLA-A*02:01	MHCI	ALSKGVHFV	ORF3	Minervina
TRA	CAGEGNTNAGKSTF	TRAV27	TRAJ27	HLA-A*02:01	MHCI	ALSKGVHFV	ORF3	Minervina
TRA	CADPYGTSYGKLTF	TRAV16	TRAJ52	HLA-A*02:01	MHCI	ALSKGVHFV	ORF3	Minervina
TRA	CAVTTSGTYKYIF	TRAV21	TRAJ40	HLA-A*02:01	MHCI	ALSKGVHFV	ORF3	Minervina
TRA	CAMSAMGAQKLVF	TRAV12-3	TRAJ54	HLA-A*02:01	MHCI	ALSKGVHFV	ORF3	Minervina
TRA	CAGTDSGSARQLTF	TRAV27	TRAJ22	HLA-A*02:01	MHCI	ALSKGVHFV	ORF3	Minervina
TRA	CALIMDTGRRALTF	TRAV19	TRAJ5	HLA-A*02:01	MHCI	ALSKGVHFV	ORF3	Minervina
TRA	CALIMDTGRRALTF	TRAV19	TRAJ5	HLA-A*02:01	MHCI	ALSKGVHFV	ORF3	Minervina
TRA	CALSAHMNTGFQKLVF	TRAV19	TRAJ8	HLA-A*02:01	MHCI	ALSKGVHFV	ORF3	Minervina
TRA	CGTNRDTDKLIF	TRAV30	TRAJ34	HLA-A*02:01	MHCI	ALSKGVHFV	ORF3	Minervina
TRA	CAESESSSNTGKLIF	TRAV5	TRAJ37	HLA-A*02:01	MHCI	ALSKGVHFV	ORF3	Minervina
TRA	CVVNKLDDMRF	TRAV12-1	TRAJ43	HLA-A*02:01	MHCI	ALSKGVHFV	ORF3	Minervina
TRA	CASRYGQNFVF	TRAV17	TRAJ26	HLA-A*02:01	MHCI	ALSKGVHFV	ORF3	Minervina
TRA	CATDFLIKAAGNKLTF	TRAV17	TRAJ17	HLA-A*02:01	MHCI	ALSKGVHFV	ORF3	Minervina
TRA	CASNRDDKIIF	TRAV12-3	TRAJ30	HLA-A*02:01	MHCI	ALSKGVHFV	ORF3	Minervina
TRA	CALSEADTGGFKTIF	TRAV19	TRAJ9	HLA-A*02:01	MHCI	ALSKGVHFV	ORF3	Minervina
TRA	CGTNRDTDKLIF	TRAV30	TRAJ34	HLA-A*02:01	MHCI	ALSKGVHFV	ORF3	Minervina
TRA	CAMSPLTGANNLFF	TRAV14/DV4	TRAJ36	HLA-A*02:01	MHCI	ALSKGVHFV	ORF3	Minervina
TRA	CAVHTGGGADGLTF	TRAV41	TRAJ45	HLA-A*02:01	MHCI	ALSKGVHFV	ORF3	Minervina
TRA	CAGLYNFNKFYF	TRAV35	TRAJ21	HLA-A*02:01	MHCI	ALSKGVHFV	ORF3	Minervina
TRA	CAASVGQGNLIF	TRAV29/DV5	TRAJ42	HLA-A*02:01	MHCI	ALSKGVHFV	ORF3	Minervina
TRA	CAVNLYSSASKIIF	TRAV12-2	TRAJ3	HLA-A*02:01	MHCI	ALSKGVHFV	ORF3	Minervina
TRA	CAGLYNFNKFYF	TRAV35	TRAJ21	HLA-A*02:01	MHCI	ALSKGVHFV	ORF3	Minervina
TRA	CAPDSGGYQKVTF	TRAV13-1	TRAJ13	HLA-A*02:01	MHCI	ALSKGVHFV	ORF3	Minervina
TRA	CAVPDGQKLLF	TRAV41	TRAJ16	HLA-A*02:01	MHCI	ALSKGVHFV	ORF3	Minervina
TRA	CAASVSGGGADGLTF	TRAV29/DV5	TRAJ45	HLA-A*02:01	MHCI	ALSKGVHFV	ORF3	Minervina
TRA	CAYRSQYTGNQFYF	TRAV38-2/DV8	TRAJ49	HLA-A*02:01	MHCI	ALSKGVHFV	ORF3	Minervina
TRA	CGTNRDTDKLIF	TRAV30	TRAJ34	HLA-A*02:01	MHCI	ALSKGVHFV	ORF3	Minervina
TRA	CALSDHNYGQNFVF	TRAV19	TRAJ26	HLA-A*02:01	MHCI	ALSKGVHFV	ORF3	Minervina
TRA	CAGLYNFNKFYF	TRAV35	TRAJ21	HLA-A*02:01	MHCI	ALSKGVHFV	ORF3	Minervina
TRA	CAESESSSNTGKLIF	TRAV5	TRAJ37	HLA-A*02:01	MHCI	ALSKGVHFV	ORF3	Minervina
TRA	CGTNRDTDKLIF	TRAV30	TRAJ34	HLA-A*02:01	MHCI	ALSKGVHFV	ORF3	Minervina
TRA	CGTNRDTDKLIF	TRAV30	TRAJ34	HLA-A*02:01	MHCI	ALSKGVHFV	ORF3	Minervina
TRA	CAMSPEYGNKLVF	TRAV14/DV4	TRAJ47	HLA-A*02:01	MHCI	ALSKGVHFV	ORF3	Minervina
TRA	CAVKAAAGNKLTF	TRAV12-2	TRAJ17	HLA-A*02:01	MHCI	ALSKGVHFV	ORF3	Minervina
TRA	CGTNRDTDKLIF	TRAV30	TRAJ34	HLA-A*02:01	MHCI	ALSKGVHFV	ORF3	Minervina
TRA	CALIMDTGRRALTF	TRAV19	TRAJ5	HLA-A*02:01	MHCI	ALSKGVHFV	ORF3	Minervina
TRA	CADNGNSGYALNF	TRAV5	TRAJ41	HLA-A*02:01	MHCI	ALSKGVHFV	ORF3	Minervina
TRA	CVVSDNTGGFKTIF	TRAV8-2	TRAJ9	HLA-A*02:01	MHCI	ALSKGVHFV	ORF3	Minervina
TRA	CAGPPVDSNYQLIW	TRAV27	TRAJ33	HLA-A*02:01	MHCI	ALSKGVHFV	ORF3	Minervina
TRA	CAVNPGSQGNLIF	TRAV8-6	TRAJ42	HLA-A*02:01	MHCI	ALSKGVHFV	ORF3	Minervina
TRA	CAMSPLTGANNLFF	TRAV14/DV4	TRAJ36	HLA-A*02:01	MHCI	ALSKGVHFV	ORF3	Minervina
TRA	CAVRSGYALNF	TRAV8-6	TRAJ41	HLA-A*02:01	MHCI	ALSKGVHFV	ORF3	Minervina
TRA	CGTNRDTDKLIF	TRAV30	TRAJ34	HLA-A*02:01	MHCI	ALSKGVHFV	ORF3	Minervina
TRA	CAESESSSNTGKLIF	TRAV5	TRAJ37	HLA-A*02:01	MHCI	ALSKGVHFV	ORF3	Minervina
TRA	CLVGDYILTGGGNKLTF	TRAV4	TRAJ10	HLA-A*02:01	MHCI	ALSKGVHFV	ORF3	Minervina
TRA	CGTNRDTDKLIF	TRAV30	TRAJ34	HLA-A*02:01	MHCI	ALSKGVHFV	ORF3	Minervina
TRA	CAMREGSGYGGSQGNLIF	TRAV14/DV4	TRAJ42	HLA-A*02:01	MHCI	ALSKGVHFV	ORF3	Minervina
TRA	CGTNRDTDKLIF	TRAV30	TRAJ34	HLA-A*02:01	MHCI	ALSKGVHFV	ORF3	Minervina
TRA	CAGSGGGKLIF	TRAV13-2	TRAJ23	HLA-A*02:01	MHCI	ALSKGVHFV	ORF3	Minervina
TRA	CAMSAMGAQKLVF	TRAV12-3	TRAJ54	HLA-A*02:01	MHCI	ALSKGVHFV	ORF3	Minervina
TRA	CAVGMGNNDMRF	TRAV12-2	TRAJ43	HLA-A*02:01	MHCI	ALSKGVHFV	ORF3	Minervina
TRA	CAVGDNNNDMRF	TRAV8-3	TRAJ43	HLA-A*02:01	MHCI	ALSKGVHFV	ORF3	Minervina
TRA	CGTNRDTDKLIF	TRAV30	TRAJ34	HLA-A*02:01	MHCI	ALSKGVHFV	ORF3	Minervina
TRA	CAGLYNFNKFYF	TRAV35	TRAJ21	HLA-A*02:01	MHCI	ALSKGVHFV	ORF3	Minervina
TRA	CAASIADNYGQNFVF	TRAV13-1	TRAJ26	HLA-A*02:01	MHCI	ALSKGVHFV	ORF3	Minervina
TRA	CAESESSSNTGKLIF	TRAV5	TRAJ37	HLA-A*02:01	MHCI	ALSKGVHFV	ORF3	Minervina
TRA	CALRDSGGSNYKLTF	TRAV9-2	TRAJ53	HLA-A*02:01	MHCI	ALSKGVHFV	ORF3	Minervina
TRA	CALLTDSWGKLQF	TRAV16	TRAJ24	HLA-A*02:01	MHCI	ALSKGVHFV	ORF3	Minervina
TRA	CATDFLIKAAGNKLTF	TRAV17	TRAJ17	HLA-A*02:01	MHCI	ALSKGVHFV	ORF3	Minervina
TRA	CALRKAAGNKLTF	TRAV19	TRAJ17	HLA-A*02:01	MHCI	ALSKGVHFV	ORF3	Minervina
TRA	CILRYENNARLMF	TRAV26-2	TRAJ31	HLA-A*02:01	MHCI	ALSKGVHFV	ORF3	Minervina
TRA	CAMREGGMDTGRRALTF	TRAV14/DV4	TRAJ5	HLA-A*02:01	MHCI	ALSKGVHFV	ORF3	Minervina
TRA	CAASFRRTGGFKTIF	TRAV13-1	TRAJ9	HLA-A*02:01	MHCI	ALSKGVHFV	ORF3	Minervina
TRA	CAMRDAASGGSYIPTF	TRAV14/DV4	TRAJ6	HLA-A*02:01	MHCI	ALSKGVHFV	ORF3	Minervina
TRA	CAESDIYNQGGKLIF	TRAV5	TRAJ23	HLA-A*02:01	MHCI	ALSKGVHFV	ORF3	Minervina
TRA	CATDFLIKAAGNKLTF	TRAV17	TRAJ17	HLA-A*02:01	MHCI	ALSKGVHFV	ORF3	Minervina
TRA	CALIMDTGRRALTF	TRAV19	TRAJ5	HLA-A*02:01	MHCI	ALSKGVHFV	ORF3	Minervina
TRA	CAVSDLPDSSYKLIF	TRAV8-6	TRAJ12	HLA-A*02:01	MHCI	ALSKGVHFV	ORF3	Minervina
TRA	CAMRDSNNNDMRF	TRAV14/DV4	TRAJ43	HLA-A*02:01	MHCI	ALSKGVHFV	ORF3	Minervina
TRA	CGTNRDTDKLIF	TRAV30	TRAJ34	HLA-A*02:01	MHCI	ALSKGVHFV	ORF3	Minervina
TRA	CGTNRDTDKLIF	TRAV30	TRAJ34	HLA-A*02:01	MHCI	ALSKGVHFV	ORF3	Minervina
TRA	CAGPGETSGSRLTF	TRAV35	TRAJ58	HLA-A*02:01	MHCI	ALSKGVHFV	ORF3	Minervina
TRA	CGTNRDTDKLIF	TRAV30	TRAJ34	HLA-A*02:01	MHCI	ALSKGVHFV	ORF3	Minervina
TRA	CAMRATSGTYKYIF	TRAV14/DV4	TRAJ40	HLA-A*02:01	MHCI	ALSKGVHFV	ORF3	Minervina
TRA	CGTNRDTDKLIF	TRAV30	TRAJ34	HLA-A*02:01	MHCI	ALSKGVHFV	ORF3	Minervina
TRA	CATGDSNYQLIW	TRAV17	TRAJ33	HLA-A*02:01	MHCI	ALSKGVHFV	ORF3	Minervina
TRA	CAMRDSNNNDMRF	TRAV14/DV4	TRAJ43	HLA-A*02:01	MHCI	ALSKGVHFV	ORF3	Minervina
TRA	CAASAFTGTASKLTF	TRAV29/DV5	TRAJ44	HLA-A*02:01	MHCI	ALSKGVHFV	ORF3	Minervina
TRA	CILAKGDYKLSF	TRAV26-2	TRAJ20	HLA-A*02:01	MHCI	ALSKGVHFV	ORF3	Minervina
TRA	CALSDLEGGGTSYGKLTF	TRAV9-2	TRAJ52	HLA-A*02:01	MHCI	ALSKGVHFV	ORF3	Minervina
TRA	CGTNRDTDKLIF	TRAV30	TRAJ34	HLA-A*02:01	MHCI	ALSKGVHFV	ORF3	Minervina
TRA	CAVNKNTDKLIF	TRAV12-2	TRAJ34	HLA-A*02:01	MHCI	ALSKGVHFV	ORF3	Minervina
TRA	CGAEIAGNMLTF	TRAV34	TRAJ39	HLA-A*02:01	MHCI	ALSKGVHFV	ORF3	Minervina
TRA	CAMSPLTGANNLFF	TRAV14/DV4	TRAJ36	HLA-A*02:01	MHCI	ALSKGVHFV	ORF3	Minervina
TRA	CGTNRDTDKLIF	TRAV30	TRAJ34	HLA-A*02:01	MHCI	ALSKGVHFV	ORF3	Minervina
TRA	CGTNRDTDKLIF	TRAV30	TRAJ34	HLA-A*02:01	MHCI	ALSKGVHFV	ORF3	Minervina
TRA	CALSEATYKYIF	TRAV19	TRAJ40	HLA-A*02:01	MHCI	ALSKGVHFV	ORF3	Minervina
TRA	CGTNRDTDKLIF	TRAV30	TRAJ34	HLA-A*02:01	MHCI	ALSKGVHFV	ORF3	Minervina
TRA	CGTNRDTDKLIF	TRAV30	TRAJ34	HLA-A*02:01	MHCI	ALSKGVHFV	ORF3	Minervina
TRA	CAGQIATGANSKLTF	TRAV35	TRAJ56	HLA-A*02:01	MHCI	ALSKGVHFV	ORF3	Minervina
TRA	CLVGGMDTGRRALTF	TRAV4	TRAJ5	HLA-A*02:01	MHCI	ALSKGVHFV	ORF3	Minervina
TRA	CAVAPFGNEKLTF	TRAV8-3	TRAJ48	HLA-A*02:01	MHCI	ALSKGVHFV	ORF3	Minervina
TRA	CAGLYNFNKFYF	TRAV35	TRAJ21	HLA-A*02:01	MHCI	ALSKGVHFV	ORF3	Minervina
TRA	CVVSDNTGGFKTIF	TRAV8-2	TRAJ9	HLA-A*02:01	MHCI	ALSKGVHFV	ORF3	Minervina
TRA	CASNRDDKIIF	TRAV38-2/DV8	TRAJ30	HLA-A*02:01	MHCI	ALSKGVHFV	ORF3	Minervina
TRA	CATDFLIKAAGNKLTF	TRAV17	TRAJ17	HLA-A*02:01	MHCI	ALSKGVHFV	ORF3	Minervina
TRA	CAYPLNEKLTF	TRAV38-2/DV8	TRAJ48	HLA-A*02:01	MHCI	ALSKGVHFV	ORF3	Minervina
TRA	CVVSDNTGGFKTIF	TRAV8-2	TRAJ9	HLA-A*02:01	MHCI	ALSKGVHFV	ORF3	Minervina
TRA	CALDNQAGTALIF	TRAV6	TRAJ15	HLA-A*02:01	MHCI	ALSKGVHFV	ORF3	Minervina
TRA	CALSDHNYGQNFVF	TRAV19	TRAJ26	HLA-A*02:01	MHCI	ALSKGVHFV	ORF3	Minervina
TRA	CAVRYPRSRGATNKLIF	TRAV41	TRAJ32	HLA-A*02:01	MHCI	ALSKGVHFV	ORF3	Minervina
TRA	CAFLTTDSWGKFQF	TRAV24	TRAJ24	HLA-A*02:01	MHCI	ALSKGVHFV	ORF3	Minervina
TRA	CAESLNQGANNLFF	TRAV5	TRAJ36	HLA-A*02:01	MHCI	ALSKGVHFV	ORF3	Minervina
TRA	CAVRPHSGAGSYQLTF	TRAV21	TRAJ28	HLA-A*02:01	MHCI	ALSKGVHFV	ORF3	Minervina
TRA	CAVDGGSQGNLIF	TRAV8-3	TRAJ42	HLA-A*02:01	MHCI	ALSKGVHFV	ORF3	Minervina
TRA	CAASETSYDKVIF	TRAV13-1	TRAJ50	HLA-A*02:01	MHCI	ALSKGVHFV	ORF3	Minervina
TRA	CALKGMNRDDKIIF	TRAV19	TRAJ30	HLA-A*02:01	MHCI	ALSKGVHFV	ORF3	Minervina
TRA	CAFEGSGNQFYF	TRAV38-1	TRAJ49	HLA-A*02:01	MHCI	ALSKGVHFV	ORF3	Minervina
TRA	CAMRDSNNNDMRF	TRAV14/DV4	TRAJ43	HLA-A*02:01	MHCI	ALSKGVHFV	ORF3	Minervina
TRA	CAGLSGAGNMLTF	TRAV27	TRAJ39	HLA-A*02:01	MHCI	ALSKGVHFV	ORF3	Minervina
TRA	CGTNRDTDKLIF	TRAV30	TRAJ34	HLA-A*02:01	MHCI	ALSKGVHFV	ORF3	Minervina
TRA	CAGQGGATNKLIF	TRAV27	TRAJ32	HLA-A*02:01	MHCI	ALSKGVHFV	ORF3	Minervina
TRA	CAMSPLTGANNLFF	TRAV14/DV4	TRAJ36	HLA-A*02:01	MHCI	ALSKGVHFV	ORF3	Minervina
TRA	CAVRVSSSGTYKYIF	TRAV3	TRAJ40	HLA-A*02:01	MHCI	ALSKGVHFV	ORF3	Minervina
TRA	CVVPVGGSQGNLIF	TRAV10	TRAJ42	HLA-A*02:01	MHCI	ALSKGVHFV	ORF3	Minervina
TRA	CAESLNQGANNLFF	TRAV5	TRAJ36	HLA-A*02:01	MHCI	ALSKGVHFV	ORF3	Minervina
TRA	CGTEMDSSYKLIF	TRAV30	TRAJ12	HLA-A*02:01	MHCI	ALSKGVHFV	ORF3	Minervina
TRA	CARRTGANSKLTF	TRAV25	TRAJ56	HLA-A*02:01	MHCI	ALSKGVHFV	ORF3	Minervina
TRA	CAESESSSNTGKLIF	TRAV5	TRAJ37	HLA-A*02:01	MHCI	ALSKGVHFV	ORF3	Minervina
TRA	CAASPGANNLFF	TRAV29/DV5	TRAJ36	HLA-A*02:01	MHCI	ALSKGVHFV	ORF3	Minervina
TRA	CAGAGGYGGSQGNLIF	TRAV27	TRAJ42	HLA-A*02:01	MHCI	ALSKGVHFV	ORF3	Minervina
TRA	CAVRGYSTLTF	TRAV1-2	TRAJ11	HLA-A*02:01	MHCI	ALSKGVHFV	ORF3	Minervina
TRA	CAGSGGGKLIF	TRAV13-2	TRAJ23	HLA-A*02:01	MHCI	ALSKGVHFV	ORF3	Minervina
TRA	CAVNLGLTGGGNKLTF	TRAV12-2	TRAJ10	HLA-A*02:01	MHCI	ALSKGVHFV	ORF3	Minervina
TRA	CAESESSSNTGKLIF	TRAV5	TRAJ37	HLA-A*02:01	MHCI	ALSKGVHFV	ORF3	Minervina
TRA	CAMSAMGAQKLVF	TRAV12-3	TRAJ54	HLA-A*02:01	MHCI	ALSKGVHFV	ORF3	Minervina
TRA	CGTNRDTDKLIF	TRAV30	TRAJ34	HLA-A*02:01	MHCI	ALSKGVHFV	ORF3	Minervina
TRA	CADLYNFNKFYF	TRAV8-4	TRAJ21	HLA-A*02:01	MHCI	ALSKGVHFV	ORF3	Minervina
TRA	CAESESSSNTGKLIF	TRAV5	TRAJ37	HLA-A*02:01	MHCI	ALSKGVHFV	ORF3	Minervina
TRA	CGTNRDTDKLIF	TRAV30	TRAJ34	HLA-A*02:01	MHCI	ALSKGVHFV	ORF3	Minervina
TRA	CAMRDSNNNDMRF	TRAV14/DV4	TRAJ43	HLA-A*02:01	MHCI	ALSKGVHFV	ORF3	Minervina
TRA	CAVESGGSYIPTF	TRAV22	TRAJ6	HLA-A*02:01	MHCI	ALSKGVHFV	ORF3	Minervina
TRA	CALSESNYGQNFVF	TRAV19	TRAJ26	HLA-A*02:01	MHCI	ALSKGVHFV	ORF3	Minervina
TRA	CLVGDLSSGGYNKLIF	TRAV4	TRAJ4	HLA-A*02:01	MHCI	ALSKGVHFV	ORF3	Minervina
TRA	CALRDNYGQNFVF	TRAV16	TRAJ26	HLA-A*02:01	MHCI	ALSKGVHFV	ORF3	Minervina
TRA	CVVSDNTGGFKTIF	TRAV8-2	TRAJ9	HLA-A*02:01	MHCI	ALSKGVHFV	ORF3	Minervina
TRA	CAFMKQGNGNKLVF	TRAV38-1	TRAJ47	HLA-A*02:01	MHCI	ALSKGVHFV	ORF3	Minervina
TRA	CAESGSTASKLTF	TRAV5	TRAJ44	HLA-A*02:01	MHCI	ALSKGVHFV	ORF3	Minervina
TRA	CGTNRDTDKLIF	TRAV30	TRAJ34	HLA-A*02:01	MHCI	ALSKGVHFV	ORF3	Minervina
TRA	CGTNRDTDKLIF	TRAV30	TRAJ34	HLA-A*02:01	MHCI	ALSKGVHFV	ORF3	Minervina
TRA	CAASGTDNAGNMLTF	TRAV29/DV5	TRAJ39	HLA-A*02:01	MHCI	ALSKGVHFV	ORF3	Minervina
TRA	CGTNRDTDKLIF	TRAV30	TRAJ34	HLA-A*02:01	MHCI	ALSKGVHFV	ORF3	Minervina
TRA	CAMRDSNNNDMRF	TRAV14/DV4	TRAJ43	HLA-A*02:01	MHCI	ALSKGVHFV	ORF3	Minervina
TRA	CAVPTGANNLFF	TRAV1-2	TRAJ36	HLA-A*02:01	MHCI	ALSKGVHFV	ORF3	Minervina
TRA	CAQVGDSWGKLQF	TRAV9-2	TRAJ24	HLA-A*02:01	MHCI	ALSKGVHFV	ORF3	Minervina
TRA	CAETSGQNFVF	TRAV13-2	TRAJ26	HLA-A*02:01	MHCI	ALSKGVHFV	ORF3	Minervina
TRA	CAVATYSGAGSYQLTF	TRAV22	TRAJ28	HLA-A*02:01	MHCI	ALSKGVHFV	ORF3	Minervina
TRA	CALIMDTGRRALTF	TRAV19	TRAJ5	HLA-A*02:01	MHCI	ALSKGVHFV	ORF3	Minervina
TRA	CGTNRDTDKLIF	TRAV30	TRAJ34	HLA-A*02:01	MHCI	ALSKGVHFV	ORF3	Minervina
TRA	CAMSAMGAQKLVF	TRAV12-3	TRAJ54	HLA-A*02:01	MHCI	ALSKGVHFV	ORF3	Minervina
TRA	CAASAGGSQGNLIF	TRAV29/DV5	TRAJ42	HLA-A*02:01	MHCI	ALSKGVHFV	ORF3	Minervina
TRA	CALIMDTGRRALTF	TRAV19	TRAJ5	HLA-A*02:01	MHCI	ALSKGVHFV	ORF3	Minervina
TRA	CALLTDSWGKLQF	TRAV16	TRAJ24	HLA-A*02:01	MHCI	ALSKGVHFV	ORF3	Minervina
TRA	CAMSPLTGANNLFF	TRAV14/DV4	TRAJ36	HLA-A*02:01	MHCI	ALSKGVHFV	ORF3	Minervina
TRA	CAGSGGGKLIF	TRAV13-2	TRAJ23	HLA-A*02:01	MHCI	ALSKGVHFV	ORF3	Minervina
TRA	CAGFYMDSNYQLIW	TRAV25	TRAJ33	HLA-A*02:01	MHCI	ALSKGVHFV	ORF3	Minervina
TRA	CAVDRTGNQFYF	TRAV39	TRAJ49	HLA-A*02:01	MHCI	ALSKGVHFV	ORF3	Minervina
TRA	CAVTTEYGNKLVF	TRAV12-2	TRAJ47	HLA-A*02:01	MHCI	ALSKGVHFV	ORF3	Minervina
TRA	CALSDHNYGQNFVF	TRAV19	TRAJ26	HLA-A*02:01	MHCI	ALSKGVHFV	ORF3	Minervina
TRA	CAGLYNFNKFYF	TRAV35	TRAJ21	HLA-A*02:01	MHCI	ALSKGVHFV	ORF3	Minervina
TRA	CAYTGTASKLTF	TRAV1-2	TRAJ44	HLA-A*02:01	MHCI	ALSKGVHFV	ORF3	Minervina
TRA	CAASVGTYKYIF	TRAV29/DV5	TRAJ40	HLA-A*02:01	MHCI	ALSKGVHFV	ORF3	Minervina
TRA	CAGSGGGKLIF	TRAV13-2	TRAJ23	HLA-A*02:01	MHCI	ALSKGVHFV	ORF3	Minervina
TRA	CAVIPYNTDKLIF	TRAV12-2	TRAJ34	HLA-A*02:01	MHCI	ALSKGVHFV	ORF3	Minervina
TRA	CGTNRDTDKLIF	TRAV30	TRAJ34	HLA-A*02:01	MHCI	ALSKGVHFV	ORF3	Minervina
TRA	CAMSAMGAQKLVF	TRAV12-3	TRAJ54	HLA-A*02:01	MHCI	ALSKGVHFV	ORF3	Minervina
TRA	CAMSPLTGANNLFF	TRAV14/DV4	TRAJ36	HLA-A*02:01	MHCI	ALSKGVHFV	ORF3	Minervina
TRA	CGTNRDTDKLIF	TRAV30	TRAJ34	HLA-A*02:01	MHCI	ALSKGVHFV	ORF3	Minervina
TRA	CVVSDNTGGFKTIF	TRAV8-2	TRAJ9	HLA-A*02:01	MHCI	ALSKGVHFV	ORF3	Minervina
TRA	CGTNRDTDKLIF	TRAV30	TRAJ34	HLA-A*02:01	MHCI	ALSKGVHFV	ORF3	Minervina
TRA	CAESESSSNTGKLIF	TRAV5	TRAJ37	HLA-A*02:01	MHCI	ALSKGVHFV	ORF3	Minervina
TRA	CALSDHNYGQNFVF	TRAV19	TRAJ26	HLA-A*02:01	MHCI	ALSKGVHFV	ORF3	Minervina
TRA	CAYKQGLWDGGSQGNLIF	TRAV38-2/DV8	TRAJ42	HLA-A*02:01	MHCI	ALSKGVHFV	ORF3	Minervina
TRA	CAGLRAGNMLTF	TRAV27	TRAJ39	HLA-A*02:01	MHCI	ALSKGVHFV	ORF3	Minervina
TRA	CAESESSSNTGKLIF	TRAV5	TRAJ37	HLA-A*02:01	MHCI	ALSKGVHFV	ORF3	Minervina
TRA	CAMREGSGNTPLVF	TRAV14/DV4	TRAJ29	HLA-A*02:01	MHCI	ALSKGVHFV	ORF3	Minervina
TRA	CATDFLIKAAGNKLTF	TRAV17	TRAJ17	HLA-A*02:01	MHCI	ALSKGVHFV	ORF3	Minervina
TRA	CVRYGGSQGNLIF	TRAV29/DV5	TRAJ42	HLA-A*02:01	MHCI	ALSKGVHFV	ORF3	Minervina
TRA	CAVRPHSGAGSYQLTF	TRAV21	TRAJ28	HLA-A*02:01	MHCI	ALSKGVHFV	ORF3	Minervina
TRA	CGTNRDTDKLIF	TRAV30	TRAJ34	HLA-A*02:01	MHCI	ALSKGVHFV	ORF3	Minervina
TRA	CGTNRDTDKLIF	TRAV30	TRAJ34	HLA-A*02:01	MHCI	ALSKGVHFV	ORF3	Minervina
TRA	CLVVVGSSNTGKLIF	TRAV4	TRAJ37	HLA-A*02:01	MHCI	ALSKGVHFV	ORF3	Minervina
TRA	CAESSYSGGGADGLTF	TRAV5	TRAJ45	HLA-A*02:01	MHCI	ALSKGVHFV	ORF3	Minervina
TRA	CAVLPFSDGQKLLF	TRAV12-2	TRAJ16	HLA-A*02:01	MHCI	ALSKGVHFV	ORF3	Minervina
TRA	CAESLNQGANNLFF	TRAV5	TRAJ36	HLA-A*02:01	MHCI	ALSKGVHFV	ORF3	Minervina
TRA	CAPLFSGGYNKLIF	TRAV8-6	TRAJ4	HLA-A*02:01	MHCI	ALSKGVHFV	ORF3	Minervina
TRA	CGTNRDTDKLIF	TRAV30	TRAJ34	HLA-A*02:01	MHCI	ALSKGVHFV	ORF3	Minervina
TRA	CAVMFSGGYNKLIF	TRAV8-3	TRAJ4	HLA-A*02:01	MHCI	ALSKGVHFV	ORF3	Minervina
TRA	CGTEITDSWGKLQF	TRAV30	TRAJ24	HLA-A*02:01	MHCI	ALSKGVHFV	ORF3	Minervina
TRA	CAVRPLYGGSQGNLIF	TRAV21	TRAJ42	HLA-A*02:01	MHCI	ALSKGVHFV	ORF3	Minervina
TRA	CAVSSFSGGYNKLIF	TRAV8-4	TRAJ4	HLA-A*02:01	MHCI	ALSKGVHFV	ORF3	Minervina
TRA	CAVPPPLANAGGTSYGKLTF	TRAV41	TRAJ52	HLA-A*02:01	MHCI	ALSKGVHFV	ORF3	Minervina
TRA	CAVQAGYGGATNKLIF	TRAV20	TRAJ32	HLA-A*02:01	MHCI	ALSKGVHFV	ORF3	Minervina
TRA	CGTNRDTDKLIF	TRAV30	TRAJ34	HLA-A*02:01	MHCI	ALSKGVHFV	ORF3	Minervina
TRA	CAMREGDALNF	TRAV14/DV4	TRAJ41	HLA-A*02:01	MHCI	ALSKGVHFV	ORF3	Minervina
TRA	CGTNRDTDKLIF	TRAV30	TRAJ34	HLA-A*02:01	MHCI	ALSKGVHFV	ORF3	Minervina
TRA	CGTNRDTDKLIF	TRAV30	TRAJ34	HLA-A*02:01	MHCI	ALSKGVHFV	ORF3	Minervina
TRA	CGTNRDTDKLIF	TRAV30	TRAJ34	HLA-A*02:01	MHCI	ALSKGVHFV	ORF3	Minervina
TRA	CGTNRDTDKLIF	TRAV30	TRAJ34	HLA-A*02:01	MHCI	ALSKGVHFV	ORF3	Minervina
TRA	CAGQRRPVTNAGGTSYGKLTF	TRAV35	TRAJ52	HLA-A*02:01	MHCI	ALSKGVHFV	ORF3	Minervina
TRA	CALSEIGGKLIF	TRAV19	TRAJ23	HLA-A*02:01	MHCI	ALSKGVHFV	ORF3	Minervina
TRA	CAVRDRGHGQNFVF	TRAV1-2	TRAJ26	HLA-A*02:01	MHCI	ALSKGVHFV	ORF3	Minervina
TRA	CILRDVSNTDKLIF	TRAV26-2	TRAJ34	HLA-A*02:01	MHCI	ALSKGVHFV	ORF3	Minervina
TRA	CAFMGANSNSGYALNF	TRAV38-1	TRAJ41	HLA-A*02:01	MHCI	ALSKGVHFV	ORF3	Minervina
TRA	CAVRARMDSSYKLIF	TRAV3	TRAJ12	HLA-A*02:01	MHCI	ALSKGVHFV	ORF3	Minervina
TRA	CAYRSSAGEYIF	TRAV38-2/DV8	TRAJ40	HLA-A*02:01	MHCI	ALSKGVHFV	ORF3	Minervina
TRA	CAESESSSNTGKLIF	TRAV5	TRAJ37	HLA-A*02:01	MHCI	ALSKGVHFV	ORF3	Minervina
TRA	CAMRGRTGNQFYF	TRAV14/DV4	TRAJ49	HLA-A*02:01	MHCI	ALSKGVHFV	ORF3	Minervina
TRA	CVVSDNTGGFKTIF	TRAV8-2	TRAJ9	HLA-A*02:01	MHCI	ALSKGVHFV	ORF3	Minervina
TRA	CAGSGGGKLIF	TRAV13-2	TRAJ23	HLA-A*02:01	MHCI	ALSKGVHFV	ORF3	Minervina
TRA	CAESLNQGANNLFF	TRAV5	TRAJ36	HLA-A*02:01	MHCI	ALSKGVHFV	ORF3	Minervina
TRA	CAVEDSNYQLIW	TRAV21	TRAJ33	HLA-A*02:01	MHCI	ALSKGVHFV	ORF3	Minervina
TRA	CAFTNSGYALNF	TRAV38-1	TRAJ41	HLA-A*02:01	MHCI	ALSKGVHFV	ORF3	Minervina
TRA	CAVPGMDGQKLLF	TRAV3	TRAJ16	HLA-A*02:01	MHCI	ALSKGVHFV	ORF3	Minervina
TRA	CAMRDSNNNDMRF	TRAV14/DV4	TRAJ43	HLA-A*02:01	MHCI	ALSKGVHFV	ORF3	Minervina
TRA	CGTNRDTDKLIF	TRAV30	TRAJ34	HLA-A*02:01	MHCI	ALSKGVHFV	ORF3	Minervina
TRA	CATDFLIKAAGNKLTF	TRAV17	TRAJ17	HLA-A*02:01	MHCI	ALSKGVHFV	ORF3	Minervina
TRA	CAGLYNFNKFYF	TRAV35	TRAJ21	HLA-A*02:01	MHCI	ALSKGVHFV	ORF3	Minervina
TRA	CAESLNQGANNLFF	TRAV5	TRAJ36	HLA-A*02:01	MHCI	ALSKGVHFV	ORF3	Minervina
TRA	CAVNKNTDKLIF	TRAV12-2	TRAJ34	HLA-A*02:01	MHCI	ALSKGVHFV	ORF3	Minervina
TRA	CARTGNNARLMF	TRAV24	TRAJ31	HLA-A*02:01	MHCI	ALSKGVHFV	ORF3	Minervina
TRA	CAVEDFGNEKLTF	TRAV22	TRAJ48	HLA-A*02:01	MHCI	ALSKGVHFV	ORF3	Minervina
TRA	CAERGVSDGQKLLF	TRAV13-2	TRAJ16	HLA-A*02:01	MHCI	ALSKGVHFV	ORF3	Minervina
TRA	CAFIYSGAGSYQLTF	TRAV38-1	TRAJ28	HLA-A*02:01	MHCI	ALSKGVHFV	ORF3	Minervina
TRA	CVVSDNFNKFYF	TRAV12-1	TRAJ21	HLA-A*02:01	MHCI	ALSKGVHFV	ORF3	Minervina
TRA	CALIMDTGRRALTF	TRAV19	TRAJ5	HLA-A*02:01	MHCI	ALSKGVHFV	ORF3	Minervina
TRA	CAGEGNTNAGKSTF	TRAV27	TRAJ27	HLA-A*02:01	MHCI	ALSKGVHFV	ORF3	Minervina
TRA	CAVNLYSSASKIIF	TRAV12-2	TRAJ3	HLA-A*02:01	MHCI	ALSKGVHFV	ORF3	Minervina
TRA	CAYSGLGNMLTF	TRAV38-2/DV8	TRAJ39	HLA-A*02:01	MHCI	ALSKGVHFV	ORF3	Minervina
TRA	CAVDSGTASKLTF	TRAV39	TRAJ44	HLA-A*02:01	MHCI	ALSKGVHFV	ORF3	Minervina
TRA	CAEKGTGTGRRALTF	TRAV13-2	TRAJ5	HLA-A*02:01	MHCI	ALSKGVHFV	ORF3	Minervina
TRA	CGTNRDTDKLIF	TRAV30	TRAJ34	HLA-A*02:01	MHCI	ALSKGVHFV	ORF3	Minervina
TRA	CAVWDSGYALNF	TRAV12-2	TRAJ41	HLA-A*02:01	MHCI	ALSKGVHFV	ORF3	Minervina
TRA	CAVSDGPGGSQGNLIF	TRAV8-6	TRAJ42	HLA-A*02:01	MHCI	ALSKGVHFV	ORF3	Minervina
TRA	CATDFLIKAAGNKLTF	TRAV17	TRAJ17	HLA-A*02:01	MHCI	ALSKGVHFV	ORF3	Minervina
TRA	CGTNRDTDKLIF	TRAV30	TRAJ34	HLA-A*02:01	MHCI	ALSKGVHFV	ORF3	Minervina
TRA	CGTNRDTDKLIF	TRAV30	TRAJ34	HLA-A*02:01	MHCI	ALSKGVHFV	ORF3	Minervina
TRA	CAVEDSNYQLIW	TRAV21	TRAJ33	HLA-A*02:01	MHCI	ALSKGVHFV	ORF3	Minervina
TRA	CGTNRDTDKLIF	TRAV30	TRAJ34	HLA-A*02:01	MHCI	ALSKGVHFV	ORF3	Minervina
TRA	CAMSAEDDMRF	TRAV12-3	TRAJ43	HLA-A*02:01	MHCI	ALSKGVHFV	ORF3	Minervina
TRA	CVVRDDNTDKLIF	TRAV10	TRAJ34	HLA-A*02:01	MHCI	ALSKGVHFV	ORF3	Minervina
TRA	CAADSDSWGKLQF	TRAV12-2	TRAJ24	HLA-A*02:01	MHCI	ALSKGVHFV	ORF3	Minervina
TRA	CAVSSTDDYKLSF	TRAV3	TRAJ20	HLA-A*02:01	MHCI	ALSKGVHFV	ORF3	Minervina
TRA	CAESESSSNTGKLIF	TRAV5	TRAJ37	HLA-A*02:01	MHCI	ALSKGVHFV	ORF3	Minervina
TRA	CAGRGSEKLVF	TRAV25	TRAJ57	HLA-A*02:01	MHCI	ALSKGVHFV	ORF3	Minervina
TRA	CAGNFGNEKLTF	TRAV38-2/DV8	TRAJ48	HLA-A*02:01	MHCI	ALSKGVHFV	ORF3	Minervina
TRA	CGTNRDTDKLIF	TRAV30	TRAJ34	HLA-A*02:01	MHCI	ALSKGVHFV	ORF3	Minervina
TRA	CGTNRDTDKLIF	TRAV30	TRAJ34	HLA-A*02:01	MHCI	ALSKGVHFV	ORF3	Minervina
TRA	CALPMDTGRRALTF	TRAV19	TRAJ5	HLA-A*02:01	MHCI	ALSKGVHFV	ORF3	Minervina
TRA	CAVRDPPANDYKLSF	TRAV1-1	TRAJ20	HLA-A*02:01	MHCI	ALSKGVHFV	ORF3	Minervina
TRA	CGTNRDTDKLIF	TRAV30	TRAJ34	HLA-A*02:01	MHCI	ALSKGVHFV	ORF3	Minervina
TRA	CAASWPGKLIF	TRAV13-1	TRAJ23	HLA-A*02:01	MHCI	ALSKGVHFV	ORF3	Minervina
TRA	CALIMDTGRRALTF	TRAV19	TRAJ5	HLA-A*02:01	MHCI	ALSKGVHFV	ORF3	Minervina
TRA	CATDFLIKAAGNKLTF	TRAV17	TRAJ17	HLA-A*02:01	MHCI	ALSKGVHFV	ORF3	Minervina
TRA	CAARMNTGNQFYF	TRAV29/DV5	TRAJ49	HLA-A*02:01	MHCI	ALSKGVHFV	ORF3	Minervina
TRA	CAGLYNFNKFYF	TRAV35	TRAJ21	HLA-A*02:01	MHCI	ALSKGVHFV	ORF3	Minervina
TRA	CGTNRDTDKLIF	TRAV30	TRAJ34	HLA-A*02:01	MHCI	ALSKGVHFV	ORF3	Minervina
TRA	CAVVSFSGGYNKLIF	TRAV12-2	TRAJ4	HLA-A*02:01	MHCI	ALSKGVHFV	ORF3	Minervina
TRA	CAMRDSNNNDMRF	TRAV14/DV4	TRAJ43	HLA-A*02:01	MHCI	ALSKGVHFV	ORF3	Minervina
TRA	CGTNRDTDKLIF	TRAV30	TRAJ34	HLA-A*02:01	MHCI	ALSKGVHFV	ORF3	Minervina
TRA	CAESADQTGANNLFF	TRAV5	TRAJ36	HLA-A*02:01	MHCI	ALSKGVHFV	ORF3	Minervina
TRA	CAMTRDQTGANNLFF	TRAV14/DV4	TRAJ36	HLA-A*02:01	MHCI	ALSKGVHFV	ORF3	Minervina
TRA	CGTNRDTDKLIF	TRAV30	TRAJ34	HLA-A*02:01	MHCI	ALSKGVHFV	ORF3	Minervina
TRA	CAVRRPGEGYSTLTF	TRAV1-2	TRAJ11	HLA-A*02:01	MHCI	ALSKGVHFV	ORF3	Minervina
TRA	CAFIQMNRDDKIIF	TRAV38-1	TRAJ30	HLA-A*02:01	MHCI	ALSKGVHFV	ORF3	Minervina
TRA	CLLKETSGSRLTF	TRAV40	TRAJ58	HLA-A*02:01	MHCI	ALSKGVHFV	ORF3	Minervina
TRA	CGTNRDTDKLIF	TRAV30	TRAJ34	HLA-A*02:01	MHCI	ALSKGVHFV	ORF3	Minervina
TRA	CVVSDSNTDKLIF	TRAV10	TRAJ34	HLA-A*02:01	MHCI	ALSKGVHFV	ORF3	Minervina
TRA	CAVSDSTATSGSRLTF	TRAV8-6	TRAJ58	HLA-A*02:01	MHCI	ALSKGVHFV	ORF3	Minervina
TRA	CAVRDPGGSYIPTF	TRAV1-2	TRAJ6	HLA-A*02:01	MHCI	ALSKGVHFV	ORF3	Minervina
TRA	CATDFLIKAAGNKLTF	TRAV17	TRAJ17	HLA-A*02:01	MHCI	ALSKGVHFV	ORF3	Minervina
TRA	CAVDMEYGNKLVF	TRAV39	TRAJ47	HLA-A*02:01	MHCI	ALSKGVHFV	ORF3	Minervina
TRA	CGTNRDTDKLIF	TRAV30	TRAJ34	HLA-A*02:01	MHCI	ALSKGVHFV	ORF3	Minervina
TRA	CAVRSSYKLIF	TRAV8-6	TRAJ12	HLA-A*02:01	MHCI	ALSKGVHFV	ORF3	Minervina
TRA	CGTNRDTDKLIF	TRAV30	TRAJ34	HLA-A*02:01	MHCI	ALSKGVHFV	ORF3	Minervina
TRA	CALSEVGARLMF	TRAV19	TRAJ31	HLA-A*02:01	MHCI	ALSKGVHFV	ORF3	Minervina
TRA	CAMRDSNNNDMRF	TRAV14/DV4	TRAJ43	HLA-A*02:01	MHCI	ALSKGVHFV	ORF3	Minervina
TRA	CGTNRDTDKLIF	TRAV30	TRAJ34	HLA-A*02:01	MHCI	ALSKGVHFV	ORF3	Minervina
TRA	CAGRMEYGNKLVF	TRAV35	TRAJ47	HLA-A*02:01	MHCI	ALSKGVHFV	ORF3	Minervina
TRA	CAVNDYKLSF	TRAV1-2	TRAJ20	HLA-A*02:01	MHCI	ALSKGVHFV	ORF3	Minervina
TRA	CGTNRDTDKLIF	TRAV30	TRAJ34	HLA-A*02:01	MHCI	ALSKGVHFV	ORF3	Minervina
TRA	CAGSGGGKLIF	TRAV13-2	TRAJ23	HLA-A*02:01	MHCI	ALSKGVHFV	ORF3	Minervina
TRA	CAVGSLSGSARQLTF	TRAV12-2	TRAJ22	HLA-A*02:01	MHCI	ALSKGVHFV	ORF3	Minervina
TRA	CALSEGRDDKIIF	TRAV19	TRAJ30	HLA-A*02:01	MHCI	ALSKGVHFV	ORF3	Minervina
TRA	CAESLNQGANNLFF	TRAV5	TRAJ36	HLA-A*02:01	MHCI	ALSKGVHFV	ORF3	Minervina
TRA	CATDFLIKAAGNKLTF	TRAV17	TRAJ17	HLA-A*02:01	MHCI	ALSKGVHFV	ORF3	Minervina
TRA	CALSDHNYGQNFVF	TRAV19	TRAJ26	HLA-A*02:01	MHCI	ALSKGVHFV	ORF3	Minervina
TRA	CVVSDNTGGFKTIF	TRAV8-2	TRAJ9	HLA-A*02:01	MHCI	ALSKGVHFV	ORF3	Minervina
TRA	CAASGGNTDKLIF	TRAV29/DV5	TRAJ34	HLA-A*02:01	MHCI	ALSKGVHFV	ORF3	Minervina
TRA	CAETFTGKLIF	TRAV5	TRAJ37	HLA-A*02:01	MHCI	ALSKGVHFV	ORF3	Minervina
TRA	CAEIGANFGNEKLTF	TRAV5	TRAJ48	HLA-A*02:01	MHCI	ALSKGVHFV	ORF3	Minervina
TRA	CAVKNQAGTALIF	TRAV8-1	TRAJ15	HLA-A*02:01	MHCI	ALSKGVHFV	ORF3	Minervina
TRA	CASITNAGKSTF	TRAV12-2	TRAJ27	HLA-A*02:01	MHCI	ALSKGVHFV	ORF3	Minervina
TRA	CAESESSSNTGKLIF	TRAV5	TRAJ37	HLA-A*02:01	MHCI	ALSKGVHFV	ORF3	Minervina
TRA	CAVSDTLMDSNYQLIW	TRAV8-4	TRAJ33	HLA-A*02:01	MHCI	ALSKGVHFV	ORF3	Minervina
TRA	CGTNRDTDKLIF	TRAV30	TRAJ34	HLA-A*02:01	MHCI	ALSKGVHFV	ORF3	Minervina
TRA	CLVGDRSNTGKLIF	TRAV4	TRAJ37	HLA-A*02:01	MHCI	ALSKGVHFV	ORF3	Minervina
TRA	CAGRENSGYALNF	TRAV35	TRAJ41	HLA-A*02:01	MHCI	ALSKGVHFV	ORF3	Minervina
TRA	CAVSDSSYKLIF	TRAV8-6	TRAJ12	HLA-A*02:01	MHCI	ALSKGVHFV	ORF3	Minervina
TRA	CAESMRSIRGTALIF	TRAV5	TRAJ15	HLA-A*02:01	MHCI	ALSKGVHFV	ORF3	Minervina
TRA	CALSEEETSGSRLTF	TRAV19	TRAJ58	HLA-A*02:01	MHCI	ALSKGVHFV	ORF3	Minervina
TRA	CAESLNQGANNLFF	TRAV5	TRAJ36	HLA-A*02:01	MHCI	ALSKGVHFV	ORF3	Minervina
TRA	CGTNRDTDKLIF	TRAV30	TRAJ34	HLA-A*02:01	MHCI	ALSKGVHFV	ORF3	Minervina
TRA	CGTNRDTDKLIF	TRAV30	TRAJ34	HLA-A*02:01	MHCI	ALSKGVHFV	ORF3	Minervina
TRA	CVVSVPNSGGYQKVTF	TRAV8-2	TRAJ13	HLA-A*02:01	MHCI	ALSKGVHFV	ORF3	Minervina
TRA	CAFRGGGADGLTF	TRAV24	TRAJ45	HLA-A*02:01	MHCI	ALSKGVHFV	ORF3	Minervina
TRA	CAVYNAGNMLTF	TRAV3	TRAJ39	HLA-A*02:01	MHCI	ALSKGVHFV	ORF3	Minervina
TRA	CATDPLLGGQKLLF	TRAV17	TRAJ16	HLA-A*02:01	MHCI	ALSKGVHFV	ORF3	Minervina
TRA	CGTNRDTDKLIF	TRAV30	TRAJ34	HLA-A*02:01	MHCI	ALSKGVHFV	ORF3	Minervina
TRA	CGTNRDTDKLIF	TRAV30	TRAJ34	HLA-A*02:01	MHCI	ALSKGVHFV	ORF3	Minervina
TRA	CALSEAGNYGQNFVF	TRAV19	TRAJ26	HLA-A*02:01	MHCI	ALSKGVHFV	ORF3	Minervina
TRA	CAVNSRDLIQGAQKLVF	TRAV12-2	TRAJ54	HLA-A*02:01	MHCI	ALSKGVHFV	ORF3	Minervina
TRA	CAVRPHSGAGSYQLTF	TRAV21	TRAJ28	HLA-A*02:01	MHCI	ALSKGVHFV	ORF3	Minervina
TRA	CAVSYTGGFKTIF	TRAV8-6	TRAJ9	HLA-A*02:01	MHCI	ALSKGVHFV	ORF3	Minervina
TRA	CALSDHNYGQNFVF	TRAV19	TRAJ26	HLA-A*02:01	MHCI	ALSKGVHFV	ORF3	Minervina
TRA	CAVPGWGDGLTF	TRAV8-3	TRAJ45	HLA-A*02:01	MHCI	ALSKGVHFV	ORF3	Minervina
TRA	CAVAIAYNFNKFYF	TRAV36/DV7	TRAJ21	HLA-A*02:01	MHCI	ALSKGVHFV	ORF3	Minervina
TRA	CAMREGLGPLQGAQKLVF	TRAV14/DV4	TRAJ54	HLA-A*02:01	MHCI	ALSKGVHFV	ORF3	Minervina
TRA	CGTNRDTDKLIF	TRAV30	TRAJ34	HLA-A*02:01	MHCI	ALSKGVHFV	ORF3	Minervina
TRA	CAESESSSNTGKLIF	TRAV5	TRAJ37	HLA-A*02:01	MHCI	ALSKGVHFV	ORF3	Minervina
TRA	CAVEDSNYQLIW	TRAV21	TRAJ33	HLA-A*02:01	MHCI	ALSKGVHFV	ORF3	Minervina
TRA	CAVRGASGGSYIPTF	TRAV1-2	TRAJ6	HLA-A*02:01	MHCI	ALSKGVHFV	ORF3	Minervina
TRA	CAVRRGNTDKLIF	TRAV21	TRAJ34	HLA-A*02:01	MHCI	ALSKGVHFV	ORF3	Minervina
TRA	CGAEIAGNMLTF	TRAV34	TRAJ39	HLA-A*02:01	MHCI	ALSKGVHFV	ORF3	Minervina
TRA	CAFMKHEHGQNFVF	TRAV38-1	TRAJ26	HLA-A*02:01	MHCI	ALSKGVHFV	ORF3	Minervina
TRA	CAMRDSNNNDMRF	TRAV14/DV4	TRAJ43	HLA-A*02:01	MHCI	ALSKGVHFV	ORF3	Minervina
TRA	CAVRVGQNFVF	TRAV22	TRAJ26	HLA-A*02:01	MHCI	ALSKGVHFV	ORF3	Minervina
TRA	CVVNTGKLIF	TRAV12-1	TRAJ37	HLA-A*02:01	MHCI	ALSKGVHFV	ORF3	Minervina
TRA	CAYNNNDMRF	TRAV38-2/DV8	TRAJ43	HLA-A*02:01	MHCI	ALSKGVHFV	ORF3	Minervina
TRA	CAMSPLTGANNLFF	TRAV14/DV4	TRAJ36	HLA-A*02:01	MHCI	ALSKGVHFV	ORF3	Minervina
TRA	CGTNRDTDKLIF	TRAV30	TRAJ34	HLA-A*02:01	MHCI	ALSKGVHFV	ORF3	Minervina
TRA	CAASWPGKLIF	TRAV13-1	TRAJ23	HLA-A*02:01	MHCI	ALSKGVHFV	ORF3	Minervina
TRA	CGTNRDTDKLIF	TRAV30	TRAJ34	HLA-A*02:01	MHCI	ALSKGVHFV	ORF3	Minervina
TRA	CAESLNQGANNLFF	TRAV5	TRAJ36	HLA-A*02:01	MHCI	ALSKGVHFV	ORF3	Minervina
TRA	CALSEANTGNQFYF	TRAV19	TRAJ49	HLA-A*02:01	MHCI	ALSKGVHFV	ORF3	Minervina
TRA	CVATSNDYKLSF	TRAV12-1	TRAJ20	HLA-A*02:01	MHCI	ALSKGVHFV	ORF3	Minervina
TRA	CGTNRDTDKLIF	TRAV30	TRAJ34	HLA-A*02:01	MHCI	ALSKGVHFV	ORF3	Minervina
TRA	CALSEAWETSGSRLTF	TRAV19	TRAJ58	HLA-A*02:01	MHCI	ALSKGVHFV	ORF3	Minervina
TRA	CALGGYNQGGKLIF	TRAV19	TRAJ23	HLA-A*02:01	MHCI	ALSKGVHFV	ORF3	Minervina
TRA	CALIMDTGRRALTF	TRAV19	TRAJ5	HLA-A*02:01	MHCI	ALSKGVHFV	ORF3	Minervina
TRA	CGTNRDTDKLIF	TRAV30	TRAJ34	HLA-A*02:01	MHCI	ALSKGVHFV	ORF3	Minervina
TRA	CAVSFGGYNKLIF	TRAV8-4	TRAJ4	HLA-A*02:01	MHCI	ALSKGVHFV	ORF3	Minervina
TRA	CAMRDSNNNDMRF	TRAV14/DV4	TRAJ43	HLA-A*02:01	MHCI	ALSKGVHFV	ORF3	Minervina
TRA	CAVESGGSYIPTF	TRAV22	TRAJ6	HLA-A*02:01	MHCI	ALSKGVHFV	ORF3	Minervina
TRA	CAMRDSNNNDMRF	TRAV14/DV4	TRAJ43	HLA-A*02:01	MHCI	ALSKGVHFV	ORF3	Minervina
TRA	CAVDPASQGAQKLVF	TRAV22	TRAJ54	HLA-A*02:01	MHCI	ALSKGVHFV	ORF3	Minervina
TRA	CGTNRDTDKLIF	TRAV30	TRAJ34	HLA-A*02:01	MHCI	ALSKGVHFV	ORF3	Minervina
TRA	CAGLYNFNKFYF	TRAV35	TRAJ21	HLA-A*02:01	MHCI	ALSKGVHFV	ORF3	Minervina
TRA	CAGHEILSGTYKYIF	TRAV35	TRAJ40	HLA-A*02:01	MHCI	ALSKGVHFV	ORF3	Minervina
TRA	CAVLSNTGKLIF	TRAV21	TRAJ37	HLA-A*02:01	MHCI	ALSKGVHFV	ORF3	Minervina
TRA	CGTNRDTDKLIF	TRAV30	TRAJ34	HLA-A*02:01	MHCI	ALSKGVHFV	ORF3	Minervina
TRA	CAGSGGGKLIF	TRAV13-2	TRAJ23	HLA-A*02:01	MHCI	ALSKGVHFV	ORF3	Minervina
TRA	CATDFLIKAAGNKLTF	TRAV17	TRAJ17	HLA-A*02:01	MHCI	ALSKGVHFV	ORF3	Minervina
TRA	CGTNRDTDKLIF	TRAV30	TRAJ34	HLA-A*02:01	MHCI	ALSKGVHFV	ORF3	Minervina
TRA	CLVGDMGYSGAGSYQLTF	TRAV4	TRAJ28	HLA-A*02:01	MHCI	ALSKGVHFV	ORF3	Minervina
TRA	CAGLYNFNKFYF	TRAV35	TRAJ21	HLA-A*02:01	MHCI	ALSKGVHFV	ORF3	Minervina
TRA	CAVRDGRDYKLSF	TRAV1-2	TRAJ20	HLA-A*02:01	MHCI	ALSKGVHFV	ORF3	Minervina
TRA	CALSDHNYGQNFVF	TRAV19	TRAJ26	HLA-A*02:01	MHCI	ALSKGVHFV	ORF3	Minervina
TRA	CAVWGYSTLTF	TRAV3	TRAJ11	HLA-A*02:01	MHCI	ALSKGVHFV	ORF3	Minervina
TRA	CAASLESYQLTF	TRAV29/DV5	TRAJ28	HLA-A*02:01	MHCI	ALSKGVHFV	ORF3	Minervina
TRA	CAPRSYNTDKLIF	TRAV24	TRAJ34	HLA-A*02:01	MHCI	ALSKGVHFV	ORF3	Minervina
TRA	CAVNVGENYGQNFVF	TRAV8-1	TRAJ26	HLA-A*02:01	MHCI	ALSKGVHFV	ORF3	Minervina
TRA	CGTNRDTDKLIF	TRAV30	TRAJ34	HLA-A*02:01	MHCI	ALSKGVHFV	ORF3	Minervina
TRA	CLVGDNYGQNFVF	TRAV4	TRAJ26	HLA-A*02:01	MHCI	ALSKGVHFV	ORF3	Minervina
TRA	CATDFLIKAAGNKLTF	TRAV17	TRAJ17	HLA-A*02:01	MHCI	ALSKGVHFV	ORF3	Minervina
TRA	CAVNLYSSASKIIF	TRAV12-2	TRAJ3	HLA-A*02:01	MHCI	ALSKGVHFV	ORF3	Minervina
TRB	CASNGLAGVSYNEQFF	TRBV7-8	TRBJ2-1	HLA-A*02:01	MHCI	ALSKGVHFV	ORF3	Zornikova
TRB	CASQLAGDSYNEQFF	TRBV27	TRBJ2-1	HLA-A*02:01	MHCI	ALSKGVHFV	ORF3	Zornikova
TRB	CASSAEGSPEAFF	TRBV9	TRBJ1-1	HLA-A*02:01	MHCI	ALSKGVHFV	ORF3	Zornikova
TRB	CASSAELGLVDTQYF	TRBV11-3	TRBJ2-3	HLA-A*02:01	MHCI	ALSKGVHFV	ORF3	Zornikova
TRB	CASSAKQGVGGNTIYF	TRBV28	TRBJ1-3	HLA-A*02:01	MHCI	ALSKGVHFV	ORF3	Zornikova
TRB	CASSDNGYGYTF	TRBV10-2	TRBJ1-2	HLA-A*02:01	MHCI	ALSKGVHFV	ORF3	Zornikova
TRB	CASSEGAVYEQYF	TRBV2	TRBJ2-7	HLA-A*02:01	MHCI	ALSKGVHFV	ORF3	Zornikova
TRB	CASSEGGQGLYEQYF	TRBV2	TRBJ2-7	HLA-A*02:01	MHCI	ALSKGVHFV	ORF3	Zornikova
TRB	CASSEVAGDTQYF	TRBV10-1	TRBJ2-3	HLA-A*02:01	MHCI	ALSKGVHFV	ORF3	Zornikova
TRB	CASSEVGNEQFF	TRBV10-1	TRBJ2-1	HLA-A*02:01	MHCI	ALSKGVHFV	ORF3	Zornikova
TRB	CASSEVNEQFF	TRBV10-1	TRBJ2-1	HLA-A*02:01	MHCI	ALSKGVHFV	ORF3	Zornikova
TRB	CASSEVNEQFF	TRBV10-1	TRBJ2-1	HLA-A*02:01	MHCI	ALSKGVHFV	ORF3	Zornikova
TRB	CASSFERWRGTGELFF	TRBV7-2	TRBJ2-2	HLA-A*02:01	MHCI	ALSKGVHFV	ORF3	Zornikova
TRB	CASSHLGGERGQETQYF	TRBV4-3	TRBJ2-5	HLA-A*02:01	MHCI	ALSKGVHFV	ORF3	Zornikova
TRB	CASSLAGDDYNEQFF	TRBV27	TRBJ2-1	HLA-A*02:01	MHCI	ALSKGVHFV	ORF3	Zornikova
TRB	CASSLAGDGYNEQFF	TRBV27	TRBJ2-1	HLA-A*02:01	MHCI	ALSKGVHFV	ORF3	Zornikova
TRB	CASSLAGVEADTQYF	TRBV5-1	TRBJ2-3	HLA-A*02:01	MHCI	ALSKGVHFV	ORF3	Zornikova
TRB	CASSLDAGNYGYTF	TRBV11-2	TRBJ1-2	HLA-A*02:01	MHCI	ALSKGVHFV	ORF3	Zornikova
TRB	CASSLEGLPGTRNEQFF	TRBV5-1	TRBJ2-1	HLA-A*02:01	MHCI	ALSKGVHFV	ORF3	Zornikova
TRB	CASSLETGADSPLHF	TRBV11-1	TRBJ1-6	HLA-A*02:01	MHCI	ALSKGVHFV	ORF3	Zornikova
TRB	CASSLGGVYSEQFF	TRBV7-2	TRBJ2-1	HLA-A*02:01	MHCI	ALSKGVHFV	ORF3	Zornikova
TRB	CASSLRTAYQETQYF	TRBV28	TRBJ2-5	HLA-A*02:01	MHCI	ALSKGVHFV	ORF3	Zornikova
TRB	CASSLSGDDYNEQFF	TRBV27	TRBJ2-1	HLA-A*02:01	MHCI	ALSKGVHFV	ORF3	Zornikova
TRB	CASSLSGDSYNEQFF	TRBV27	TRBJ2-1	HLA-A*02:01	MHCI	ALSKGVHFV	ORF3	Zornikova
TRB	CASSLSTGVGMYTEAFF	TRBV28	TRBJ1-1	HLA-A*02:01	MHCI	ALSKGVHFV	ORF3	Zornikova
TRB	CASSLVGDSYNEQFF	TRBV27	TRBJ2-1	HLA-A*02:01	MHCI	ALSKGVHFV	ORF3	Zornikova
TRB	CASSLVGGPLSYEQYF	TRBV27	TRBJ2-7	HLA-A*02:01	MHCI	ALSKGVHFV	ORF3	Zornikova
TRB	CASSLVRTEGSPLHF	TRBV5-1	TRBJ1-6	HLA-A*02:01	MHCI	ALSKGVHFV	ORF3	Zornikova
TRB	CASSLVSDMDGYTF	TRBV5-1	TRBJ1-2	HLA-A*02:01	MHCI	ALSKGVHFV	ORF3	Zornikova
TRB	CASSPGAGAEETQYF	TRBV18	TRBJ2-5	HLA-A*02:01	MHCI	ALSKGVHFV	ORF3	Zornikova
TRB	CASSPQGSGTGPNQPQHF	TRBV12-3	TRBJ1-5	HLA-A*02:01	MHCI	ALSKGVHFV	ORF3	Zornikova
TRB	CASSPTSGMLKETQYF	TRBV12-4	TRBJ2-5	HLA-A*02:01	MHCI	ALSKGVHFV	ORF3	Zornikova
TRB	CASSPTTPLAVHSSYEQYF	TRBV18	TRBJ2-7	HLA-A*02:01	MHCI	ALSKGVHFV	ORF3	Zornikova
TRB	CASSPTVTPRDTQYF	TRBV7-7	TRBJ2-3	HLA-A*02:01	MHCI	ALSKGVHFV	ORF3	Zornikova
TRB	CASSQDPGDYNEQFF	TRBV3-1	TRBJ2-1	HLA-A*02:01	MHCI	ALSKGVHFV	ORF3	Zornikova
TRB	CASSQDRGFGAEAEAFF	TRBV4-1	TRBJ1-1	HLA-A*02:01	MHCI	ALSKGVHFV	ORF3	Zornikova
TRB	CASSQEGGGAESGELFF	TRBV4-3	TRBJ2-2	HLA-A*02:01	MHCI	ALSKGVHFV	ORF3	Zornikova
TRB	CASSQGAGRGTSETQYF	TRBV4-3	TRBJ2-3	HLA-A*02:01	MHCI	ALSKGVHFV	ORF3	Zornikova
TRB	CASSQGQGLAGIGETQYF	TRBV4-2	TRBJ2-5	HLA-A*02:01	MHCI	ALSKGVHFV	ORF3	Zornikova
TRB	CASSSGVERPYEQYF	TRBV7-2	TRBJ2-7	HLA-A*02:01	MHCI	ALSKGVHFV	ORF3	Zornikova
TRB	CASSSVEPNTEAFF	TRBV28	TRBJ1-1	HLA-A*02:01	MHCI	ALSKGVHFV	ORF3	Zornikova
TRB	CASSVGTGGLYEQYF	TRBV9	TRBJ2-7	HLA-A*02:01	MHCI	ALSKGVHFV	ORF3	Zornikova
TRB	CASSVSGDDYNEQFF	TRBV27	TRBJ2-1	HLA-A*02:01	MHCI	ALSKGVHFV	ORF3	Zornikova
TRB	CASSVVQGDGYTF	TRBV2	TRBJ1-2	HLA-A*02:01	MHCI	ALSKGVHFV	ORF3	Zornikova
TRB	CASSYLLAMNTGELFF	TRBV6-5	TRBJ2-2	HLA-A*02:01	MHCI	ALSKGVHFV	ORF3	Zornikova
TRB	CATSRGSSYEQYF	TRBV15	TRBJ2-7	HLA-A*02:01	MHCI	ALSKGVHFV	ORF3	Zornikova
TRB	CATSRGSVYEQYF	TRBV15	TRBJ2-7	HLA-A*02:01	MHCI	ALSKGVHFV	ORF3	Zornikova
TRB	CATSTPEPNTEAFF	TRBV24-1	TRBJ1-1	HLA-A*02:01	MHCI	ALSKGVHFV	ORF3	Zornikova
TRB	CSADPVAGGGYEQYF	TRBV20-1	TRBJ2-7	HLA-A*02:01	MHCI	ALSKGVHFV	ORF3	Zornikova
TRB	CSARGSSGRAEYTQYF	TRBV20-1	TRBJ2-3	HLA-A*02:01	MHCI	ALSKGVHFV	ORF3	Zornikova
TRB	CSVEVPDSDSPDTQYF	TRBV29-1	TRBJ2-3	HLA-A*02:01	MHCI	ALSKGVHFV	ORF3	Zornikova
TRB	CSVEVPDTHSTDTQYF	TRBV29-1	TRBJ2-3	HLA-A*02:01	MHCI	ALSKGVHFV	ORF3	Zornikova
TRB	CASSLWGDGYGYTF	TRBV5-5	TRBJ1-2	HLA-A*02:01	MHCI	ALVYFLQSI	ORF3	VDJdb
TRB	CASSPTRGLEIEKLFF	TRBV5-1	TRBJ1-4	HLA-A*02:01	MHCI	ALVYFLQSI	ORF3	VDJdb
TRA	CAGEENSWGKLQF	TRAV27	TRAJ24	HLA-A*02:01	MHCI	ALVYFLQSI	ORF3	VDJdb
TRB	CATSGNSWTGDVGTEAFF	TRBV15	TRBJ1-1	HLA-A*02:01	MHCI	ALWEIQQVV	ORF1ab	VDJdb
TRB	CASTGTGVFNEQFF	TRBV27	TRBJ2-1	HLA-A*02:01	MHCI	ALWEIQQVV	ORF1ab	VDJdb
TRB	CASSQDPGTSVYNEQFF	TRBV4-2	TRBJ2-1	HLA-A*02:01	MHCI	ALWEIQQVV	ORF1ab	VDJdb
TRB	CASSYGLERQFF	TRBV6-2	TRBJ2-1	HLA-A*02:01	MHCI	ALWEIQQVV	ORF1ab	VDJdb
TRA	CAMSQTQGGSEKLVF	TRAV14/DV4	TRAJ57	HLA-A*02:01	MHCI	ALWEIQQVV	ORF1ab	VDJdb
TRB	CATSSMGYSNQPQHF	TRBV15	TRBJ1-5	HLA-A*02:01	MHCI	ALWEIQQVV	ORF1ab	VDJdb
TRB	CASSYVTGANTEAFF	TRBV6-6	TRBJ1-1	HLA-A*02:01	MHCI	ALWEIQQVV	ORF1ab	VDJdb
TRA	CADTGGRSSNFGNEKLTF	TRAV13-2	TRAJ48	HLA-A*02:01	MHCI	ALWEIQQVV	ORF1ab	VDJdb
TRB	CASSEDPASYEQYF	TRBV2	TRBJ2-7	HLA-A*02:01	MHCI	ALWEIQQVV	ORF1ab	VDJdb
TRA	CAGSSASKIIF	TRAV21	TRAJ3	HLA-A*02:01	MHCI	ALWEIQQVV	ORF1ab	VDJdb
TRB	CASGGTVDSSYNSPLHF	TRBV6-1	TRBJ1-6	HLA-A*02:01	MHCI	ALWEIQQVV	ORF1ab	VDJdb
TRA	CALSNSGYALNF	TRAV19	TRAJ41	HLA-A*02:01	MHCI	ALWEIQQVV	ORF1ab	VDJdb
TRB	CASSLRDTATNEKLFF	TRBV7-9	TRBJ1-4	HLA-A*02:01	MHCI	ALWEIQQVV	ORF1ab	VDJdb
TRA	CAMIAFSGGYNKLIF	TRAV14/DV4	TRAJ4	HLA-A*02:01	MHCI	ALWEIQQVV	ORF1ab	VDJdb
TRB	CASSPGQVEAFF	TRBV7-6	TRBJ1-1	HLA-A*02:01	MHCI	ALWEIQQVV	ORF1ab	VDJdb
TRA	CATAPNQAGTALIF	TRAV17	TRAJ15	HLA-A*02:01	MHCI	ALWEIQQVV	ORF1ab	VDJdb
TRB	CASSYLGQGENYGYTF	TRBV6-6	TRBJ1-2	HLA-A*02:01	MHCI	ALWEIQQVV	ORF1ab	VDJdb
TRA	CAVDSNAGKSTF	TRAV39	TRAJ27	HLA-A*02:01	MHCI	ALWEIQQVV	ORF1ab	VDJdb
TRB	CASSLSFGGEKAFF	TRBV5-4	TRBJ1-1	HLA-A*02:01	MHCI	ALWEIQQVV	ORF1ab	VDJdb
TRA	CAVMLSQGNLIF	TRAV3	TRAJ42	HLA-A*02:01	MHCI	ALWEIQQVV	ORF1ab	VDJdb
TRB	CASAGPGNTIYF	TRBV19	TRBJ1-3	HLA-A*02:01	MHCI	ALWEIQQVV	ORF1ab	VDJdb
TRA	CAVNDYKLSF	TRAV1-2	TRAJ20	HLA-A*02:01	MHCI	ALWEIQQVV	ORF1ab	VDJdb
TRB	CASSPGSDNEQFF	TRBV11-3	TRBJ2-1	HLA-A*02:01	MHCI	ALWEIQQVV	ORF1ab	VDJdb
TRA	CAVNNNAGNMLTF	TRAV12-2	TRAJ39	HLA-A*02:01	MHCI	ALWEIQQVV	ORF1ab	VDJdb
TRB	CASGSTSFNEQFF	TRBV7-9	TRBJ2-1	HLA-A*02:01	MHCI	ALWEIQQVV	ORF1ab	VDJdb
TRA	CAWGGSQGNLIF	TRAV3	TRAJ42	HLA-A*02:01	MHCI	ALWEIQQVV	ORF1ab	VDJdb
TRB	CASSMVVHEQFF	TRBV19	TRBJ2-1	HLA-A*02:01	MHCI	ALWEIQQVV	ORF1ab	VDJdb
TRA	CVVNGRNTPLVF	TRAV12-1	TRAJ29	HLA-A*02:01	MHCI	ALWEIQQVV	ORF1ab	VDJdb
TRB	CASSLTPGGSTDTQYF	TRBV6-5	TRBJ2-3	HLA-A*02:01	MHCI	ALWEIQQVV	ORF1ab	VDJdb
TRB	CASSPTGGTDTQYF	TRBV9	TRBJ2-3	HLA-A*02:01	MHCI	ALWEIQQVV	ORF1ab	VDJdb
TRB	CASSQGTGSSYNEQFF	TRBV4-1	TRBJ2-1	HLA-A*02:01	MHCI	ALWEIQQVV	ORF1ab	VDJdb
TRA	CAAPTNNNDMRF	TRAV13-1	TRAJ43	HLA-A*02:01	MHCI	ALWEIQQVV	ORF1ab	VDJdb
TRB	CASSYVTGASYEQYF	TRBV6-2	TRBJ2-7	HLA-A*02:01	MHCI	ALWEIQQVV	ORF1ab	VDJdb
TRA	CAVMRSQGNLIF	TRAV3	TRAJ42	HLA-A*02:01	MHCI	ALWEIQQVV	ORF1ab	VDJdb
TRB	CASMADTQYF	TRBV19	TRBJ2-3	HLA-A*02:01	MHCI	ALWEIQQVV	ORF1ab	VDJdb
TRA	CAVDIYSGTYKYIF	TRAV39	TRAJ40	HLA-A*02:01	MHCI	ALWEIQQVV	ORF1ab	VDJdb
TRB	CASSVAGTGGLFYTF	TRBV9	TRBJ1-2	HLA-A*02:01	MHCI	ALWEIQQVV	ORF1ab	VDJdb
TRA	CALSEAGTGNQFYF	TRAV19	TRAJ49	HLA-A*02:01	MHCI	ALWEIQQVV	ORF1ab	VDJdb
TRB	CASREGQHDEKLFF	TRBV5-1	TRBJ1-4	HLA-A*02:01	MHCI	ALWEIQQVV	ORF1ab	VDJdb
TRA	CALSEAQGAGNMLTF	TRAV19	TRAJ39	HLA-A*02:01	MHCI	ALWEIQQVV	ORF1ab	VDJdb
TRB	CASSATGGTDTQYF	TRBV9	TRBJ2-3	HLA-A*02:01	MHCI	ALWEIQQVV	ORF1ab	VDJdb
TRA	CAMRGAINTGTASKLTF	TRAV14/DV4	TRAJ44	HLA-A*02:01	MHCI	ALWEIQQVV	ORF1ab	VDJdb
TRB	CAISESWTSGIGREETQYF	TRBV10-3	TRBJ2-5	HLA-A*02:01	MHCI	ALWEIQQVV	ORF1ab	VDJdb
TRB	CASSYQPGVATNEKLFF	TRBV6-5	TRBJ1-4	HLA-A*02:01	MHCI	ALWEIQQVV	ORF1ab	VDJdb
TRA	CAILQGAQKLVF	TRAV12-3	TRAJ54	HLA-A*02:01	MHCI	ALWEIQQVV	ORF1ab	VDJdb
TRB	CASSLVSGELFF	TRBV19	TRBJ2-2	HLA-A*02:01	MHCI	ALWEIQQVV	ORF1ab	VDJdb
TRA	CAVNQAGTALIF	TRAV22	TRAJ15	HLA-A*02:01	MHCI	ALWEIQQVV	ORF1ab	VDJdb
TRB	CASSIGLGGGYTF	TRBV19	TRBJ1-2	HLA-A*02:01	MHCI	ALWEIQQVV	ORF1ab	VDJdb
TRA	CALSVTEIIDQTGANNLFF	TRAV19	TRAJ36	HLA-A*02:01	MHCI	ALWEIQQVV	ORF1ab	VDJdb
TRB	CASSVAGGTDTQYF	TRBV9	TRBJ2-3	HLA-A*02:01	MHCI	ALWEIQQVV	ORF1ab	VDJdb
TRA	CAESALGGSQGNLIF	TRAV5	TRAJ42	HLA-A*02:01	MHCI	ALWEIQQVV	ORF1ab	VDJdb
TRB	CASRSWVRAPNQPQHF	TRBV6-1	TRBJ1-5	HLA-A*02:01	MHCI	ALWEIQQVV	ORF1ab	VDJdb
TRA	CALIGGSNDYKLSF	TRAV9-2	TRAJ20	HLA-A*02:01	MHCI	ALWEIQQVV	ORF1ab	VDJdb
TRB	CAKLVTGAVSGEQFF	TRBV2	TRBJ2-1	HLA-A*02:01	MHCI	ALWEIQQVV	ORF1ab	VDJdb
TRB	CASSLAQGTGYTF	TRBV7-3	TRBJ1-2	HLA-A*02:01	MHCI	ALWEIQQVV	ORF1ab	VDJdb
TRB	CASSLIWLAGELTGELFF	TRBV5-1	TRBJ2-2	HLA-A*02:01	MHCI	ALWEIQQVV	ORF1ab	VDJdb
TRA	CAAKGSQGNLIF	TRAV29/DV5	TRAJ42	HLA-A*02:01	MHCI	ALWEIQQVV	ORF1ab	VDJdb
TRB	CAWINPGQGPYEQYF	TRBV30	TRBJ2-7	HLA-A*02:01	MHCI	ALWEIQQVV	ORF1ab	VDJdb
TRA	CALSAPNNARLMF	TRAV19	TRAJ31	HLA-A*02:01	MHCI	ALWEIQQVV	ORF1ab	VDJdb
TRB	CASTDGGRGLNTEAFF	TRBV6-5	TRBJ1-1	HLA-A*02:01	MHCI	ALWEIQQVV	ORF1ab	VDJdb
TRA	CAMRRPGANNLFF	TRAV14/DV4	TRAJ36	HLA-A*02:01	MHCI	ALWEIQQVV	ORF1ab	VDJdb
TRB	CASSAQEGRIEMNTEAFF	TRBV4-3	TRBJ1-1	HLA-A*02:01	MHCI	ALWEIQQVV	ORF1ab	VDJdb
TRA	CAASQISDGQKLLF	TRAV23/DV6		HLA-A*02:01	MHCI	ALWEIQQVV	ORF1ab	VDJdb
TRB	CAAGAGESRSYEQYF	TRBV2	TRBJ2-7	HLA-A*02:01	MHCI	ALWEIQQVV	ORF1ab	Zornikova
TRB	CACVGWHEQYF	TRBV5-1	TRBJ2-7	HLA-A*02:01	MHCI	ALWEIQQVV	ORF1ab	Zornikova
TRB	CAEGQANTGELFF	TRBV12-3	TRBJ2-2	HLA-A*02:01	MHCI	ALWEIQQVV	ORF1ab	Zornikova
TRB	CAGIDGNTGELFF	TRBV12-3	TRBJ2-2	HLA-A*02:01	MHCI	ALWEIQQVV	ORF1ab	Zornikova
TRB	CAIRDSQETQYF	TRBV10-3	TRBJ2-5	HLA-A*02:01	MHCI	ALWEIQQVV	ORF1ab	Zornikova
TRB	CAQAFF	TRBV6-6	TRBJ1-1	HLA-A*02:01	MHCI	ALWEIQQVV	ORF1ab	Zornikova
TRB	CARGAGEKRSYEQYF	TRBV2	TRBJ2-7	HLA-A*02:01	MHCI	ALWEIQQVV	ORF1ab	Zornikova
TRB	CARGTGESSSYEQYF	TRBV2	TRBJ2-7	HLA-A*02:01	MHCI	ALWEIQQVV	ORF1ab	Zornikova
TRB	CARGTGGAGAYEQYF	TRBV2	TRBJ2-7	HLA-A*02:01	MHCI	ALWEIQQVV	ORF1ab	Zornikova
TRB	CARQDRNTGELFF	TRBV13	TRBJ2-2	HLA-A*02:01	MHCI	ALWEIQQVV	ORF1ab	Zornikova
TRB	CASFSGGYTF	TRBV19	TRBJ1-2	HLA-A*02:01	MHCI	ALWEIQQVV	ORF1ab	Zornikova
TRB	CASGGLNTGELFF	TRBV5-1	TRBJ2-2	HLA-A*02:01	MHCI	ALWEIQQVV	ORF1ab	Zornikova
TRB	CASGGNSPLHF	TRBV6-2	TRBJ1-6	HLA-A*02:01	MHCI	ALWEIQQVV	ORF1ab	Zornikova
TRB	CASGTANTGELFF	TRBV5-1	TRBJ2-2	HLA-A*02:01	MHCI	ALWEIQQVV	ORF1ab	Zornikova
TRB	CASGTGGAGAYEQYF	TRBV2	TRBJ2-7	HLA-A*02:01	MHCI	ALWEIQQVV	ORF1ab	Zornikova
TRB	CASGTGGAQAYEQYF	TRBV2	TRBJ2-7	HLA-A*02:01	MHCI	ALWEIQQVV	ORF1ab	Zornikova
TRB	CASGTGGARSYEQYF	TRBV2	TRBJ2-7	HLA-A*02:01	MHCI	ALWEIQQVV	ORF1ab	Zornikova
TRB	CASGTGGGRAYEQYF	TRBV2	TRBJ2-7	HLA-A*02:01	MHCI	ALWEIQQVV	ORF1ab	Zornikova
TRB	CASGTGGYRSYEQYF	TRBV2	TRBJ2-7	HLA-A*02:01	MHCI	ALWEIQQVV	ORF1ab	Zornikova
TRB	CASGTPNTGELFF	TRBV5-1	TRBJ2-2	HLA-A*02:01	MHCI	ALWEIQQVV	ORF1ab	Zornikova
TRB	CASICGTAVYEQYF	TRBV6-9	TRBJ2-7	HLA-A*02:01	MHCI	ALWEIQQVV	ORF1ab	Zornikova
TRB	CASIRGWEQFF	TRBV19	TRBJ2-1	HLA-A*02:01	MHCI	ALWEIQQVV	ORF1ab	Zornikova
TRB	CASLGETQYF	TRBV10-2	TRBJ2-5	HLA-A*02:01	MHCI	ALWEIQQVV	ORF1ab	Zornikova
TRB	CASNDSPYEQYF	TRBV6-6	TRBJ2-7	HLA-A*02:01	MHCI	ALWEIQQVV	ORF1ab	Zornikova
TRB	CASNEWSRAPNQPQHF	TRBV6-1	TRBJ1-5	HLA-A*02:01	MHCI	ALWEIQQVV	ORF1ab	Zornikova
TRB	CASRKSRGPLSGNTIYF	TRBV28	TRBJ1-3	HLA-A*02:01	MHCI	ALWEIQQVV	ORF1ab	Zornikova
TRB	CASSAHRDPAGNTIYF	TRBV9	TRBJ1-3	HLA-A*02:01	MHCI	ALWEIQQVV	ORF1ab	Zornikova
TRB	CASSATGGTDTQYF	TRBV9	TRBJ2-3	HLA-A*02:01	MHCI	ALWEIQQVV	ORF1ab	Zornikova
TRB	CASSAWDGKYIYEQYF	TRBV2	TRBJ2-7	HLA-A*02:01	MHCI	ALWEIQQVV	ORF1ab	Zornikova
TRB	CASSAWDRGLNQPQHF	TRBV6-1	TRBJ1-5	HLA-A*02:01	MHCI	ALWEIQQVV	ORF1ab	Zornikova
TRB	CASSAWDRGMANEQFF	TRBV6-1	TRBJ2-1	HLA-A*02:01	MHCI	ALWEIQQVV	ORF1ab	Zornikova
TRB	CASSAWDRGMNQPQHF	TRBV6-1	TRBJ1-5	HLA-A*02:01	MHCI	ALWEIQQVV	ORF1ab	Zornikova
TRB	CASSAWDRGMNTEAFF	TRBV6-1	TRBJ1-1	HLA-A*02:01	MHCI	ALWEIQQVV	ORF1ab	Zornikova
TRB	CASSDAGGVTDTQYF	TRBV9	TRBJ2-3	HLA-A*02:01	MHCI	ALWEIQQVV	ORF1ab	Zornikova
TRB	CASSEFLRDLGNYGYTF	TRBV6-1	TRBJ1-2	HLA-A*02:01	MHCI	ALWEIQQVV	ORF1ab	Zornikova
TRB	CASSELGFQENNYGYTF	TRBV6-1	TRBJ1-2	HLA-A*02:01	MHCI	ALWEIQQVV	ORF1ab	Zornikova
TRB	CASSELTGPNEQFF	TRBV6-2	TRBJ2-1	HLA-A*02:01	MHCI	ALWEIQQVV	ORF1ab	Zornikova
TRB	CASSEWIRGLNQPQHF	TRBV6-1	TRBJ1-5	HLA-A*02:01	MHCI	ALWEIQQVV	ORF1ab	Zornikova
TRB	CASSEWYRATNEKLFF	TRBV6-1	TRBJ1-4	HLA-A*02:01	MHCI	ALWEIQQVV	ORF1ab	Zornikova
TRB	CASSEWYRAVNQPQHF	TRBV6-1	TRBJ1-5	HLA-A*02:01	MHCI	ALWEIQQVV	ORF1ab	Zornikova
TRB	CASSFPPDRGENTIYF	TRBV9	TRBJ1-3	HLA-A*02:01	MHCI	ALWEIQQVV	ORF1ab	Zornikova
TRB	CASSGGSNQPQHF	TRBV19	TRBJ1-5	HLA-A*02:01	MHCI	ALWEIQQVV	ORF1ab	Zornikova
TRB	CASSGLVNEQFF	TRBV6-6	TRBJ2-1	HLA-A*02:01	MHCI	ALWEIQQVV	ORF1ab	Zornikova
TRB	CASSHGQDANTEAFF	TRBV4-2	TRBJ1-1	HLA-A*02:01	MHCI	ALWEIQQVV	ORF1ab	Zornikova
TRB	CASSIVSGELFF	TRBV19	TRBJ2-2	HLA-A*02:01	MHCI	ALWEIQQVV	ORF1ab	Zornikova
TRB	CASSIVSGEQYF	TRBV19	TRBJ2-7	HLA-A*02:01	MHCI	ALWEIQQVV	ORF1ab	Zornikova
TRB	CASSIVSNEQFF	TRBV19	TRBJ2-1	HLA-A*02:01	MHCI	ALWEIQQVV	ORF1ab	Zornikova
TRB	CASSIVSNEQFF	TRBV19	TRBJ2-1	HLA-A*02:01	MHCI	ALWEIQQVV	ORF1ab	Zornikova
TRB	CASSKASTYEGKMYEQYF	TRBV21-1	TRBJ2-7	HLA-A*02:01	MHCI	ALWEIQQVV	ORF1ab	Zornikova
TRB	CASSLAGWPDTQYF	TRBV7-9	TRBJ2-3	HLA-A*02:01	MHCI	ALWEIQQVV	ORF1ab	Zornikova
TRB	CASSLEGFPDTQYF	TRBV7-9	TRBJ2-3	HLA-A*02:01	MHCI	ALWEIQQVV	ORF1ab	Zornikova
TRB	CASSLGISGELFF	TRBV7-8	TRBJ2-2	HLA-A*02:01	MHCI	ALWEIQQVV	ORF1ab	Zornikova
TRB	CASSLGNYEQYF	TRBV7-2	TRBJ2-7	HLA-A*02:01	MHCI	ALWEIQQVV	ORF1ab	Zornikova
TRB	CASSLGRQVTLNTGELFF	TRBV7-9	TRBJ2-2	HLA-A*02:01	MHCI	ALWEIQQVV	ORF1ab	Zornikova
TRB	CASSLIGTGNEKLFF	TRBV27	TRBJ1-4	HLA-A*02:01	MHCI	ALWEIQQVV	ORF1ab	Zornikova
TRB	CASSLLFLAGELTGELFF	TRBV5-1	TRBJ2-2	HLA-A*02:01	MHCI	ALWEIQQVV	ORF1ab	Zornikova
TRB	CASSLNRGLPGGANVLTF	TRBV9	TRBJ2-6	HLA-A*02:01	MHCI	ALWEIQQVV	ORF1ab	Zornikova
TRB	CASSLRVGELFF	TRBV27	TRBJ2-2	HLA-A*02:01	MHCI	ALWEIQQVV	ORF1ab	Zornikova
TRB	CASSLSAVLRDNSPLHF	TRBV27	TRBJ1-6	HLA-A*02:01	MHCI	ALWEIQQVV	ORF1ab	Zornikova
TRB	CASSLSPQLSGAYNEQFF	TRBV27	TRBJ2-1	HLA-A*02:01	MHCI	ALWEIQQVV	ORF1ab	Zornikova
TRB	CASSLSPSYEQYF	TRBV27	TRBJ2-7	HLA-A*02:01	MHCI	ALWEIQQVV	ORF1ab	Zornikova
TRB	CASSLTASSYEQYF	TRBV7-2	TRBJ2-7	HLA-A*02:01	MHCI	ALWEIQQVV	ORF1ab	Zornikova
TRB	CASSLTQSGRTNEQFF	TRBV28	TRBJ2-1	HLA-A*02:01	MHCI	ALWEIQQVV	ORF1ab	Zornikova
TRB	CASSLTTSGRTNEQFF	TRBV28	TRBJ2-1	HLA-A*02:01	MHCI	ALWEIQQVV	ORF1ab	Zornikova
TRB	CASSLTTSGRTNEQFF	TRBV28	TRBJ2-1	HLA-A*02:01	MHCI	ALWEIQQVV	ORF1ab	Zornikova
TRB	CASSLVQAIHEQFF	TRBV28	TRBJ2-1	HLA-A*02:01	MHCI	ALWEIQQVV	ORF1ab	Zornikova
TRB	CASSLYAVLSGDTEAFF	TRBV27	TRBJ1-1	HLA-A*02:01	MHCI	ALWEIQQVV	ORF1ab	Zornikova
TRB	CASSLYTVLSGANVLTF	TRBV27	TRBJ2-6	HLA-A*02:01	MHCI	ALWEIQQVV	ORF1ab	Zornikova
TRB	CASSNLGQSPYEQYF	TRBV21-1	TRBJ2-7	HLA-A*02:01	MHCI	ALWEIQQVV	ORF1ab	Zornikova
TRB	CASSPDLTEAFF	TRBV7-2	TRBJ1-1	HLA-A*02:01	MHCI	ALWEIQQVV	ORF1ab	Zornikova
TRB	CASSPEIEAFF	TRBV7-9	TRBJ1-1	HLA-A*02:01	MHCI	ALWEIQQVV	ORF1ab	Zornikova
TRB	CASSPGQEEFF	TRBV6-2	TRBJ2-1	HLA-A*02:01	MHCI	ALWEIQQVV	ORF1ab	Zornikova
TRB	CASSPNRGPSGLLEQFF	TRBV18	TRBJ2-1	HLA-A*02:01	MHCI	ALWEIQQVV	ORF1ab	Zornikova
TRB	CASSPRTGEFPSYNEQFF	TRBV13	TRBJ2-1	HLA-A*02:01	MHCI	ALWEIQQVV	ORF1ab	Zornikova
TRB	CASSPTGGTDTQYF	TRBV9	TRBJ2-3	HLA-A*02:01	MHCI	ALWEIQQVV	ORF1ab	Zornikova
TRB	CASSQDGAGGPFGELFF	TRBV3-1	TRBJ2-2	HLA-A*02:01	MHCI	ALWEIQQVV	ORF1ab	Zornikova
TRB	CASSQDLTGTSPGEQFF	TRBV3-1	TRBJ2-1	HLA-A*02:01	MHCI	ALWEIQQVV	ORF1ab	Zornikova
TRB	CASSQDPEGIQETQYF	TRBV4-2	TRBJ2-5	HLA-A*02:01	MHCI	ALWEIQQVV	ORF1ab	Zornikova
TRB	CASSQDPGTSVYNEQFF	TRBV4-2	TRBJ2-1	HLA-A*02:01	MHCI	ALWEIQQVV	ORF1ab	Zornikova
TRB	CASSQDPLGLAGSYNEQFF	TRBV14	TRBJ2-1	HLA-A*02:01	MHCI	ALWEIQQVV	ORF1ab	Zornikova
TRB	CASSQQGGGEQYF	TRBV4-3	TRBJ2-7	HLA-A*02:01	MHCI	ALWEIQQVV	ORF1ab	Zornikova
TRB	CASSQSLTADTQYF	TRBV3-1	TRBJ2-3	HLA-A*02:01	MHCI	ALWEIQQVV	ORF1ab	Zornikova
TRB	CASSQVQGGYEQYF	TRBV4-3	TRBJ2-7	HLA-A*02:01	MHCI	ALWEIQQVV	ORF1ab	Zornikova
TRB	CASSQVSGLAGSETQYF	TRBV3-1	TRBJ2-5	HLA-A*02:01	MHCI	ALWEIQQVV	ORF1ab	Zornikova
TRB	CASSSGEGPGLASYNEQFF	TRBV7-3	TRBJ2-1	HLA-A*02:01	MHCI	ALWEIQQVV	ORF1ab	Zornikova
TRB	CASSSGWPYGYTF	TRBV27	TRBJ1-2	HLA-A*02:01	MHCI	ALWEIQQVV	ORF1ab	Zornikova
TRB	CASSSMYEQYF	TRBV6-2	TRBJ2-7	HLA-A*02:01	MHCI	ALWEIQQVV	ORF1ab	Zornikova
TRB	CASSSPIGAVSYEQYF	TRBV28	TRBJ2-7	HLA-A*02:01	MHCI	ALWEIQQVV	ORF1ab	Zornikova
TRB	CASSSPQGTISYEQYF	TRBV28	TRBJ2-7	HLA-A*02:01	MHCI	ALWEIQQVV	ORF1ab	Zornikova
TRB	CASSSPRGTVSYEQYF	TRBV28	TRBJ2-7	HLA-A*02:01	MHCI	ALWEIQQVV	ORF1ab	Zornikova
TRB	CASSSQNTGELFF	TRBV12-3	TRBJ2-2	HLA-A*02:01	MHCI	ALWEIQQVV	ORF1ab	Zornikova
TRB	CASSSRQGFTYEQYF	TRBV12-3	TRBJ2-7	HLA-A*02:01	MHCI	ALWEIQQVV	ORF1ab	Zornikova
TRB	CASSSTGGTDTQYF	TRBV9	TRBJ2-3	HLA-A*02:01	MHCI	ALWEIQQVV	ORF1ab	Zornikova
TRB	CASSTSISSPEGGYTF	TRBV5-5	TRBJ1-2	HLA-A*02:01	MHCI	ALWEIQQVV	ORF1ab	Zornikova
TRB	CASSVEQDYNEQFF	TRBV9	TRBJ2-1	HLA-A*02:01	MHCI	ALWEIQQVV	ORF1ab	Zornikova
TRB	CASSVPVAGGPGEQFF	TRBV9	TRBJ2-1	HLA-A*02:01	MHCI	ALWEIQQVV	ORF1ab	Zornikova
TRB	CASSVVEFTDTQYF	TRBV9	TRBJ2-3	HLA-A*02:01	MHCI	ALWEIQQVV	ORF1ab	Zornikova
TRB	CASSVVEYTDTQYF	TRBV9	TRBJ2-3	HLA-A*02:01	MHCI	ALWEIQQVV	ORF1ab	Zornikova
TRB	CASSVWNRAINEKLFF	TRBV6-1	TRBJ1-4	HLA-A*02:01	MHCI	ALWEIQQVV	ORF1ab	Zornikova
TRB	CASSWRTGELFF	TRBV6-6	TRBJ2-2	HLA-A*02:01	MHCI	ALWEIQQVV	ORF1ab	Zornikova
TRB	CASSYGLERQFF	TRBV6-2	TRBJ2-1	HLA-A*02:01	MHCI	ALWEIQQVV	ORF1ab	Zornikova
TRB	CASSYLGQGADYGYTF	TRBV6-6	TRBJ1-2	HLA-A*02:01	MHCI	ALWEIQQVV	ORF1ab	Zornikova
TRB	CASSYLGQGAGYGYTF	TRBV6-6	TRBJ1-2	HLA-A*02:01	MHCI	ALWEIQQVV	ORF1ab	Zornikova
TRB	CASSYLGQGEGHGYTF	TRBV6-6	TRBJ1-2	HLA-A*02:01	MHCI	ALWEIQQVV	ORF1ab	Zornikova
TRB	CASSYLGQGERDGYTF	TRBV6-6	TRBJ1-2	HLA-A*02:01	MHCI	ALWEIQQVV	ORF1ab	Zornikova
TRB	CASSYLLQGSYEQYF	TRBV6-5	TRBJ2-7	HLA-A*02:01	MHCI	ALWEIQQVV	ORF1ab	Zornikova
TRB	CASSYQDRVHSGANVLTF	TRBV6-1	TRBJ2-6	HLA-A*02:01	MHCI	ALWEIQQVV	ORF1ab	Zornikova
TRB	CASSYVTGANTEAFF	TRBV6-6	TRBJ1-1	HLA-A*02:01	MHCI	ALWEIQQVV	ORF1ab	Zornikova
TRB	CASSYVTGANTEAFF	TRBV6-6	TRBJ1-1	HLA-A*02:01	MHCI	ALWEIQQVV	ORF1ab	Zornikova
TRB	CASSYVTGANTEAFF	TRBV6-6	TRBJ1-1	HLA-A*02:01	MHCI	ALWEIQQVV	ORF1ab	Zornikova
TRB	CASTDLDSGELFF	TRBV6-5	TRBJ2-2	HLA-A*02:01	MHCI	ALWEIQQVV	ORF1ab	Zornikova
TRB	CASTGTGVFNEQFF	TRBV27	TRBJ2-1	HLA-A*02:01	MHCI	ALWEIQQVV	ORF1ab	Zornikova
TRB	CASTPWGTGGHHEQYF	TRBV2	TRBJ2-7	HLA-A*02:01	MHCI	ALWEIQQVV	ORF1ab	Zornikova
TRB	CASTYAGGVTDTQYF	TRBV9	TRBJ2-3	HLA-A*02:01	MHCI	ALWEIQQVV	ORF1ab	Zornikova
TRB	CATGYTGELFF	TRBV24-1	TRBJ2-2	HLA-A*02:01	MHCI	ALWEIQQVV	ORF1ab	Zornikova
TRB	CATLREQNTGELFF	TRBV15	TRBJ2-2	HLA-A*02:01	MHCI	ALWEIQQVV	ORF1ab	Zornikova
TRB	CATQDLNTGELFF	TRBV24-1	TRBJ2-2	HLA-A*02:01	MHCI	ALWEIQQVV	ORF1ab	Zornikova
TRB	CATSDKQGFGELFF	TRBV24-1	TRBJ2-2	HLA-A*02:01	MHCI	ALWEIQQVV	ORF1ab	Zornikova
TRB	CATSDREGAGELFF	TRBV24-1	TRBJ2-2	HLA-A*02:01	MHCI	ALWEIQQVV	ORF1ab	Zornikova
TRB	CATSGNSWTGDVGTEAFF	TRBV15	TRBJ1-1	HLA-A*02:01	MHCI	ALWEIQQVV	ORF1ab	Zornikova
TRB	CAWSSPPGQPQHF	TRBV30	TRBJ1-5	HLA-A*02:01	MHCI	ALWEIQQVV	ORF1ab	Zornikova
TRB	CSAGTRNTGELFF	TRBV20-1	TRBJ2-2	HLA-A*02:01	MHCI	ALWEIQQVV	ORF1ab	Zornikova
TRB	CSALWGPQHF	TRBV20-1	TRBJ1-5	HLA-A*02:01	MHCI	ALWEIQQVV	ORF1ab	Zornikova
TRB	CSAQAPGIANYGYTF	TRBV20-1	TRBJ1-2	HLA-A*02:01	MHCI	ALWEIQQVV	ORF1ab	Zornikova
TRB	CSARANEQFF	TRBV20-1	TRBJ2-1	HLA-A*02:01	MHCI	ALWEIQQVV	ORF1ab	Zornikova
TRB	CSARDALAQNTGELFF	TRBV20-1	TRBJ2-2	HLA-A*02:01	MHCI	ALWEIQQVV	ORF1ab	Zornikova
TRB	CSARDEVAANTGELFF	TRBV20-1	TRBJ2-2	HLA-A*02:01	MHCI	ALWEIQQVV	ORF1ab	Zornikova
TRB	CSARDLLAANTGELFF	TRBV20-1	TRBJ2-2	HLA-A*02:01	MHCI	ALWEIQQVV	ORF1ab	Zornikova
TRB	CSARDPGAHNTGELFF	TRBV20-1	TRBJ2-2	HLA-A*02:01	MHCI	ALWEIQQVV	ORF1ab	Zornikova
TRB	CSARDPGQGWNTGELFF	TRBV20-1	TRBJ2-2	HLA-A*02:01	MHCI	ALWEIQQVV	ORF1ab	Zornikova
TRB	CSARDQYGENTGELFF	TRBV20-1	TRBJ2-2	HLA-A*02:01	MHCI	ALWEIQQVV	ORF1ab	Zornikova
TRB	CSARGGGAGQNTGELFF	TRBV20-1	TRBJ2-2	HLA-A*02:01	MHCI	ALWEIQQVV	ORF1ab	Zornikova
TRB	CSASRDRNTGELFF	TRBV20-1	TRBJ2-2	HLA-A*02:01	MHCI	ALWEIQQVV	ORF1ab	Zornikova
TRB	CSASRLYLNQPQHF	TRBV20-1	TRBJ1-5	HLA-A*02:01	MHCI	ALWEIQQVV	ORF1ab	Zornikova
TRB	CSATTPTGHNTGELFF	TRBV20-1	TRBJ2-2	HLA-A*02:01	MHCI	ALWEIQQVV	ORF1ab	Zornikova
TRB	CSVDSDRNTGELFF	TRBV29-1	TRBJ2-2	HLA-A*02:01	MHCI	ALWEIQQVV	ORF1ab	Zornikova
TRB	CSVEDPLGQGKNTEAFF	TRBV29-1	TRBJ1-1	HLA-A*02:01	MHCI	ALWEIQQVV	ORF1ab	Zornikova
TRB	CSVGDQNTGELFF	TRBV29-1	TRBJ2-2	HLA-A*02:01	MHCI	ALWEIQQVV	ORF1ab	Zornikova
TRB	CASSYNPLLGYTF	TRBV12-4	TRBJ1-2	HLA-A*02:01	MHCI	ALYYPSARI	ORF1ab	VDJdb
TRA	CAESTISGGYNKLIF	TRAV5	TRAJ4	HLA-A*02:01	MHCI	ALYYPSARI	ORF1ab	VDJdb
TRB	CASSQDSPRAGFSDTQYF	TRBV4-1	TRBJ2-3	HLA-A*02:01	MHCI	ALYYPSARI	ORF1ab	VDJdb
TRB	CASSLTGDHTDTQYF	TRBV6-2	TRBJ2-3	HLA-A*02:01	MHCI	AMAVMLLLL	ORF14	VDJdb
TRA	CASTMTTDSWGKFQF	TRAV24	TRAJ24	HLA-A*02:01	MHCI	AMAVMLLLL	ORF14	VDJdb
TRA	CAGYSGYSTLTF	TRAV25	TRAJ11	HLA-A:01	MHCI	AMDEFIEQY	ORF1ab	VDJdb
TRB	CASSLNWREITDTQYF	TRBV7-8	TRBJ2-3	HLA-A:01	MHCI	AMDEFIEQY	ORF1ab	VDJdb
TRA	CAVAFAGKLIF	TRAV21	TRAJ37	HLA-A:01	MHCI	AMDEFIERY	ORF1ab	VDJdb
TRB	CASTFAHAGDSNEQFF	TRBV27	TRBJ2-1	HLA-A:01	MHCI	AMDEFIERY	ORF1ab	VDJdb
TRA	CGTVLSFGNEKLTF	TRAV30	TRAJ48	HLA-A:01	MHCI	AMDEFIERY	ORF1ab	VDJdb
TRB	CASSLAGPSYNEQFF	TRBV7-9	TRBJ2-1	HLA-A:01	MHCI	AMDEFIERY	ORF1ab	VDJdb
TRA	CAMSTFNYGQNFVF	TRAV12-3	TRAJ26	HLA-A*02:01	MHCI	AMMFTSDLA	ORF1ab	VDJdb
TRB	CASSLGTSGSTDTQYF	TRBV28	TRBJ2-3	HLA-A*02:01	MHCI	AMMFTSDLA	ORF1ab	VDJdb
TRA	CARGEYGGATNKLIF	TRAV16	TRAJ32	HLA-A*02:01	MHCI	AMQTMLFTM	ORF1ab	VDJdb
TRB	CASSLVGLGTEAFF	TRBV7-9	TRBJ1-1	HLA-A*02:01	MHCI	AMQTMLFTM	ORF1ab	VDJdb
TRA	CATVEYGNKLVF	TRAV17	TRAJ47	HLA-A*02:01	MHCI	AMQTMLFTM	ORF1ab	VDJdb
TRB	CASSIAARDYGYTF	TRBV19	TRBJ1-2	HLA-A*02:01	MHCI	AMQTMLFTM	ORF1ab	VDJdb
TRB	CASSSLNTEAFF	TRBV27	TRBJ1-1	HLA-A*02:01	MHCI	AMQTMLFTM	ORF1ab	VDJdb
TRA	CVVSEGVSGGYNKLIF	TRAV8-2	TRAJ4	HLA-A*02:01	MHCI	AMQTMLFTM	ORF1ab	VDJdb
TRB	CASSRDRGGEKLFF	TRBV7-9	TRBJ1-4	HLA-A*02:01	MHCI	AMQTMLFTM	ORF1ab	VDJdb
TRA	CIVRVGGDSWGKLQF	TRAV26-1	TRAJ24	HLA-A*02:01	MHCI	AMQTMLFTM	ORF1ab	VDJdb
TRA	CAGDMRF	TRAV17	TRAJ43	HLA-B*07:02	MHCI	APATVCGPK	Spike	VDJdb
TRB	CASSLAGDQEPQYEQYF	TRBV7-6	TRBJ2-7	HLA-B*07:02	MHCI	APATVCGPK	Spike	VDJdb
TRB	CSATGDRGPYNEQFF	TRBV20-1	TRBJ2-1	HLA-B*07:02	MHCI	APGQTGVIA	Spike	VDJdb
TRA	CATDTGRRALTF	TRAV17	TRAJ5	HLA-B*07:02	MHCI	APHGVVFLH	Spike	VDJdb
TRB	CASSESGTNYEQYF	TRBV9	TRBJ2-7	HLA-B*07:02	MHCI	APHGVVFLH	Spike	VDJdb
TRB	CASSLALSTEYSSF	TRBV5-1	TRBJ1-2	HLA-B*07:02	MHCI	APHGVVFLH	Spike	VDJdb
TRB	CASSRTSGIFGQYF	TRBV28	TRBJ2-7	HLA-B*07:02	MHCI	APISAMVRM	ORF1ab	VDJdb
TRA	CAVSEIYNQGGKLIF	TRAV8-4	TRAJ23	HLA-B*07:02	MHCI	APISAMVRM	ORF1ab	VDJdb
TRB	CASSLGTTQETQYF	TRBV27	TRBJ2-5	HLA-B*07:02	MHCI	APISAMVRM	ORF1ab	VDJdb
TRB	CASSSERGVGNEQFF	TRBV13	TRBJ2-1	HLA-B*07:02	MHCI	APISAMVRM	ORF1ab	VDJdb
TRB	CASSLSEGVYGYTF	TRBV27	TRBJ1-2	HLA-B*07:02	MHCI	APLLSAGIF	ORF1ab	VDJdb
TRB	CSVGRLAPEETQYF	TRBV29-1	TRBJ2-5	HLA-B*07:02	MHCI	APLLSAGIF	ORF1ab	VDJdb
TRA	CAPRGFKTIF	TRAV14/DV4	TRAJ9	HLA-B*07:02	MHCI	APLLSAGVF	ORF1ab	VDJdb
TRB	CASSLSVSSYNEQFF	TRBV4-3	TRBJ2-1	HLA-B*07:02	MHCI	APLLSAGVF	ORF1ab	VDJdb
TRB	CAISEPLAGGGTGELFF	TRBV10-3	TRBJ2-2	HLA-B*07:02	MHCI	APLLSAGVF	ORF1ab	VDJdb
TRB	CASSLRPGRDTQYF	TRBV28	TRBJ2-3	HLA-B*07:02	MHCI	APLLSAGVF	ORF1ab	VDJdb
TRB	CASSLVRANQPQHF	TRBV5-5	TRBJ1-5	HLA-B*07:02	MHCI	APLLSAGVF	ORF1ab	VDJdb
TRA	CAMRSSASKIIF	TRAV12-3	TRAJ3	HLA-B*07:02	MHCI	APLLSAGVF	ORF1ab	VDJdb
TRB	CASSPAAGFLEQYF	TRBV14	TRBJ2-7	HLA-B*07:02	MHCI	APLLSAGVF	ORF1ab	VDJdb
TRB	CASLRTAPGSGANVLTF	TRBV12-3	TRBJ2-6	HLA-B*07:02	MHCI	APLLSAGVF	ORF1ab	VDJdb
TRA	CALMGETSGSRLTF	TRAV16		HLA-B*07:02	MHCI	APLLSAGVF	ORF1ab	VDJdb
TRB	CSVEGRDTGELFF	TRBV29-1	TRBJ2-2	HLA-B*07:02	MHCI	APRITFGGL	Nucleocapsid	VDJdb
TRA	CALRGGTSYGKLTF	TRAV16	TRAJ52	HLA-B*07:02	MHCI	APRITFGGL	Nucleocapsid	VDJdb
TRB	CASSSGEGTEAYNEQFF	TRBV7-9	TRBJ2-1	HLA-B*07:02	MHCI	APRITFGGL	Nucleocapsid	VDJdb
TRB	CASSVSRGFTDTQYF	TRBV7-9	TRBJ2-3	HLA-B*07:02	MHCI	APRITFGGL	Nucleocapsid	VDJdb
TRB	CASSQEQAGGPGRQFF	TRBV3-1	TRBJ2-1	HLA-B*07:02	MHCI	APSASAFFG	Nucleocapsid	VDJdb
TRA	CAGEGSSNTGKLIF	TRAV27	TRAJ37	HLA-B*07:02	MHCI	APTKVTFGV	ORF1ab	VDJdb
TRB	CASSPPRLGAFF	TRBV2	TRBJ1-1	HLA-B*07:02	MHCI	APTKVTFGV	ORF1ab	VDJdb
TRB	CASNPQRRVRTDTQYF	TRBV6-2	TRBJ2-3	HLA-B*07:02	MHCI	APYIVGDVV	ORF1ab	VDJdb
TRA	CAMREGRAGNQFYF	TRAV14/DV4	TRAJ49	HLA-B*07:02	MHCI	ATRGATVVI	ORF1ab	VDJdb
TRB	CASSYRRTSGRAYHEQFF	TRBV6-2	TRBJ2-1	HLA-B*07:02	MHCI	ATRGATVVI	ORF1ab	VDJdb
TRA	CVVNGAGNTPLVF	TRAV12-1	TRAJ29	HLA-A:01	MHCI	ATSRMLSYY	Matrix	VDJdb
TRB	CASSADQLEQFF	TRBV9	TRBJ2-1	HLA-A:01	MHCI	ATSRMLSYY	Matrix	VDJdb
TRA	CAARAPKAAGNKLTF	TRAV23/DV6	TRAJ17	HLA-A:01	MHCI	ATSRTLSYY	Matrix	VDJdb
TRB	CARQTTGTTVGYTF	TRBV2	TRBJ1-2	HLA-A:01	MHCI	ATSRTLSYY	Matrix	VDJdb
TRB	CASSYSQGAYEQYF	TRBV6-5	TRBJ2-7	HLA-A:01	MHCI	ATSRTLSYY	Matrix	VDJdb
TRB	CASSSLDEELTYGYTF	TRBV6-2	TRBJ1-2	HLA-A:01	MHCI	ATSRTLSYY	Matrix	VDJdb
TRB	CASRTWDSGGTEAFF	TRBV6-1	TRBJ1-1	HLA-A*02:01	MHCI	AVASKILGL	ORF1ab	VDJdb
TRB	CASSGGNTEAFF	TRBV6-5	TRBJ1-1	HLA-A*02:01	MHCI	AVASKILGL	ORF1ab	VDJdb
TRB	CASSPSAGGPRDEQFF	TRBV12-3	TRBJ2-1	HLA-A*02:01	MHCI	AVASKILGL	ORF1ab	VDJdb
TRB	CASSLGTSGYNEQFF	TRBV5-6	TRBJ2-1	HLA-A*02:01	MHCI	AVIKTLQPV	ORF1ab	VDJdb
TRA	CAVGDGQKLLF	TRAV1-2		HLA-A*02:01	MHCI	AVIKTLQPV	ORF1ab	VDJdb
TRA	CAVNMFSGGYNKLIF	TRAV12-2	TRAJ4	HLA-A*02:01	MHCI	AVLDMCASL	ORF1ab	VDJdb
TRB	CASSIYGTSGSNEQFF	TRBV19	TRBJ2-1	HLA-A*02:01	MHCI	AVLDMCASL	ORF1ab	VDJdb
TRA	CAVGAGGTSYGKLTF	TRAV8-4	TRAJ52	HLA-A*24:02	MHCI	CFAYYFMRF	ORF1ab	VDJdb
TRB	CASSLRGTDTQYF	TRBV14	TRBJ2-3	HLA-A*24:02	MHCI	CFAYYFMRF	ORF1ab	VDJdb
TRA	CAASYYLPWLDAGNMLTF	TRAV23/DV6	TRAJ39	HLA-A*02:01	MHCI	CLAVHECFV	ORF1ab	VDJdb
TRB	CASSQEAREVVYEQYF	TRBV4-2	TRBJ2-7	HLA-A*02:01	MHCI	CLAVHECFV	ORF1ab	VDJdb
TRA	CAFIEVDRDDKIIF	TRAV38-1	TRAJ30	HLA-A*02:01	MHCI	CLAVHECFV	ORF1ab	VDJdb
TRB	CASSPTGDREQYF	TRBV12-4	TRBJ2-7	HLA-A*02:01	MHCI	CLAVHECFV	ORF1ab	VDJdb
TRA	CAGPPFNFGNEKLTF	TRAV25	TRAJ48	HLA-A*02:01	MHCI	CLAVHECFV	ORF1ab	VDJdb
TRB	CATRPGTGMYGYTF	TRBV10-3	TRBJ1-2	HLA-A*02:01	MHCI	CLAVHECFV	ORF1ab	VDJdb
TRA	CASRTDSSYKLIF	TRAV38-2/DV8	TRAJ12	HLA-A*02:01	MHCI	CLAVHECFV	ORF1ab	VDJdb
TRB	CASNNLLGVQFF	TRBV6-2	TRBJ2-1	HLA-A*02:01	MHCI	CLAVHECFV	ORF1ab	VDJdb
TRA	CAVRLLPHNNARLMF	TRAV3	TRAJ31	HLA-A*02:01	MHCI	CLAVHECFV	ORF1ab	VDJdb
TRB	CASSENTGSNQPQHF	TRBV6-1	TRBJ1-5	HLA-A*02:01	MHCI	CLAVHECFV	ORF1ab	VDJdb
TRA	CVVNEEKSSGDKLTF	TRAV12-1	TRAJ46	HLA-A*02:01	MHCI	CLAVHECFV	ORF1ab	VDJdb
TRB	CASSLMDSLQETQYF	TRBV14	TRBJ2-5	HLA-A*02:01	MHCI	CLAVHECFV	ORF1ab	VDJdb
TRB	CASSIGASEAFF	TRBV19	TRBJ1-1	HLA-A*02:01	MHCI	CLAVHECFV	ORF1ab	VDJdb
TRA	CACTGGGADGLTF	TRAV38-2/DV8	TRAJ45	HLA-A*02:01	MHCI	CLAVHECFV	ORF1ab	VDJdb
TRB	CAWSPGTASNQPQHF	TRBV30	TRBJ1-5	HLA-A*02:01	MHCI	CLAVHECFV	ORF1ab	VDJdb
TRA	CAENYGSSNTGKLIF	TRAV13-2	TRAJ37	HLA-A*02:01	MHCI	CLAVHECFV	ORF1ab	VDJdb
TRB	CASSPRSREDEQFF	TRBV7-9	TRBJ2-1	HLA-A*02:01	MHCI	CLAVHECFV	ORF1ab	VDJdb
TRA	CAVVNSGYALNF	TRAV12-2	TRAJ41	HLA-A*02:01	MHCI	CLAVHECFV	ORF1ab	VDJdb
TRB	CASSLGTSGGLSTDTQYF	TRBV11-2	TRBJ2-3	HLA-A*02:01	MHCI	CLAVHECFV	ORF1ab	VDJdb
TRA	CAGGGNKLTF	TRAV13-1	TRAJ10	HLA-A*24:02	MHCI	CLAYYFMRF	ORF1ab	VDJdb
TRB	CASSLLGSNQETQYF	TRBV7-2	TRBJ2-5	HLA-A*24:02	MHCI	CLAYYFMRF	ORF1ab	VDJdb
TRA	CLVKGTDKLIF	TRAV4	TRAJ34	HLA-A*24:02	MHCI	CLAYYFMRF	ORF1ab	VDJdb
TRB	CASSQDPSGAGYGYTF	TRBV4-3	TRBJ1-2	HLA-A*24:02	MHCI	CLAYYFMRF	ORF1ab	VDJdb
TRB	CASSSIGSLYNEQFF	TRBV7-9	TRBJ2-1	HLA-A*24:02	MHCI	CLAYYFMRF	ORF1ab	VDJdb
TRB	CASSYSPGLGTQYF	TRBV6-5	TRBJ2-5	HLA-A*02:01	MHCI	CLEASFNYL	ORF1ab	VDJdb
TRA	CAVILDSSYKLIF	TRAV8-1	TRAJ12	HLA-A*02:01	MHCI	CLEASFNYL	ORF1ab	VDJdb
TRB	CASSFAQRGHRETQYF	TRBV5-6	TRBJ2-5	HLA-A*02:01	MHCI	CLEASFNYL	ORF1ab	VDJdb
TRA	CAMRDPPSYNTDKLIF	TRAV14/DV4	TRAJ34	HLA-A*02:01	MHCI	CLEASFNYL	ORF1ab	VDJdb
TRB	CASSENGEGSKNIQYF	TRBV6-1	TRBJ2-4	HLA-A*02:01	MHCI	CLEASFNYL	ORF1ab	VDJdb
TRA	CAFTDGQKLLF	TRAV8-3		HLA-A*02:01	MHCI	CLEASFNYL	ORF1ab	VDJdb
TRA	CAVRVNTGGFKTIF	TRAV1-1	TRAJ9	HLA-A*02:01	MHCI	CLGSLIYST	ORF1ab	VDJdb
TRB	CASSQDSGPQYEQYF	TRBV3-1	TRBJ2-7	HLA-A*02:01	MHCI	CLGSLIYST	ORF1ab	VDJdb
TRA	CAMREVYGGATNKLIF	TRAV14/DV4	TRAJ32	HLA-A*02:01	MHCI	CLTPVYSFL	ORF1ab	VDJdb
TRB	CASRQTSGTYNEQFF	TRBV4-3	TRBJ2-1	HLA-A*02:01	MHCI	CLTPVYSFL	ORF1ab	VDJdb
TRA	CAIAGANSKLTF	TRAV12-3	TRAJ56	HLA-A*02:01	MHCI	CLTPVYSFL	ORF1ab	VDJdb
TRB	CASSLVWASGRTADTQYF	TRBV11-2	TRBJ2-3	HLA-A*02:01	MHCI	CLTPVYSFL	ORF1ab	VDJdb
TRA	CAVRDFEANQAGTALIF	TRAV1-2	TRAJ15	HLA-A*02:01	MHCI	CLTPVYSFL	ORF1ab	VDJdb
TRB	CASSMAQGNQPQHF	TRBV19	TRBJ1-5	HLA-A*02:01	MHCI	CLTPVYSFL	ORF1ab	VDJdb
TRB	CASSQLVGQGPYEQYF	TRBV14	TRBJ2-7	HLA-B*07:02	MHCI	CPACHNSEV	ORF1ab	VDJdb
TRA	CAMRKTNDMRF	TRAV14/DV4	TRAJ43	HLA-B*07:02	MHCI	CPACYNSEV	ORF1ab	VDJdb
TRB	CASSLGTSGRAGETQYF	TRBV7-3	TRBJ2-5	HLA-B*07:02	MHCI	CPACYNSEV	ORF1ab	VDJdb
TRA	CVVSLYTGGFKTIF	TRAV8-2	TRAJ9	HLA-B*07:02	MHCI	CPACYNSEV	ORF1ab	VDJdb
TRB	CASSELAGKTYEQYF	TRBV19	TRBJ2-7	HLA-B*07:02	MHCI	CPACYNSEV	ORF1ab	VDJdb
TRA	CAVRALSGTASKLTF	TRAV3	TRAJ44	HLA-B*07:02	MHCI	CPACYNSEV	ORF1ab	VDJdb
TRB	CASSPLVRGDEQFF	TRBV9	TRBJ2-1	HLA-B*07:02	MHCI	CPACYNSEV	ORF1ab	VDJdb
TRB	CASSVGTSGRAGEQYF	TRBV9	TRBJ2-7	HLA-B*07:02	MHCI	CPACYNSEV	ORF1ab	VDJdb
TRA	CIVLAVSYGQNFVF	TRAV26-1	TRAJ26	HLA-A:01	MHCI	CTDDNALAY	ORF1ab	VDJdb
TRB	CSARDQSRATDTQYF	TRBV20-1	TRBJ2-3	HLA-A:01	MHCI	CTDDNALAY	ORF1ab	VDJdb
TRB	CASTTLGLRGLAGRYEQYF	TRBV5-6	TRBJ2-7	HLA-A*02:01	MHCI	CVMYASAVV	ORF1ab	VDJdb
TRA	CILRDAVGLAGSYQLTF	TRAV26-2	TRAJ28	HLA-A*02:01	MHCI	CVMYASAVV	ORF1ab	VDJdb
TRB	CASSHFSGTFPYEQYF	TRBV3-1	TRBJ2-7	HLA-A*02:01	MHCI	CVMYASAVV	ORF1ab	VDJdb
TRA	CAENMIPGGGADGLTF	TRAV13-2	TRAJ45	HLA-A*02:01	MHCI	DDKDPQFKD	Nucleocapsid	VDJdb
TRB	CASSLLSGSSYEQYF	TRBV5-5	TRBJ2-7	HLA-A*02:01	MHCI	DDKDPQFKD	Nucleocapsid	VDJdb
TRA	CATDASGNTPLVF	TRAV17	TRAJ29	HLA-A*02:01	MHCI	DDKDPQFKD	Nucleocapsid	VDJdb
TRB	CASREYPGLAAQETQYF	TRBV6-5	TRBJ2-5	HLA-A*02:01	MHCI	DDKDPQFKD	Nucleocapsid	VDJdb
TRB	CSARGRGGSRDTQYF	TRBV20-1	TRBJ2-3	HLA-A*02:01	MHCI	DKDPNFKDQ	Nucleocapsid	VDJdb
TRA	CAASRAMYSGGGADGLTF	TRAV13-1	TRAJ45	HLA-A*02:01	MHCI	DKDPQFKDN	Nucleocapsid	VDJdb
TRB	CASSLEGDPSYEQYF	TRBV13	TRBJ2-7	HLA-A*02:01	MHCI	DKDPQFKDN	Nucleocapsid	VDJdb
TRB	CASSQQDRLADTQYF	TRBV4-2	TRBJ2-3	HLA-A*02:01	MHCI	DLFMRIFTI	ORF3	VDJdb
TRA	CADIPNSGNTPLVF	TRAV13-2	TRAJ29	HLA-A*02:01	MHCI	DLFMRIFTI	ORF3	VDJdb
TRB	CASSLGPADTQYF	TRBV7-9	TRBJ2-3	HLA-A*02:01	MHCI	DLFMRIFTI	ORF3	VDJdb
TRA	CALSEEPSGSRLTF	TRAV19		HLA-A*02:01	MHCI	DLFMRIFTI	ORF3	VDJdb
TRB	CSATPGLAGGEQYF	TRBV20-1	TRBJ2-7	HLA-A*02:01	MHCI	DNVILLNKH	Nucleocapsid	VDJdb
TRB	CASSSPGAGVRAYNEQFF	TRBV5-1	TRBJ2-1	HLA-A*02:01	MHCI	DNVILLNKH	Nucleocapsid	VDJdb
TRA	CAGPQNTGTASKLTF	TRAV27	TRAJ44	HLA-A*02:01	MHCI	DNVILLNKH	Nucleocapsid	VDJdb
TRB	CASSAHTSGGKNIQYF	TRBV11-2	TRBJ2-4	HLA-A*02:01	MHCI	DNVILLNKH	Nucleocapsid	VDJdb
TRA	CASRRASGSRLTF	TRAV21		HLA-A*02:01	MHCI	DNVILLNKH	Nucleocapsid	VDJdb
TRB	CASSYWGGTNTEAFF	TRBV6-5	TRBJ1-1	HLA-A*02:01	MHCI	DPNFKDQVI	Nucleocapsid	VDJdb
TRA	CAVMSFGNVLHC	TRAV21		HLA-A*02:01	MHCI	DPNFKDQVI	Nucleocapsid	VDJdb
TRA	CAGTSGTYKYIF	TRAV25	TRAJ40	HLA-A*02:01	MHCI	DQVILLNKH	Nucleocapsid	VDJdb
TRB	CATRERQGWVEAFF	TRBV6-1	TRBJ1-1	HLA-A*02:01	MHCI	DQVILLNKH	Nucleocapsid	VDJdb
TRA	CLVGGVRNQGGKLIF	TRAV4	TRAJ23	HLA-A*02:01	MHCI	DQVILLNKH	Nucleocapsid	VDJdb
TRB	CASSQVTGSSYNEQFF	TRBV4-2	TRBJ2-1	HLA-A*02:01	MHCI	DQVILLNKH	Nucleocapsid	VDJdb
TRA	CAASERNRDDKIIF	TRAV29/DV5	TRAJ30	HLA-A*02:01	MHCI	DQVILLNKH	Nucleocapsid	VDJdb
TRB	CASSQERLSLSPLHF	TRBV4-1	TRBJ1-6	HLA-A*02:01	MHCI	DQVILLNKH	Nucleocapsid	VDJdb
TRA	CAGGRHTGNQFYF	TRAV27	TRAJ49	HLA-A*02:01	MHCI	DRLNQLESK	Nucleocapsid	VDJdb
TRB	CASSDQLLEEWSSYNEQFF	TRBV6-1	TRBJ2-1	HLA-A*02:01	MHCI	DRLNQLESK	Nucleocapsid	VDJdb
TRA	CALSEGNARLMF	TRAV19	TRAJ31	HLA-A:01	MHCI	DTDFVNEFY	RNP	VDJdb
TRB	CASSQGGGVNEQFF	TRBV18	TRBJ2-1	HLA-A:01	MHCI	DTDFVNEFY	RNP	VDJdb
TRA	CALKNTGGFKTIF	TRAV9-2	TRAJ9	HLA-A:01	MHCI	DTDFVNEFY	RNP	VDJdb
TRB	CASATGGGNTEAFF	TRBV18	TRBJ1-1	HLA-A:01	MHCI	DTDFVNEFY	RNP	VDJdb
TRA	CALSEGSNRLAF	TRAV19	TRAJ7	HLA-A:01	MHCI	DTDFVNEFY	RNP	VDJdb
TRB	CASSLGGGAYEQYF	TRBV18	TRBJ2-7	HLA-A:01	MHCI	DTDFVNEFY	RNP	VDJdb
TRA	CAAIRMFSGGYNKLIF	TRAV23/DV6	TRAJ4	HLA-A:01	MHCI	DTDFVNEFY	RNP	VDJdb
TRB	CSARLAGGYEQYF	TRBV20-1	TRBJ2-7	HLA-A:01	MHCI	DTDFVNEFY	RNP	VDJdb
TRA	CAADNAGNMLTF	TRAV19	TRAJ39	HLA-A:01	MHCI	DTDFVNEFY	RNP	VDJdb
TRB	CASSPGGTEAFF	TRBV18	TRBJ1-1	HLA-A:01	MHCI	DTDFVNEFY	RNP	VDJdb
TRB	CASSLYSNQPQHF	TRBV6-2	TRBJ1-5	HLA-A:01	MHCI	DTDFVNEFY	RNP	VDJdb
TRA	CAASPQWDTDKLIF	TRAV13-1	TRAJ34	HLA-A:01	MHCI	DTDFVNEFY	RNP	VDJdb
TRB	CASSRPTEKNEQFF	TRBV4-1	TRBJ2-1	HLA-A:01	MHCI	DTDFVNEFY	RNP	VDJdb
TRB	CASSKSPGYEQFF	TRBV19	TRBJ2-1	HLA-A:01	MHCI	DTDFVNEFY	RNP	VDJdb
TRB	CASSFENQPEAFF	TRBV5-1	TRBJ1-1	HLA-A:01	MHCI	DTDFVNEFY	RNP	Minervina
TRB	CASSLAPVGGQGQPQHF	TRBV27	TRBJ1-5	HLA-A:01	MHCI	DTDFVNEFY	RNP	Minervina
TRB	CAISDAGVDQPQHF	TRBV10-3	TRBJ1-5	HLA-A:01	MHCI	DTDFVNEFY	RNP	Minervina
TRB	CASSPRGSGSSYNEQFF	TRBV4-1	TRBJ2-1	HLA-A:01	MHCI	DTDFVNEFY	RNP	Minervina
TRB	CASSSGQGNYYEQYF	TRBV11-2	TRBJ2-7	HLA-A:01	MHCI	DTDFVNEFY	RNP	Minervina
TRB	CASSPGGGSYGYTF	TRBV18	TRBJ1-2	HLA-A:01	MHCI	DTDFVNEFY	RNP	Minervina
TRB	CASSPGGGSSPLHF	TRBV18	TRBJ1-6	HLA-A:01	MHCI	DTDFVNEFY	RNP	Minervina
TRB	CASSPGQSNQPQHF	TRBV7-9	TRBJ1-5	HLA-A:01	MHCI	DTDFVNEFY	RNP	Minervina
TRB	CASSLIVFANTGELFF	TRBV27	TRBJ2-2	HLA-A:01	MHCI	DTDFVNEFY	RNP	Minervina
TRB	CASSQGGGSYGYTF	TRBV18	TRBJ1-2	HLA-A:01	MHCI	DTDFVNEFY	RNP	Minervina
TRB	CASSQGGGVNEQFF	TRBV18	TRBJ2-1	HLA-A:01	MHCI	DTDFVNEFY	RNP	Minervina
TRB	CASSLTSGKADTQYF	TRBV12-4	TRBJ2-3	HLA-A:01	MHCI	DTDFVNEFY	RNP	Minervina
TRB	CASSQESFRPGGSTEAFF	TRBV4-3	TRBJ1-1	HLA-A:01	MHCI	DTDFVNEFY	RNP	Minervina
TRB	CASSPGGTEAFF	TRBV18	TRBJ1-1	HLA-A:01	MHCI	DTDFVNEFY	RNP	Minervina
TRB	CASSPSGAPHEQYF	TRBV2	TRBJ2-7	HLA-A:01	MHCI	DTDFVNEFY	RNP	Minervina
TRB	CASSLDRQYGYTF	TRBV7-9	TRBJ1-2	HLA-A:01	MHCI	DTDFVNEFY	RNP	Minervina
TRB	CASRNSGRRIYEQFF	TRBV6-2	TRBJ2-1	HLA-A:01	MHCI	DTDFVNEFY	RNP	Minervina
TRB	CASSPSVGNEQFF	TRBV18	TRBJ2-1	HLA-A:01	MHCI	DTDFVNEFY	RNP	Minervina
TRB	CASSVGAGATGELFF	TRBV9	TRBJ2-2	HLA-A:01	MHCI	DTDFVNEFY	RNP	Minervina
TRB	CASSRQLTSYEQYF	TRBV19	TRBJ2-7	HLA-A:01	MHCI	DTDFVNEFY	RNP	Minervina
TRB	CASSVGADSKTYEQYF	TRBV9	TRBJ2-7	HLA-A:01	MHCI	DTDFVNEFY	RNP	Minervina
TRB	CASYEGGTEAFF	TRBV18	TRBJ1-1	HLA-A:01	MHCI	DTDFVNEFY	RNP	Minervina
TRB	CASSKPGQGTFGYTF	TRBV6-5	TRBJ1-2	HLA-A:01	MHCI	DTDFVNEFY	RNP	Minervina
TRB	CASRGTSSHEQFF	TRBV5-4	TRBJ2-1	HLA-A:01	MHCI	DTDFVNEFY	RNP	Minervina
TRB	CASSYRTGELFF	TRBV5-6	TRBJ2-2	HLA-A:01	MHCI	DTDFVNEFY	RNP	Minervina
TRB	CASSRLEREDSYEQYF	TRBV7-6	TRBJ2-7	HLA-A:01	MHCI	DTDFVNEFY	RNP	Minervina
TRB	CASSQGKGTEAFF	TRBV3-1	TRBJ1-1	HLA-A:01	MHCI	DTDFVNEFY	RNP	Minervina
TRB	CASSGDRGKRGNEQYF	TRBV2	TRBJ2-7	HLA-A:01	MHCI	DTDFVNEFY	RNP	Minervina
TRB	CASSSPLNEQFF	TRBV12-3	TRBJ2-1	HLA-A:01	MHCI	DTDFVNEFY	RNP	Minervina
TRB	CASSDFPTGEAYGYTF	TRBV10-2	TRBJ1-2	HLA-A:01	MHCI	DTDFVNEFY	RNP	Minervina
TRB	CASSSAGPPWEAFF	TRBV12-3	TRBJ1-1	HLA-A:01	MHCI	DTDFVNEFY	RNP	Minervina
TRB	CASSKGGAMNTEAFF	TRBV18	TRBJ1-1	HLA-A:01	MHCI	DTDFVNEFY	RNP	Minervina
TRB	CASSDTGLAEAFF	TRBV25-1	TRBJ1-1	HLA-A:01	MHCI	DTDFVNEFY	RNP	Minervina
TRB	CSVEGVLADYNEQFF	TRBV29-1	TRBJ2-1	HLA-A:01	MHCI	DTDFVNEFY	RNP	Minervina
TRB	CASSLVDKPRSYNEQFF	TRBV7-2	TRBJ2-1	HLA-A:01	MHCI	DTDFVNEFY	RNP	Minervina
TRB	CASSPGGTEAFF	TRBV18	TRBJ1-1	HLA-A:01	MHCI	DTDFVNEFY	RNP	Minervina
TRB	CASSEGLAISTDTQYF	TRBV27	TRBJ2-3	HLA-A:01	MHCI	DTDFVNEFY	RNP	Minervina
TRB	CASSPGGGTEAFF	TRBV18	TRBJ1-1	HLA-A:01	MHCI	DTDFVNEFY	RNP	Minervina
TRB	CASSTGTNYGYTF	TRBV19	TRBJ1-2	HLA-A:01	MHCI	DTDFVNEFY	RNP	Minervina
TRB	CASSDTGLAEAFF	TRBV25-1	TRBJ1-1	HLA-A:01	MHCI	DTDFVNEFY	RNP	Minervina
TRB	CASSPGGGVGGYTF	TRBV18	TRBJ1-2	HLA-A:01	MHCI	DTDFVNEFY	RNP	Minervina
TRB	CASSLWTSGSGREQFF	TRBV7-8	TRBJ2-1	HLA-A:01	MHCI	DTDFVNEFY	RNP	Minervina
TRB	CASSLMGFGNTGELFF	TRBV27	TRBJ2-2	HLA-A:01	MHCI	DTDFVNEFY	RNP	Minervina
TRB	CASRGTSSHEQFF	TRBV5-4	TRBJ2-1	HLA-A:01	MHCI	DTDFVNEFY	RNP	Minervina
TRB	CASSQSSGGDTGELFF	TRBV4-3	TRBJ2-2	HLA-A:01	MHCI	DTDFVNEFY	RNP	Minervina
TRB	CASSLGQGTETQYF	TRBV5-1	TRBJ2-5	HLA-A:01	MHCI	DTDFVNEFY	RNP	Minervina
TRB	CASSPGGFAGEAFF	TRBV18	TRBJ1-1	HLA-A:01	MHCI	DTDFVNEFY	RNP	Minervina
TRB	CASSPTGVGYTF	TRBV11-2	TRBJ1-2	HLA-A:01	MHCI	DTDFVNEFY	RNP	Minervina
TRB	CASSVGGGTEAFF	TRBV9	TRBJ1-1	HLA-A:01	MHCI	DTDFVNEFY	RNP	Minervina
TRB	CSVQWDGGEAAFF	TRBV29-1	TRBJ1-1	HLA-A:01	MHCI	DTDFVNEFY	RNP	Minervina
TRB	CASSRGGNTIYF	TRBV18	TRBJ1-3	HLA-A:01	MHCI	DTDFVNEFY	RNP	Minervina
TRB	CASSLAPVGGQGQPQHF	TRBV27	TRBJ1-5	HLA-A:01	MHCI	DTDFVNEFY	RNP	Minervina
TRB	CASSFPDSPYEQYF	TRBV12-4	TRBJ2-7	HLA-A:01	MHCI	DTDFVNEFY	RNP	Minervina
TRB	CASSPGGTEAFF	TRBV18	TRBJ1-1	HLA-A:01	MHCI	DTDFVNEFY	RNP	Minervina
TRB	CASSLGGINQPQHF	TRBV3-1	TRBJ1-5	HLA-A:01	MHCI	DTDFVNEFY	RNP	Minervina
TRB	CASSTRGHMGETQYF	TRBV13	TRBJ2-5	HLA-A:01	MHCI	DTDFVNEFY	RNP	Minervina
TRB	CASSTRGHMGETQYF	TRBV13	TRBJ2-5	HLA-A:01	MHCI	DTDFVNEFY	RNP	Minervina
TRB	CASYLGGTEAFF	TRBV18	TRBJ1-1	HLA-A:01	MHCI	DTDFVNEFY	RNP	Minervina
TRB	CASATGGGNTEAFF	TRBV18	TRBJ1-1	HLA-A:01	MHCI	DTDFVNEFY	RNP	Minervina
TRB	CASSPGGGVGGYTF	TRBV18	TRBJ1-2	HLA-A:01	MHCI	DTDFVNEFY	RNP	Minervina
TRB	CASSPGGTEAFF	TRBV18	TRBJ1-1	HLA-A:01	MHCI	DTDFVNEFY	RNP	Minervina
TRB	CASKQGGTEAFF	TRBV18	TRBJ1-1	HLA-A:01	MHCI	DTDFVNEFY	RNP	Minervina
TRB	CASSPGGTEAFF	TRBV18	TRBJ1-1	HLA-A:01	MHCI	DTDFVNEFY	RNP	Minervina
TRB	CASSLESVAPYEQYF	TRBV7-9	TRBJ2-7	HLA-A:01	MHCI	DTDFVNEFY	RNP	Minervina
TRB	CSARYGAEQFF	TRBV20-1	TRBJ2-1	HLA-A:01	MHCI	DTDFVNEFY	RNP	Minervina
TRB	CASSVEWEGPYNEQFF	TRBV9	TRBJ2-1	HLA-A:01	MHCI	DTDFVNEFY	RNP	Minervina
TRB	CASSLGGGAYEQYF	TRBV18	TRBJ2-7	HLA-A:01	MHCI	DTDFVNEFY	RNP	Minervina
TRB	CASYLGGTEAFF	TRBV18	TRBJ1-1	HLA-A:01	MHCI	DTDFVNEFY	RNP	Minervina
TRB	CASSQGGGVNEQFF	TRBV18	TRBJ2-1	HLA-A:01	MHCI	DTDFVNEFY	RNP	Minervina
TRB	CASSGPMGTQYF	TRBV5-4	TRBJ2-7	HLA-A:01	MHCI	DTDFVNEFY	RNP	Minervina
TRB	CASSLESVAPYEQYF	TRBV7-9	TRBJ2-7	HLA-A:01	MHCI	DTDFVNEFY	RNP	Minervina
TRB	CASSQDRQGYGYTF	TRBV4-3	TRBJ1-2	HLA-A:01	MHCI	DTDFVNEFY	RNP	Minervina
TRB	CASSPGLGGAENTIYF	TRBV5-4	TRBJ1-3	HLA-A:01	MHCI	DTDFVNEFY	RNP	Minervina
TRB	CASSPRDRDDYEQYF	TRBV12-3	TRBJ2-7	HLA-A:01	MHCI	DTDFVNEFY	RNP	Minervina
TRB	CASSPGGTEAFF	TRBV18	TRBJ1-1	HLA-A:01	MHCI	DTDFVNEFY	RNP	Minervina
TRB	CASSPGRGLYGYTF	TRBV18	TRBJ1-2	HLA-A:01	MHCI	DTDFVNEFY	RNP	Minervina
TRB	CASSVTGAGYTF	TRBV11-2	TRBJ1-2	HLA-A:01	MHCI	DTDFVNEFY	RNP	Minervina
TRB	CASSPSVGNEQFF	TRBV18	TRBJ2-1	HLA-A:01	MHCI	DTDFVNEFY	RNP	Minervina
TRB	CASSPGGGTEAFF	TRBV18	TRBJ1-1	HLA-A:01	MHCI	DTDFVNEFY	RNP	Minervina
TRB	CAWSPNRGGTYNEQFF	TRBV30	TRBJ2-1	HLA-A:01	MHCI	DTDFVNEFY	RNP	Minervina
TRB	CASSGDRGKRGNEQYF	TRBV2	TRBJ2-7	HLA-A:01	MHCI	DTDFVNEFY	RNP	Minervina
TRB	CASSPSVGNEQFF	TRBV18	TRBJ2-1	HLA-A:01	MHCI	DTDFVNEFY	RNP	Minervina
TRB	CASSMGQHSNQPQHF	TRBV19	TRBJ1-5	HLA-A:01	MHCI	DTDFVNEFY	RNP	Minervina
TRB	CASSVGLGTEAFF	TRBV9	TRBJ1-1	HLA-A:01	MHCI	DTDFVNEFY	RNP	Minervina
TRB	CASSGDRGKRGNEQYF	TRBV2	TRBJ2-7	HLA-A:01	MHCI	DTDFVNEFY	RNP	Minervina
TRB	CASSLWLENNNEQFF	TRBV27	TRBJ2-1	HLA-A:01	MHCI	DTDFVNEFY	RNP	Minervina
TRB	CASSRGGADSPLHF	TRBV12-3	TRBJ1-6	HLA-A:01	MHCI	DTDFVNEFY	RNP	Minervina
TRB	CASSYTSQVSGNTIYF	TRBV6-6	TRBJ1-3	HLA-A:01	MHCI	DTDFVNEFY	RNP	Minervina
TRB	CASSQDFTAGNTEAFF	TRBV4-3	TRBJ1-1	HLA-A:01	MHCI	DTDFVNEFY	RNP	Minervina
TRB	CAMRGLPTGELFF	TRBV7-3	TRBJ2-2	HLA-A:01	MHCI	DTDFVNEFY	RNP	Minervina
TRB	CARSGSLSAYEQYF	TRBV6-5	TRBJ2-7	HLA-A:01	MHCI	DTDFVNEFY	RNP	Minervina
TRB	CASSLRGQKLFF	TRBV5-4	TRBJ1-4	HLA-A:01	MHCI	DTDFVNEFY	RNP	Minervina
TRB	CASSFPDSPYEQYF	TRBV12-4	TRBJ2-7	HLA-A:01	MHCI	DTDFVNEFY	RNP	Minervina
TRB	CASSFSGGAQETEAFF	TRBV5-1	TRBJ1-1	HLA-A:01	MHCI	DTDFVNEFY	RNP	Minervina
TRB	CASYTMNTEAFF	TRBV6-5	TRBJ1-1	HLA-A:01	MHCI	DTDFVNEFY	RNP	Minervina
TRB	CASSSPLNEQFF	TRBV12-3	TRBJ2-1	HLA-A:01	MHCI	DTDFVNEFY	RNP	Minervina
TRB	CASSRGGGNTEAFF	TRBV18	TRBJ1-1	HLA-A:01	MHCI	DTDFVNEFY	RNP	Minervina
TRB	CASSPGGTEAFF	TRBV18	TRBJ1-1	HLA-A:01	MHCI	DTDFVNEFY	RNP	Minervina
TRB	CASSGDRGKRGNEQYF	TRBV2	TRBJ2-7	HLA-A:01	MHCI	DTDFVNEFY	RNP	Minervina
TRB	CASSPSVGNEQFF	TRBV18	TRBJ2-1	HLA-A:01	MHCI	DTDFVNEFY	RNP	Minervina
TRB	CASSPGGTEAFF	TRBV18	TRBJ1-1	HLA-A:01	MHCI	DTDFVNEFY	RNP	Minervina
TRB	CASSSRGRTSSYEQYF	TRBV7-8	TRBJ2-7	HLA-A:01	MHCI	DTDFVNEFY	RNP	Minervina
TRB	CASSQELAGAVYEQYF	TRBV14	TRBJ2-7	HLA-A:01	MHCI	DTDFVNEFY	RNP	Minervina
TRB	CASSYGAGVGEKLFF	TRBV6-6	TRBJ1-4	HLA-A:01	MHCI	DTDFVNEFY	RNP	Minervina
TRB	CASSQGGGVNEQFF	TRBV18	TRBJ2-1	HLA-A:01	MHCI	DTDFVNEFY	RNP	Minervina
TRB	CASSLADRVSDTQYF	TRBV5-6	TRBJ2-3	HLA-A:01	MHCI	DTDFVNEFY	RNP	Minervina
TRB	CASSLLAGGLQFF	TRBV7-6	TRBJ2-1	HLA-A:01	MHCI	DTDFVNEFY	RNP	Minervina
TRB	CAISESLGKDEQFF	TRBV10-3	TRBJ2-1	HLA-A:01	MHCI	DTDFVNEFY	RNP	Minervina
TRB	CASRGGQAYEQFF	TRBV5-4	TRBJ2-1	HLA-A:01	MHCI	DTDFVNEFY	RNP	Minervina
TRB	CASSPGGTEAFF	TRBV18	TRBJ1-1	HLA-A:01	MHCI	DTDFVNEFY	RNP	Minervina
TRB	CASSPGGTEAFF	TRBV18	TRBJ1-1	HLA-A:01	MHCI	DTDFVNEFY	RNP	Minervina
TRB	CASSFREYDTGELFF	TRBV7-7	TRBJ2-2	HLA-A:01	MHCI	DTDFVNEFY	RNP	Minervina
TRB	CASSFREYDTGELFF	TRBV7-7	TRBJ2-2	HLA-A:01	MHCI	DTDFVNEFY	RNP	Minervina
TRB	CASSRSGGARPQYF	TRBV14	TRBJ2-3	HLA-A:01	MHCI	DTDFVNEFY	RNP	Minervina
TRB	CASSLVDKPRSYNEQFF	TRBV7-2	TRBJ2-1	HLA-A:01	MHCI	DTDFVNEFY	RNP	Minervina
TRB	CASSVRTGWTNEQFF	TRBV27	TRBJ2-1	HLA-A:01	MHCI	DTDFVNEFY	RNP	Minervina
TRB	CASSPGGTEAFF	TRBV18	TRBJ1-1	HLA-A:01	MHCI	DTDFVNEFY	RNP	Minervina
TRA	CAAPGSARQLTF	TRAV29/DV5	TRAJ22	HLA-A:01	MHCI	DTDFVNEFY	RNP	Minervina
TRA	CAMREPISDGQKLLF	TRAV14/DV4	TRAJ16	HLA-A:01	MHCI	DTDFVNEFY	RNP	Minervina
TRA	CVVNIGASKIIF	TRAV12-1	TRAJ3	HLA-A:01	MHCI	DTDFVNEFY	RNP	Minervina
TRA	CGTEHDRTGFQKLVF	TRAV30	TRAJ8	HLA-A:01	MHCI	DTDFVNEFY	RNP	Minervina
TRA	CALSLLPSAQKLVF	TRAV16	TRAJ54	HLA-A:01	MHCI	DTDFVNEFY	RNP	Minervina
TRA	CALSENNNDMRF	TRAV19	TRAJ43	HLA-A:01	MHCI	DTDFVNEFY	RNP	Minervina
TRA	CALSEGSSKLTF	TRAV19	TRAJ56	HLA-A:01	MHCI	DTDFVNEFY	RNP	Minervina
TRA	CAMRGSSGSARQLTF	TRAV14/DV4	TRAJ22	HLA-A:01	MHCI	DTDFVNEFY	RNP	Minervina
TRA	CALSEAYMEYGNKLVF	TRAV19	TRAJ47	HLA-A:01	MHCI	DTDFVNEFY	RNP	Minervina
TRA	CALSENNNDMRF	TRAV19	TRAJ43	HLA-A:01	MHCI	DTDFVNEFY	RNP	Minervina
TRA	CALSEGNARLMF	TRAV19	TRAJ31	HLA-A:01	MHCI	DTDFVNEFY	RNP	Minervina
TRA	CVVSEGYKLSF	TRAV8-2	TRAJ20	HLA-A:01	MHCI	DTDFVNEFY	RNP	Minervina
TRA	CALTDAGNMLTF	TRAV19	TRAJ39	HLA-A:01	MHCI	DTDFVNEFY	RNP	Minervina
TRA	CALKVTSGSRLTF	TRAV16	TRAJ58	HLA-A:01	MHCI	DTDFVNEFY	RNP	Minervina
TRA	CARSGNAGGTSYGKLTF	TRAV24	TRAJ52	HLA-A:01	MHCI	DTDFVNEFY	RNP	Minervina
TRA	CAVRDNAGNMLTF	TRAV3	TRAJ39	HLA-A:01	MHCI	DTDFVNEFY	RNP	Minervina
TRA	CAATDSGGGADGLTF	TRAV29/DV5	TRAJ45	HLA-A:01	MHCI	DTDFVNEFY	RNP	Minervina
TRA	CALSGGGATNKLIF	TRAV19	TRAJ32	HLA-A:01	MHCI	DTDFVNEFY	RNP	Minervina
TRA	CVVSAYRGGGGADGLTF	TRAV10	TRAJ45	HLA-A:01	MHCI	DTDFVNEFY	RNP	Minervina
TRA	CALSVSGQKLLF	TRAV19	TRAJ16	HLA-A:01	MHCI	DTDFVNEFY	RNP	Minervina
TRA	CAEYINQAGTALIF	TRAV5	TRAJ15	HLA-A:01	MHCI	DTDFVNEFY	RNP	Minervina
TRA	CAEGESDYKLSF	TRAV5	TRAJ20	HLA-A:01	MHCI	DTDFVNEFY	RNP	Minervina
TRA	CALRDTDKLIF	TRAV9-2	TRAJ34	HLA-A:01	MHCI	DTDFVNEFY	RNP	Minervina
TRA	CALSDNNNDMRF	TRAV19	TRAJ43	HLA-A:01	MHCI	DTDFVNEFY	RNP	Minervina
TRA	CAAMNRDDKIIF	TRAV38-2/DV8	TRAJ30	HLA-A:01	MHCI	DTDFVNEFY	RNP	Minervina
TRA	CAVEDYGQNFVF	TRAV22	TRAJ26	HLA-A:01	MHCI	DTDFVNEFY	RNP	Minervina
TRA	CAVNRAAGNKLTF	TRAV1-2	TRAJ17	HLA-A:01	MHCI	DTDFVNEFY	RNP	Minervina
TRA	CAVDQAGTALIF	TRAV1-2	TRAJ15	HLA-A:01	MHCI	DTDFVNEFY	RNP	Minervina
TRA	CAMREGQGGGFKTIF	TRAV14/DV4	TRAJ9	HLA-A:01	MHCI	DTDFVNEFY	RNP	Minervina
TRA	CALSDSGYALNF	TRAV19	TRAJ41	HLA-A:01	MHCI	DTDFVNEFY	RNP	Minervina
TRA	CAVTPTDSWGKLQF	TRAV1-2	TRAJ24	HLA-A:01	MHCI	DTDFVNEFY	RNP	Minervina
TRA	CAVRDLYLFF	TRAV1-2	TRAJ36	HLA-A:01	MHCI	DTDFVNEFY	RNP	Minervina
TRA	CAMREGQGGGFKTIF	TRAV14/DV4	TRAJ9	HLA-A:01	MHCI	DTDFVNEFY	RNP	Minervina
TRA	CALDNAGNMLTF	TRAV19	TRAJ39	HLA-A:01	MHCI	DTDFVNEFY	RNP	Minervina
TRA	CAVRGHNDYKLSF	TRAV8-6	TRAJ20	HLA-A:01	MHCI	DTDFVNEFY	RNP	Minervina
TRA	CALGMDSSYKLIF	TRAV19	TRAJ12	HLA-A:01	MHCI	DTDFVNEFY	RNP	Minervina
TRA	CAVGEGNNRLAF	TRAV12-2	TRAJ7	HLA-A:01	MHCI	DTDFVNEFY	RNP	Minervina
TRA	CAVTPTDSWGKLQF	TRAV1-2	TRAJ24	HLA-A:01	MHCI	DTDFVNEFY	RNP	Minervina
TRA	CALSADGNKLVF	TRAV19	TRAJ47	HLA-A:01	MHCI	DTDFVNEFY	RNP	Minervina
TRA	CAEIPPDKLIF	TRAV13-2	TRAJ34	HLA-A:01	MHCI	DTDFVNEFY	RNP	Minervina
TRA	CAVGPSGGSNYKLTF	TRAV41	TRAJ53	HLA-A:01	MHCI	DTDFVNEFY	RNP	Minervina
TRA	CAEGESDYKLSF	TRAV5	TRAJ20	HLA-A:01	MHCI	DTDFVNEFY	RNP	Minervina
TRA	CAEPSSGGYNKLIF	TRAV5	TRAJ4	HLA-A:01	MHCI	DTDFVNEFY	RNP	Minervina
TRA	CALTRGDDKIIF	TRAV19	TRAJ30	HLA-A:01	MHCI	DTDFVNEFY	RNP	Minervina
TRA	CALGDYKLSF	TRAV19	TRAJ20	HLA-A:01	MHCI	DTDFVNEFY	RNP	Minervina
TRA	CASNNNAGNMLTF	TRAV36/DV7	TRAJ39	HLA-A:01	MHCI	DTDFVNEFY	RNP	Minervina
TRA	CGTDGTGNMLTF	TRAV30	TRAJ39	HLA-A:01	MHCI	DTDFVNEFY	RNP	Minervina
TRA	CALSDNNNDMRF	TRAV19	TRAJ43	HLA-A:01	MHCI	DTDFVNEFY	RNP	Minervina
TRA	CAMREPISDGQKLLF	TRAV14/DV4	TRAJ16	HLA-A:01	MHCI	DTDFVNEFY	RNP	Minervina
TRA	CAVRDISDKLIF	TRAV3	TRAJ34	HLA-A:01	MHCI	DTDFVNEFY	RNP	Minervina
TRA	CALSEDSNKLVF	TRAV19	TRAJ47	HLA-A:01	MHCI	DTDFVNEFY	RNP	Minervina
TRA	CAARDVEYGNKLVF	TRAV13-1	TRAJ47	HLA-A:01	MHCI	DTDFVNEFY	RNP	Minervina
TRA	CARSFGNEKLTF	TRAV38-2/DV8	TRAJ48	HLA-A:01	MHCI	DTDFVNEFY	RNP	Minervina
TRA	CARSFGNEKLTF	TRAV38-2/DV8	TRAJ48	HLA-A:01	MHCI	DTDFVNEFY	RNP	Minervina
TRA	CAVSLRSGNTPLVF	TRAV21	TRAJ29	HLA-A:01	MHCI	DTDFVNEFY	RNP	Minervina
TRA	CALSDQGAQKLVF	TRAV19	TRAJ54	HLA-A:01	MHCI	DTDFVNEFY	RNP	Minervina
TRA	CALKNTGGFKTIF	TRAV9-2	TRAJ9	HLA-A:01	MHCI	DTDFVNEFY	RNP	Minervina
TRA	CALSADGNKLVF	TRAV19	TRAJ47	HLA-A:01	MHCI	DTDFVNEFY	RNP	Minervina
TRA	CALSDGTGGFKTIF	TRAV19	TRAJ9	HLA-A:01	MHCI	DTDFVNEFY	RNP	Minervina
TRA	CALSDNNNDMRF	TRAV19	TRAJ43	HLA-A:01	MHCI	DTDFVNEFY	RNP	Minervina
TRA	CALTDAGNMLTF	TRAV19	TRAJ39	HLA-A:01	MHCI	DTDFVNEFY	RNP	Minervina
TRA	CAARPGAQKLVF	TRAV29/DV5	TRAJ54	HLA-A:01	MHCI	DTDFVNEFY	RNP	Minervina
TRA	CAENNAGNMLTF	TRAV13-2	TRAJ39	HLA-A:01	MHCI	DTDFVNEFY	RNP	Minervina
TRA	CATGAGGAQKLVF	TRAV17	TRAJ54	HLA-A:01	MHCI	DTDFVNEFY	RNP	Minervina
TRA	CALSEGSNRLAF	TRAV19	TRAJ7	HLA-A:01	MHCI	DTDFVNEFY	RNP	Minervina
TRA	CALSEQGAQKLVF	TRAV19	TRAJ54	HLA-A:01	MHCI	DTDFVNEFY	RNP	Minervina
TRA	CALSEGNARLMF	TRAV19	TRAJ31	HLA-A:01	MHCI	DTDFVNEFY	RNP	Minervina
TRA	CAFMKGAGGTSYGKLTF	TRAV38-1	TRAJ52	HLA-A:01	MHCI	DTDFVNEFY	RNP	Minervina
TRA	CAARPGAQKLVF	TRAV29/DV5	TRAJ54	HLA-A:01	MHCI	DTDFVNEFY	RNP	Minervina
TRA	CAGESLGGSNYKLTF	TRAV35	TRAJ53	HLA-A:01	MHCI	DTDFVNEFY	RNP	Minervina
TRA	CAFMKPNNNAGNMLTF	TRAV38-1	TRAJ39	HLA-A:01	MHCI	DTDFVNEFY	RNP	Minervina
TRA	CAEEYGNKLVF	TRAV25	TRAJ47	HLA-A:01	MHCI	DTDFVNEFY	RNP	Minervina
TRA	CALSSQGAQKLVF	TRAV19	TRAJ54	HLA-A:01	MHCI	DTDFVNEFY	RNP	Minervina
TRA	CAVSALDAGGTSYGKLTF	TRAV8-6	TRAJ52	HLA-A:01	MHCI	DTDFVNEFY	RNP	Minervina
TRA	CALSEAPYMRF	TRAV19	TRAJ43	HLA-A:01	MHCI	DTDFVNEFY	RNP	Minervina
TRA	CAVRDNAGNMLTF	TRAV3	TRAJ39	HLA-A:01	MHCI	DTDFVNEFY	RNP	Minervina
TRA	CALGMDSSYKLIF	TRAV19	TRAJ12	HLA-A:01	MHCI	DTDFVNEFY	RNP	Minervina
TRA	CAVNGGGLGGNKLTF	TRAV1-1	TRAJ10	HLA-A:01	MHCI	DTDFVNEFY	RNP	Minervina
TRA	CAVEDYGQNFVF	TRAV22	TRAJ26	HLA-A:01	MHCI	DTDFVNEFY	RNP	Minervina
TRA	CAVRDNAGNMLTF	TRAV3	TRAJ39	HLA-A:01	MHCI	DTDFVNEFY	RNP	Minervina
TRA	CAVRTGANNLFF	TRAV21	TRAJ36	HLA-A:01	MHCI	DTDFVNEFY	RNP	Minervina
TRA	CAVEREGETSGSRLTF	TRAV22	TRAJ58	HLA-A:01	MHCI	DTDFVNEFY	RNP	Minervina
TRA	CAVEDYGQNFVF	TRAV22	TRAJ26	HLA-A:01	MHCI	DTDFVNEFY	RNP	Minervina
TRA	CVVDSGYALNF	TRAV12-1	TRAJ41	HLA-A:01	MHCI	DTDFVNEFY	RNP	Minervina
TRA	CATDEDSSYKLIF	TRAV17	TRAJ12	HLA-A:01	MHCI	DTDFVNEFY	RNP	Minervina
TRA	CAARHLAGYNQGGKLIF	TRAV21	TRAJ23	HLA-A:01	MHCI	DTDFVNEFY	RNP	Minervina
TRA	CALSEAVEGGSQGNLIF	TRAV19	TRAJ42	HLA-A:01	MHCI	DTDFVNEFY	RNP	Minervina
TRA	CALDNAGNMLTF	TRAV19	TRAJ39	HLA-A:01	MHCI	DTDFVNEFY	RNP	Minervina
TRA	CATDAGSARQLTF	TRAV17	TRAJ22	HLA-A:01	MHCI	DTDFVNEFY	RNP	Minervina
TRA	CALPLSGNTPLVF	TRAV19	TRAJ29	HLA-A:01	MHCI	DTDFVNEFY	RNP	Minervina
TRA	CAVRDISDKLIF	TRAV3	TRAJ34	HLA-A:01	MHCI	DTDFVNEFY	RNP	Minervina
TRA	CALRGTYKYIF	TRAV9-2	TRAJ40	HLA-A:01	MHCI	DTDFVNEFY	RNP	Minervina
TRA	CAVPHNNDMRF	TRAV8-1	TRAJ43	HLA-A:01	MHCI	DTDFVNEFY	RNP	Minervina
TRA	CAVNRAAGNKLTF	TRAV1-2	TRAJ17	HLA-A:01	MHCI	DTDFVNEFY	RNP	Minervina
TRA	CARAMDSSYKLIF	TRAV19	TRAJ12	HLA-A:01	MHCI	DTDFVNEFY	RNP	Minervina
TRA	CALSDGTGGFKTIF	TRAV19	TRAJ9	HLA-A:01	MHCI	DTDFVNEFY	RNP	Minervina
TRA	CAVEDYGQNFVF	TRAV22	TRAJ26	HLA-A:01	MHCI	DTDFVNEFY	RNP	Minervina
TRA	CAVRDNAGNMLTF	TRAV3	TRAJ39	HLA-A:01	MHCI	DTDFVNEFY	RNP	Minervina
TRA	CALSDGTGGFKTIF	TRAV19	TRAJ9	HLA-A:01	MHCI	DTDFVNEFY	RNP	Minervina
TRA	CAVYFQAGTALIF	TRAV1-2	TRAJ15	HLA-A:01	MHCI	DTDFVNEFY	RNP	Minervina
TRA	CALSEGNARLMF	TRAV19	TRAJ31	HLA-A:01	MHCI	DTDFVNEFY	RNP	Minervina
TRA	CAAYSGGGADGLTF	TRAV21	TRAJ45	HLA-A:01	MHCI	DTDFVNEFY	RNP	Minervina
TRA	CAVVAGGTSYGKLTF	TRAV22	TRAJ52	HLA-A:01	MHCI	DTDFVNEFY	RNP	Minervina
TRA	CAVQAEGNKLTF	TRAV20	TRAJ17	HLA-A:01	MHCI	DTDFVNEFY	RNP	Minervina
TRA	CALPASGGYQKVTF	TRAV8-3	TRAJ13	HLA-A:01	MHCI	DTDFVNEFY	RNP	Minervina
TRA	CAPWGAEAAGNKLTF	TRAV13-1	TRAJ17	HLA-A:01	MHCI	DTDFVNEFY	RNP	Minervina
TRA	CAYRSENSWGKLQF	TRAV38-2/DV8	TRAJ24	HLA-A:01	MHCI	DTDFVNEFY	RNP	Minervina
TRA	CAYRSENSWGKLQF	TRAV38-2/DV8	TRAJ24	HLA-A:01	MHCI	DTDFVNEFY	RNP	Minervina
TRA	CALSDGNNDMRF	TRAV19	TRAJ43	HLA-A:01	MHCI	DTDFVNEFY	RNP	Minervina
TRA	CAMREGQGGGFKTIF	TRAV14/DV4	TRAJ9	HLA-A:01	MHCI	DTDFVNEFY	RNP	Minervina
TRA	CATDNNNNDMRF	TRAV17	TRAJ43	HLA-A:01	MHCI	DTDFVNEFY	RNP	Minervina
TRA	CAADNAGNMLTF	TRAV19	TRAJ39	HLA-A:01	MHCI	DTDFVNEFY	RNP	Minervina
TRA	CAVQGAGGTSYGKLTF	TRAV20	TRAJ52	HLA-A*24:02	MHCI	DYKHYTPSF	ORF1ab	VDJdb
TRB	CASNWFRDNTGELFF	TRBV6-5	TRBJ2-2	HLA-A*24:02	MHCI	DYKHYTPSF	ORF1ab	VDJdb
TRA	CAMRAFMIKAAGNKLTF	TRAV14/DV4	TRAJ17	HLA-A*24:02	MHCI	DYTEISFML	ORF1ab	VDJdb
TRB	CASSPDGLTENTEAFF	TRBV19	TRBJ1-1	HLA-A*24:02	MHCI	DYTEISFML	ORF1ab	VDJdb
TRA	CAFKGTYKYIF	TRAV38-1	TRAJ40	HLA-A:01	MHCI	EIDPKLDNY	ORF1ab	VDJdb
TRB	CASSIDRWTQGNQPQHF	TRBV19	TRBJ1-5	HLA-A:01	MHCI	EIDPKLDNY	ORF1ab	VDJdb
TRB	CASSVGGENEQFF	TRBV9	TRBJ2-1	HLA-A*02:01	MHCI	ELSLIDFYL	ORF7b	VDJdb
TRB	CSAEGENSGNTIYF	TRBV20-1	TRBJ1-3	HLA-A*02:01	MHCI	ELTSMKYFV	ORF1ab	VDJdb
TRA	CAGVVNNAGNMLTF	TRAV27	TRAJ39	HLA-A*02:01	MHCI	ELTSMKYFV	ORF1ab	VDJdb
TRB	CASSLYSPAHTEAFF	TRBV27	TRBJ1-1	HLA-A*02:01	MHCI	ELTSMKYFV	ORF1ab	VDJdb
TRB	CASSLSPREQYF	TRBV5-4	TRBJ2-7	HLA-A*02:01	MHCI	ELTSMKYFV	ORF1ab	VDJdb
TRB	CASSTGLAGGPAYNEQFF	TRBV13	TRBJ2-1	HLA-A*02:01	MHCI	ELTSMKYFV	ORF1ab	VDJdb
TRA	CALSGRSGGGADGLTF	TRAV16	TRAJ45	HLA-A*02:01	MHCI	ELTSMKYFV	ORF1ab	VDJdb
TRB	CATSDSGLATATDTQYF	TRBV24-1	TRBJ2-3	HLA-A*02:01	MHCI	ELTSMKYFV	ORF1ab	VDJdb
TRA	CATDDTGFQKLVF	TRAV17	TRAJ8	HLA-A*02:01	MHCI	ELYHYQECV	ORF7a	VDJdb
TRB	CASSLTRTALNTEAFF	TRBV7-6	TRBJ1-1	HLA-A*02:01	MHCI	ELYHYQECV	ORF7a	VDJdb
TRA	CAVSGAGSYQLTF	TRAV8-4	TRAJ28	HLA-A*02:01	MHCI	ELYHYQECV	ORF7a	VDJdb
TRB	CASSQVGTEAFF	TRBV14	TRBJ1-1	HLA-A*02:01	MHCI	ELYHYQECV	ORF7a	VDJdb
TRA	CVVSDLGDDMRF	TRAV8-2	TRAJ43	HLA-A*02:01	MHCI	ELYSPIFLI	ORF7a	VDJdb
TRB	CASRGLALYNEQFF	TRBV27	TRBJ2-1	HLA-A*02:01	MHCI	ELYSPIFLI	ORF7a	VDJdb
TRB	CASSDGRADTEAFF	TRBV6-4	TRBJ1-1	HLA-A*02:01	MHCI	ELYSPIFLI	ORF7a	VDJdb
TRA	CAATLRVQGAQKLVF	TRAV13-1	TRAJ54	HLA-A*02:01	MHCI	ELYSPIFLI	ORF7a	VDJdb
TRB	CASSEFSRVVKTQYF	TRBV6-1	TRBJ2-5	HLA-A*02:01	MHCI	ELYSPIFLI	ORF7a	VDJdb
TRA	CAESMDSGNTPLVF	TRAV5	TRAJ29	HLA-A*02:01	MHCI	ELYSPIFLI	ORF7a	VDJdb
TRB	CASSDFPRDPSATQYF	TRBV7-3	TRBJ2-5	HLA-A*02:01	MHCI	ELYSPIFLI	ORF7a	VDJdb
TRA	CAVNPGNYGGATNKLIF	TRAV12-2	TRAJ32	HLA-A*02:01	MHCI	ETALALLLL	Nucleocapsid	VDJdb
TRB	CATGTGGGYGYTF	TRBV25-1	TRBJ1-2	HLA-A*02:01	MHCI	ETALALLLL	Nucleocapsid	VDJdb
TRB	CASSQDRASGYEQYF	TRBV4-1	TRBJ2-7	HLA-A*24:02	MHCI	EWFLAYILF	ORF1ab	VDJdb
TRB	CSATKVAETIYLAKNIQYF	TRBV20-1	TRBJ2-4	HLA-A*24:02	MHCI	EWSMATYYL	ORF1ab	VDJdb
TRB	CASSESFLEANYGYTF	TRBV25-1	TRBJ1-2	HLA-A*02:01	MHCI	FAFACPDGV	ORF7a	VDJdb
TRA	CAVRRGNYQLIW	TRAV41	TRAJ33	HLA-A*02:01	MHCI	FAFACPDGV	ORF7a	VDJdb
TRB	CSARGKGAISHHTEAFF	TRBV20-1	TRBJ1-1	HLA-A*02:01	MHCI	FAFACPDGV	ORF7a	VDJdb
TRA	CAVRDIQGRRALTF	TRAV3	TRAJ5	HLA-A*02:01	MHCI	FAFACPDGV	ORF7a	VDJdb
TRB	CASSLAAGGKKETQYF	TRBV5-6	TRBJ2-5	HLA-A*02:01	MHCI	FAFACPDGV	ORF7a	VDJdb
TRA	CAMRDPISSGSARQLTF	TRAV14/DV4	TRAJ22	HLA-A*02:01	MHCI	FAFACPDGV	ORF7a	VDJdb
TRB	CATSSGQLNQPQHF	TRBV24-1	TRBJ1-5	HLA-A*02:01	MHCI	FAFACPDGV	ORF7a	VDJdb
TRB	CAVGQLNQPQHF	TRBV30	TRBJ1-5	HLA-A*02:01	MHCI	FAFPFTIYS	ORF10	VDJdb
TRA	CAVVPNRDDKIIF	TRAV2	TRAJ30	HLA-A*02:01	MHCI	FAFPFTIYS	ORF10	VDJdb
TRB	CASTFIFVRGADSSYEQYF	TRBV28	TRBJ2-7	HLA-A*02:01	MHCI	FAFPFTIYS	ORF10	VDJdb
TRA	CAVRDSNYQLIW	TRAV1-2	TRAJ33	HLA-A*02:01	MHCI	FAFPFTIYS	ORF10	VDJdb
TRB	CASSWVSGTLGNTIYF	TRBV19	TRBJ1-3	HLA-A*02:01	MHCI	FAFPFTIYS	ORF10	VDJdb
TRA	CARNSGGYQKVTF	TRAV24	TRAJ13	HLA-A*24:02	MHCI	FAMQMAYRF	Spike	VDJdb
TRB	CASSLMVNEQYF	TRBV5-6	TRBJ2-7	HLA-A*24:02	MHCI	FAMQMAYRF	Spike	VDJdb
TRA	CAFCGGTSYGKLTF	TRAV24	TRAJ52	HLA-A*24:02	MHCI	FAMQMAYRF	Spike	VDJdb
TRB	CASSLDGTGREKLFF	TRBV5-6	TRBJ1-4	HLA-A*24:02	MHCI	FAMQMAYRF	Spike	VDJdb
TRA	CAFSGGSNYKLTF	TRAV24	TRAJ53	HLA-A*24:02	MHCI	FAMQMAYRF	Spike	VDJdb
TRB	CASSFGTPSTDTQYF	TRBV5-6	TRBJ2-3	HLA-A*24:02	MHCI	FAMQMAYRF	Spike	VDJdb
TRB	CASSLALAGNEQFF	TRBV7-9	TRBJ2-1	HLA-A*24:02	MHCI	FAMQMAYRF	Spike	VDJdb
TRB	CASNPSRGGVTGELFF	TRBV7-9	TRBJ2-2	HLA-A*24:02	MHCI	FFSYFAVHF	ORF1ab	VDJdb
TRB	CASSLAQEGGEQYF	TRBV5-1	TRBJ2-7	HLA-A*02:01	MHCI	FGDDTVIEV	ORF1ab	VDJdb
TRB	CASSLAAGGSWNEQFF	TRBV11-2	TRBJ2-1	HLA-A*02:01	MHCI	FIAGLIAIV	Spike	VDJdb
TRB	CASNQGGGKFEAFF	TRBV6-2	TRBJ1-1	HLA-A*02:01	MHCI	FIAGLIAIV	Spike	VDJdb
TRB	CSAREIIAYEQYF	TRBV20-1	TRBJ2-7	HLA-A*02:01	MHCI	FIAGLIAIV	Spike	VDJdb
TRA	CAVSDKGDSSYKLIF	TRAV8-4	TRAJ12	HLA-A*02:01	MHCI	FIAGLIAIV	Spike	VDJdb
TRB	CASSLGTGYEQYF	TRBV7-9	TRBJ2-7	HLA-A*02:01	MHCI	FIAGLIAIV	Spike	VDJdb
TRA	CLVGLPNSGYALNF	TRAV4	TRAJ41	HLA-A*02:01	MHCI	FIAGLIAIV	Spike	VDJdb
TRB	CASSQDRDYEQYF	TRBV4-3	TRBJ2-7	HLA-A*02:01	MHCI	FIAGLIAIV	Spike	VDJdb
TRA	CAGPGTSYDKVIF	TRAV35	TRAJ50	HLA-A*02:01	MHCI	FIAGLIAIV	Spike	VDJdb
TRB	CASSAGTGDSYEQYF	TRBV19	TRBJ2-7	HLA-A*02:01	MHCI	FIAGLIAIV	Spike	VDJdb
TRB	CASRAANEQFF	TRBV5-1	TRBJ2-1	HLA-A*02	MHCI	FIAGLIAIV	Spike	VDJdb
TRA	CAVSRTSGSRLTF	TRAV21		HLA-A*02:01	MHCI	FIAGLIAIV	Spike	VDJdb
TRB	CASSSVAGTGSYNEQFF	TRBV5-5	TRBJ2-1	HLA-A*02:01	MHCI	FIASFRLFA	Matrix	VDJdb
TRA	CVVSDWAGNMLTF	TRAV8-2	TRAJ39	HLA-A:01	MHCI	FIDIKRGVY	ORF1ab	VDJdb
TRB	CASSERLDLAGGRNEQFF	TRBV6-1	TRBJ2-1	HLA-A:01	MHCI	FIDIKRGVY	ORF1ab	VDJdb
TRA	CAASEGSGDMRF	TRAV29/DV5	TRAJ43	HLA-A:01	MHCI	FIDTKRGVY	ORF1ab	VDJdb
TRB	CASSLENTGELFF	TRBV5-1	TRBJ2-2	HLA-A:01	MHCI	FIDTKRGVY	ORF1ab	VDJdb
TRA	CAASEVPTYKYIF	TRAV29/DV5	TRAJ40	HLA-A*02:01	MHCI	FISTCACEI	ORF1ab	VDJdb
TRB	CASSENEQFF	TRBV12-3	TRBJ2-1	HLA-A*02:01	MHCI	FISTCACEI	ORF1ab	VDJdb
TRA	CVVRDTGFQKLVF	TRAV12-1	TRAJ8	HLA-A*02:01	MHCI	FISTCACEI	ORF1ab	VDJdb
TRB	CASSLPPSTGANVLTF	TRBV7-8	TRBJ2-6	HLA-A*02:01	MHCI	FISTCACEI	ORF1ab	VDJdb
TRA	CAMRGFYTGTASKLTF	TRAV14/DV4	TRAJ44	HLA-A*02:01	MHCI	FITESKPSV	ORF1ab	VDJdb
TRB	CASSQVGDEQFF	TRBV3-1	TRBJ2-1	HLA-A*02:01	MHCI	FITESKPSV	ORF1ab	VDJdb
TRA	CVVSSNTGFQKLVF	TRAV8-2	TRAJ8	HLA-A*02:01	MHCI	FITESKPSV	ORF1ab	VDJdb
TRB	CATSEYYHRDQNTGELFF	TRBV24-1	TRBJ2-2	HLA-A*02:01	MHCI	FITESKPSV	ORF1ab	VDJdb
TRA	CAVRERDDKIIF	TRAV1-1	TRAJ30	HLA-A*02:01	MHCI	FITESKPSV	ORF1ab	VDJdb
TRB	CSAGDGADTQYF	TRBV29-1	TRBJ2-3	HLA-A*02:01	MHCI	FITESKPSV	ORF1ab	VDJdb
TRB	CASSHVNGDEQYF	TRBV4-1	TRBJ2-7	HLA-A*02:01	MHCI	FKDNVILLN	Nucleocapsid	VDJdb
TRA	CVVSDRGDMRF	TRAV8-2	TRAJ43	HLA-A*02:01	MHCI	FKDNVILLN	Nucleocapsid	VDJdb
TRB	CASSLELAGVDTQYF	TRBV5-1	TRBJ2-3	HLA-A*02:01	MHCI	FKDNVILLN	Nucleocapsid	VDJdb
TRA	CAGMEYGNKLVF	TRAV39	TRAJ47	HLA-A*02:01	MHCI	FKDNVILLN	Nucleocapsid	VDJdb
TRB	CASRLYTKSTDTQYF	TRBV27	TRBJ2-3	HLA-A*02:01	MHCI	FKDNVILLN	Nucleocapsid	VDJdb
TRB	CSAGGPYNEQFF	TRBV29-1	TRBJ2-1	HLA-A*02:01	MHCI	FKDQVILLN	Nucleocapsid	VDJdb
TRA	CAVRTNFGNEKLTF	TRAV8-4	TRAJ48	HLA-A*02:01	MHCI	FLAFVVFLL	Envelope	VDJdb
TRB	CASSATGTGRTSAWYNEQFF	TRBV7-2	TRBJ2-1	HLA-A*02:01	MHCI	FLAFVVFLL	Envelope	VDJdb
TRB	CASSLIRHREAFF	TRBV12-3	TRBJ1-1	HLA-A:01	MHCI	FLAFVVFLL	Envelope	VDJdb
TRA	CAVNSDYKLSF	TRAV8-1	TRAJ20	HLA-A:01	MHCI	FLAFVVFLL	Envelope	VDJdb
TRB	CASALAGGPAYEQYF	TRBV5-6	TRBJ2-7	HLA-A:01	MHCI	FLAFVVFLL	Envelope	VDJdb
TRB	CASSPRGVHEQYF	TRBV9	TRBJ2-7	HLA-A*02:01	MHCI	FLAHIQWMV	ORF1ab	VDJdb
TRA	CAGSPLRDGGGSNYKLTF	TRAV27	TRAJ53	HLA-A*02:01	MHCI	FLAHIQWMV	ORF1ab	VDJdb
TRB	CASSLDRNTEAFF	TRBV28	TRBJ1-1	HLA-A*02:01	MHCI	FLAHIQWMV	ORF1ab	VDJdb
TRA	CALTPQGAQKLVF	TRAV19	TRAJ54	HLA-A*02:01	MHCI	FLAHIQWMV	ORF1ab	VDJdb
TRB	CATSDRPYGYTF	TRBV15	TRBJ1-2	HLA-A*02:01	MHCI	FLAHIQWMV	ORF1ab	VDJdb
TRA	CAMREGLDSNYQLIW	TRAV14/DV4	TRAJ33	HLA-A*02:01	MHCI	FLAHIQWMV	ORF1ab	VDJdb
TRB	CASSIAAVFGDTQYF	TRBV19	TRBJ2-3	HLA-A*02:01	MHCI	FLAHIQWMV	ORF1ab	VDJdb
TRA	CAMRELDYDKVIF	TRAV14/DV4	TRAJ50	HLA-A*02:01	MHCI	FLAHIQWMV	ORF1ab	VDJdb
TRB	CASRTENTNYGYTF	TRBV7-9	TRBJ1-2	HLA-A*02:01	MHCI	FLAHIQWMV	ORF1ab	VDJdb
TRA	CAVTLRGGYQKVTF	TRAV8-6	TRAJ13	HLA-A*02:01	MHCI	FLAHIQWMV	ORF1ab	VDJdb
TRB	CASSPSGVYNEQFF	TRBV6-5	TRBJ2-1	HLA-A*02:01	MHCI	FLAHIQWMV	ORF1ab	VDJdb
TRB	CASTSTGGLASQYF	TRBV5-5	TRBJ2-4	HLA-A*02:01	MHCI	FLAHIQWMV	ORF1ab	VDJdb
TRB	CASSFGTVNTEAFF	TRBV28	TRBJ1-1	HLA-A*02:01	MHCI	FLAHIQWMV	ORF1ab	VDJdb
TRB	CASSPGPLEQFF	TRBV6-2	TRBJ2-1	HLA-A*02:01	MHCI	FLAHIQWMV	ORF1ab	VDJdb
TRA	CAVRDIDTNAGKSTF	TRAV3	TRAJ27	HLA-A*02:01	MHCI	FLAHIQWMV	ORF1ab	VDJdb
TRB	CASSPAGLAITGELFF	TRBV18	TRBJ2-2	HLA-A*02:01	MHCI	FLAHIQWMV	ORF1ab	VDJdb
TRB	CASSQDRWNYEQYF	TRBV4-1	TRBJ2-7	HLA-A*02:01	MHCI	FLAHIQWMV	ORF1ab	VDJdb
TRA	CAVEGGFGNVLHC	TRAV1-2		HLA-A*02:01	MHCI	FLAHIQWMV	ORF1ab	VDJdb
TRA	CAMRGTTTDSWGKLQF	TRAV14/DV4	TRAJ24	HLA-A*02:01	MHCI	FLAHIQWMV	ORF1ab	VDJdb
TRA	CAVRDQDSNSGYALNF	TRAV1-2	TRAJ41	HLA-A*02:01	MHCI	FLALCADSI	ORF1ab	VDJdb
TRB	CASSSLSEAFF	TRBV27	TRBJ1-1	HLA-A*02:01	MHCI	FLALCADSI	ORF1ab	VDJdb
TRA	CAEFLNRDDKIIF	TRAV5	TRAJ30	HLA-A*02:01	MHCI	FLALCADSI	ORF1ab	VDJdb
TRB	CASSSRLAGVRTTGNNEQFF	TRBV28	TRBJ2-1	HLA-A*02:01	MHCI	FLALCADSI	ORF1ab	VDJdb
TRA	CALSEAFSGGYQKVTF	TRAV19	TRAJ13	HLA-A*02:01	MHCI	FLALCADSI	ORF1ab	VDJdb
TRB	CASSELAKGQGEQFF	TRBV6-6	TRBJ2-1	HLA-A*02:01	MHCI	FLALCADSI	ORF1ab	VDJdb
TRA	CGADIGWTDKLIF	TRAV34	TRAJ34	HLA-A*02:01	MHCI	FLALCADSI	ORF1ab	VDJdb
TRB	CASSVTVRGDEQFF	TRBV25-1	TRBJ2-1	HLA-A*02:01	MHCI	FLALCADSI	ORF1ab	VDJdb
TRA	CAFMKLSTTSGTYKYIF	TRAV38-1	TRAJ40	HLA-A*02:01	MHCI	FLALCADSI	ORF1ab	VDJdb
TRB	CASSLAGGSYEQYF	TRBV7-6	TRBJ2-7	HLA-A*02:01	MHCI	FLALCADSI	ORF1ab	VDJdb
TRA	CAVEYARLMF	TRAV2	TRAJ31	HLA-A*02:01	MHCI	FLALCADSI	ORF1ab	VDJdb
TRB	CSARVQGLNTEAFF	TRBV20-1	TRBJ1-1	HLA-A*02:01	MHCI	FLALCADSI	ORF1ab	VDJdb
TRA	CAVNILGAGSYQLTF	TRAV12-2	TRAJ28	HLA-A*02:01	MHCI	FLALCADSI	ORF1ab	VDJdb
TRB	CASRTSSTGELFF	TRBV5-4	TRBJ2-2	HLA-A*02:01	MHCI	FLALCADSI	ORF1ab	VDJdb
TRA	CATAPFYGGATNKLIF	TRAV17	TRAJ32	HLA-A*02:01	MHCI	FLCLFLLPS	ORF1ab	VDJdb
TRB	CASSLDGPSGSPHEQYF	TRBV5-1	TRBJ2-7	HLA-A*02:01	MHCI	FLCLFLLPS	ORF1ab	VDJdb
TRA	CAVGTNFGNEKLTF	TRAV8-3	TRAJ48	HLA-A*02:01	MHCI	FLCLFLLPS	ORF1ab	VDJdb
TRB	CASSWTEGTETQYF	TRBV7-8	TRBJ2-5	HLA-A*02:01	MHCI	FLCLFLLPS	ORF1ab	VDJdb
TRA	CAASSNTGTASKLTF	TRAV23/DV6	TRAJ44	HLA-A:01	MHCI	FLCWHTNCY	ORF3	VDJdb
TRB	CASSLELGQGRETQYF	TRBV5-6	TRBJ2-5	HLA-A:01	MHCI	FLCWHTNCY	ORF3	VDJdb
TRA	CALAIYNFNKFYF	TRAV6	TRAJ21	HLA-A:01	MHCI	FLCWHTNCY	ORF3	VDJdb
TRB	CASIDGQNNEKLFF	TRBV6-6	TRBJ1-4	HLA-A:01	MHCI	FLCWHTNCY	ORF3	VDJdb
TRA	CAVNDNAGNMLTF	TRAV8-1	TRAJ39	HLA-A:01	MHCI	FLCWHTNCY	ORF3	VDJdb
TRB	CSASTGDGTSGRWGETQYF	TRBV20-1	TRBJ2-5	HLA-A:01	MHCI	FLCWHTNCY	ORF3	VDJdb
TRA	CAYRRFESGSEKLVF	TRAV38-2/DV8	TRAJ57	HLA-A:01	MHCI	FLCWHTNCY	ORF3	VDJdb
TRB	CSARDPILNTEAFF	TRBV20-1	TRBJ1-1	HLA-A:01	MHCI	FLCWHTNCY	ORF3	VDJdb
TRB	CASSLIQRPSTDTQYF	TRBV28	TRBJ2-3	HLA-A:01	MHCI	FLCWHTNCY	ORF3	VDJdb
TRA	CAAHNNAGNMLTF	TRAV29/DV5	TRAJ39	HLA-A:01	MHCI	FLCWHTSCY	ORF3	VDJdb
TRB	CASRTRLGRNEQFF	TRBV12-4	TRBJ2-1	HLA-A:01	MHCI	FLCWHTSCY	ORF3	VDJdb
TRB	CASSPVGGNSPLHF	TRBV7-9	TRBJ1-6	HLA-A:01	MHCI	FLCWHTSCY	ORF3	VDJdb
TRA	CGTADYGGSQGNLIF	TRAV30	TRAJ42	HLA-A*02:01	MHCI	FLDGSCGSV	ORF1ab	VDJdb
TRB	CASSFLAGQRTDTEAFF	TRBV7-6	TRBJ1-1	HLA-A*02:01	MHCI	FLDGSCGSV	ORF1ab	VDJdb
TRB	CASSYWGGLYEQYF	TRBV12-4	TRBJ2-7	HLA-A*02:01	MHCI	FLDGSCGSV	ORF1ab	VDJdb
TRA	CAYRENYGGSQGNLIF	TRAV38-2/DV8	TRAJ42	HLA-A*02:01	MHCI	FLDGSCGSV	ORF1ab	VDJdb
TRB	CASSERQFYGTDTQYF	TRBV6-1	TRBJ2-3	HLA-A*02:01	MHCI	FLDGSCGSV	ORF1ab	VDJdb
TRA	CARMDSNYQLIW	TRAV6	TRAJ33	HLA-A*02:01	MHCI	FLEGETLPT	ORF1ab	VDJdb
TRB	CASSQDPGPDTQYF	TRBV4-3	TRBJ2-3	HLA-A*02:01	MHCI	FLEGETLPT	ORF1ab	VDJdb
TRB	CASSQGGYSSSTDTQYF	TRBV4-3	TRBJ2-3	HLA-A*02:01	MHCI	FLEYHDVRV	ORF8	VDJdb
TRA	CAVFNAGGTSYGKLTF	TRAV41	TRAJ52	HLA-A*02:01	MHCI	FLEYHDVRV	ORF8	VDJdb
TRB	CASSHVTGYEQYF	TRBV16	TRBJ2-7	HLA-A*02:01	MHCI	FLEYHDVRV	ORF8	VDJdb
TRA	CALNLQGGSEKLVF	TRAV9-2	TRAJ57	HLA-A*02:01	MHCI	FLGIITTVA	ORF8	VDJdb
TRB	CASSLGGEGYEQYF	TRBV27	TRBJ2-7	HLA-A*02:01	MHCI	FLGIITTVA	ORF8	VDJdb
TRA	CAEIFTGGFKTIF	TRAV13-2	TRAJ9	HLA-A*02:01	MHCI	FLGIITTVA	ORF8	VDJdb
TRB	CASSYLNSYNEQFF	TRBV4-1	TRBJ2-1	HLA-A*02:01	MHCI	FLGIITTVA	ORF8	VDJdb
TRA	CAGFLNYGGSQGNLIF	TRAV27	TRAJ42	HLA-A*02:01	MHCI	FLGRYMSAL	ORF1ab	VDJdb
TRB	CASSQVVTDNEQFF	TRBV4-3	TRBJ2-1	HLA-A*02:01	MHCI	FLGRYMSAL	ORF1ab	VDJdb
TRA	CAGHLRKTSYDKVIF	TRAV27	TRAJ50	HLA-A*02:01	MHCI	FLHVTYVPA	Spike	VDJdb
TRB	CASSPEGRRMGPTNEKLFF	TRBV12-3	TRBJ1-4	HLA-A*02:01	MHCI	FLHVTYVPA	Spike	VDJdb
TRA	CAVDPSRGAQKLVF	TRAV39	TRAJ54	HLA-A*02:01	MHCI	FLHVTYVPA	Spike	VDJdb
TRB	CASSDLSTHGYTF	TRBV2	TRBJ1-2	HLA-A*02:01	MHCI	FLHVTYVPA	Spike	VDJdb
TRA	CAARDGTYNNNDMRF	TRAV29/DV5	TRAJ43	HLA-A*02:01	MHCI	FLHVTYVPA	Spike	VDJdb
TRB	CASSRTGELFF	TRBV6-1	TRBJ2-2	HLA-A*02:01	MHCI	FLHVTYVPA	Spike	VDJdb
TRA	CAVSPGTYKYIF	TRAV12-2	TRAJ40	HLA-A*02:01	MHCI	FLHVTYVPA	Spike	VDJdb
TRB	CAWMKQGTSTYEQYF	TRBV30	TRBJ2-7	HLA-A*02:01	MHCI	FLHVTYVPA	Spike	VDJdb
TRA	CVVSVGGSQGNLIF	TRAV10	TRAJ42	HLA-A*02:01	MHCI	FLHVTYVPA	Spike	VDJdb
TRB	CASSLTPLPGEQFF	TRBV7-6	TRBJ2-1	HLA-A*02:01	MHCI	FLHVTYVPA	Spike	VDJdb
TRA	CALSGGGSYIPTF	TRAV19	TRAJ6	HLA-A*02:01	MHCI	FLIGCNYLG	ORF1ab	VDJdb
TRB	CASTVFQGSTNEQFF	TRBV27	TRBJ2-1	HLA-A*02:01	MHCI	FLIGCNYLG	ORF1ab	VDJdb
TRA	CAVAALNF	TRAV1-2	TRAJ41	HLA-A*02:01	MHCI	FLIGCNYLG	ORF1ab	VDJdb
TRB	CASSLGSLNEQFF	TRBV5-4	TRBJ2-1	HLA-A*02:01	MHCI	FLIGCNYLG	ORF1ab	VDJdb
TRA	CAGQTGANNLFF	TRAV35	TRAJ36	HLA-A*02:01	MHCI	FLKKDAPYI	ORF1ab	VDJdb
TRB	CATSPTRSTTDTQYF	TRBV15	TRBJ2-3	HLA-A*02:01	MHCI	FLKKDAPYI	ORF1ab	VDJdb
TRB	CSARDGTSEGISYNEQFF	TRBV20-1	TRBJ2-1	HLA-A*02:01	MHCI	FLLNKEMYL	ORF1ab	VDJdb
TRA	CAADNSGGYQKVTF	TRAV21	TRAJ13	HLA-A*02:01	MHCI	FLLNKEMYL	ORF1ab	VDJdb
TRB	CSVEIGWGQGDNGDYGYTF	TRBV29-1	TRBJ1-2	HLA-A*02:01	MHCI	FLLNKEMYL	ORF1ab	VDJdb
TRA	CAVTPQPPQGGSEKLVF	TRAV12-2	TRAJ57	HLA-A*02:01	MHCI	FLLNKEMYL	ORF1ab	VDJdb
TRB	CASSYHVGGEQFF	TRBV11-3	TRBJ2-1	HLA-A*02:01	MHCI	FLLNKEMYL	ORF1ab	VDJdb
TRA	CALSETFTTDKLIF	TRAV19	TRAJ34	HLA-A*02:01	MHCI	FLLNKEMYL	ORF1ab	VDJdb
TRB	CASSLGPDTQYF	TRBV5-4	TRBJ2-3	HLA-A*02:01	MHCI	FLLNKEMYL	ORF1ab	VDJdb
TRA	CAVNSGYALNF	TRAV12-2	TRAJ41	HLA-A*02:01	MHCI	FLLNKEMYL	ORF1ab	VDJdb
TRB	CASSLSGGSDEQFF	TRBV12-3	TRBJ2-1	HLA-A*02:01	MHCI	FLLNKEMYL	ORF1ab	VDJdb
TRA	CAYAAYSGAGSYQLTF	TRAV38-2/DV8	TRAJ28	HLA-A*02:01	MHCI	FLLNKEMYL	ORF1ab	VDJdb
TRB	CASSPTHLDRHSAGELFF	TRBV27	TRBJ2-2	HLA-A*02:01	MHCI	FLLNKEMYL	ORF1ab	VDJdb
TRA	CAMRVNAGGTSYGKLTF	TRAV14/DV4	TRAJ52	HLA-A*02:01	MHCI	FLLNKEMYL	ORF1ab	VDJdb
TRB	CASSLGTSGYEQYF	TRBV7-7	TRBJ2-7	HLA-A*02:01	MHCI	FLLNKEMYL	ORF1ab	VDJdb
TRA	CAVDATNDMRF	TRAV8-3	TRAJ43	HLA-A*02:01	MHCI	FLLNKEMYL	ORF1ab	VDJdb
TRB	CASSSRDHPETQYF	TRBV25-1	TRBJ2-5	HLA-A*02:01	MHCI	FLLNKEMYL	ORF1ab	VDJdb
TRA	CALSFTQGGSEKLVF	TRAV16	TRAJ57	HLA-A*02:01	MHCI	FLLNKEMYL	ORF1ab	VDJdb
TRB	CASSLHLGGELFF	TRBV11-3	TRBJ2-2	HLA-A*02:01	MHCI	FLLNKEMYL	ORF1ab	VDJdb
TRA	CGTESPGNNDMRF	TRAV30	TRAJ43	HLA-A*02:01	MHCI	FLLNKEMYL	ORF1ab	VDJdb
TRB	CASSSSALEDPEQYF	TRBV5-4	TRBJ2-7	HLA-A*02:01	MHCI	FLLNKEMYL	ORF1ab	VDJdb
TRB	CASSFSGLYNEQFF	TRBV27	TRBJ2-1	HLA-A*02:01	MHCI	FLLPSLATV	ORF1ab	VDJdb
TRA	CVSPGYTNAGKSTF	TRAV8-2	TRAJ27	HLA-A*02:01	MHCI	FLLPSLATV	ORF1ab	VDJdb
TRB	CASILRAESSYNEQFF	TRBV5-6	TRBJ2-1	HLA-A*02:01	MHCI	FLLPSLATV	ORF1ab	VDJdb
TRA	CAVRRGPGGFKTIF	TRAV1-2	TRAJ9	HLA-A*02:01	MHCI	FLLPSLATV	ORF1ab	VDJdb
TRB	CASSQDPSGYTDTQYF	TRBV14	TRBJ2-3	HLA-A*02:01	MHCI	FLLPSLATV	ORF1ab	VDJdb
TRA	CAAETGSRLTF	TRAV29/DV5		HLA-A*02:01	MHCI	FLLPSLATV	ORF1ab	VDJdb
TRA	CAVGEGGNKLVF	TRAV8-3	TRAJ47	HLA-A*02:01	MHCI	FLNGSCGSV	ORF1ab	VDJdb
TRB	CASSLRGTGAYGYTF	TRBV13	TRBJ1-2	HLA-A*02:01	MHCI	FLNGSCGSV	ORF1ab	VDJdb
TRA	CILSNTGKLIF	TRAV26-2	TRAJ37	HLA-A*02:01	MHCI	FLNGSCGSV	ORF1ab	VDJdb
TRB	CASSEPNYEQYF	TRBV6-1	TRBJ2-7	HLA-A*02:01	MHCI	FLNGSCGSV	ORF1ab	VDJdb
TRA	CAGPSGTYKYIF	TRAV25	TRAJ40	HLA-A*02:01	MHCI	FLNGSCGSV	ORF1ab	VDJdb
TRB	CASSHRGTNYGYTF	TRBV7-2	TRBJ1-2	HLA-A*02:01	MHCI	FLNGSCGSV	ORF1ab	VDJdb
TRA	CVVRAEAAGNKLTF	TRAV12-1	TRAJ17	HLA-A*02:01	MHCI	FLNGSCGSV	ORF1ab	VDJdb
TRB	CASSRGASPSQETQYF	TRBV10-2	TRBJ2-5	HLA-A*02:01	MHCI	FLNGSCGSV	ORF1ab	VDJdb
TRB	CASSSGQGYEQYF	TRBV28	TRBJ2-7	HLA-A*02:01	MHCI	FLNGSCGSV	ORF1ab	VDJdb
TRA	CVVSWLGSNYQLIW	TRAV12-1	TRAJ33	HLA-A*02:01	MHCI	FLNKVVSTT	ORF1ab	VDJdb
TRB	CASLGTPGLAGSSYEQYF	TRBV28	TRBJ2-7	HLA-A*02:01	MHCI	FLNKVVSTT	ORF1ab	VDJdb
TRA	CAVRDRTGTGGFKTIF	TRAV1-1	TRAJ9	HLA-A*02:01	MHCI	FLNKVVSTT	ORF1ab	VDJdb
TRB	CASSYWEAGGETQYF	TRBV6-2	TRBJ2-3	HLA-A*02:01	MHCI	FLNKVVSTT	ORF1ab	VDJdb
TRA	CAVDTGGFKTIF	TRAV12-2	TRAJ9	HLA-A*02:01	MHCI	FLNRFTTTL	ORF1ab	VDJdb
TRB	CASSLGGTSTAETQYF	TRBV7-8	TRBJ2-5	HLA-A*02:01	MHCI	FLNRFTTTL	ORF1ab	VDJdb
TRA	CALSDTTSGTYKYIF	TRAV16	TRAJ40	HLA-A*02:01	MHCI	FLNRFTTTL	ORF1ab	VDJdb
TRB	CSASLWTGDTGELFF	TRBV20-1	TRBJ2-2	HLA-A*02:01	MHCI	FLNRFTTTL	ORF1ab	VDJdb
TRA	CAVRFNSGGYQKVTF	TRAV1-1	TRAJ13	HLA-A*02:01	MHCI	FLNRFTTTL	ORF1ab	VDJdb
TRB	CAISESNGLYPDTEAFF	TRBV10-3	TRBJ1-1	HLA-A*02:01	MHCI	FLNRFTTTL	ORF1ab	VDJdb
TRB	CSARAGAWTEAFF	TRBV20-1	TRBJ1-1	HLA-A*02:01	MHCI	FLNRFTTTL	ORF1ab	VDJdb
TRA	CAVSDDYKLSF	TRAV1-1	TRAJ20	HLA-A*02:01	MHCI	FLNRFTTTL	ORF1ab	VDJdb
TRB	CASTPSESGDTQYF	TRBV12-4	TRBJ2-3	HLA-A*02:01	MHCI	FLNRFTTTL	ORF1ab	VDJdb
TRA	CAASPDSGYSTLTF	TRAV13-1	TRAJ11	HLA-A*02:01	MHCI	FLNRFTTTL	ORF1ab	VDJdb
TRB	CASSESDGVSEAFF	TRBV10-2	TRBJ1-1	HLA-A*02:01	MHCI	FLNRFTTTL	ORF1ab	VDJdb
TRB	CASSFPVDRSYTF	TRBV28	TRBJ1-2	HLA-A*02:01	MHCI	FLPFAMGII	ORF1ab	VDJdb
TRA	CAVNGAGGTSYGKLTF	TRAV21	TRAJ52	HLA-A*02:01	MHCI	FLPFAMGII	ORF1ab	VDJdb
TRB	CASSLDRVSYNEQFF	TRBV7-2	TRBJ2-1	HLA-A*02:01	MHCI	FLPFAMGII	ORF1ab	VDJdb
TRA	CAVGYNAGNMLTF	TRAV22	TRAJ39	HLA-A*02:01	MHCI	FLPFFSDVT	Spike	VDJdb
TRB	CASSIGGGLYEQYF	TRBV19	TRBJ2-7	HLA-A*02:01	MHCI	FLPFFSDVT	Spike	VDJdb
TRB	CASGDTGTMNTEAFF	TRBV12-5	TRBJ1-1	HLA-A*02:01	MHCI	FLPFFSDVT	Spike	VDJdb
TRA	CVVNKAAGNKLTF	TRAV12-1	TRAJ17	HLA-A*02:01	MHCI	FLPFFSDVT	Spike	VDJdb
TRB	CASSSGTGIYNEQFF	TRBV13	TRBJ2-1	HLA-A*02:01	MHCI	FLPFFSDVT	Spike	VDJdb
TRB	CATSRERMVEAFF	TRBV15	TRBJ1-1	HLA-A*02:01	MHCI	FLPFFSNVT	Spike	VDJdb
TRB	CASSQEGTGGTHEQYF	TRBV4-3	TRBJ2-7	HLA-A*02:01	MHCI	FLPFFSNVT	Spike	VDJdb
TRB	CASSQDQGGNTIYF	TRBV3-1	TRBJ1-3	HLA-A*02:01	MHCI	FLPFFSNVT	Spike	VDJdb
TRA	CAASLIGFGNVLHC	TRAV29/DV5		HLA-A*02:01	MHCI	FLPFFSNVT	Spike	VDJdb
TRA	CALHGSSNTGKLIF	TRAV6	TRAJ37	HLA-A*02:01	MHCI	FLPGVYSVI	ORF1ab	VDJdb
TRB	CASSYRVGRSSYEQYF	TRBV6-5	TRBJ2-7	HLA-A*02:01	MHCI	FLPGVYSVI	ORF1ab	VDJdb
TRA	CAVNRDDKIIF	TRAV12-2	TRAJ30	HLA-A*02:01	MHCI	FLPGVYSVI	ORF1ab	VDJdb
TRB	CATSDWSGNEQFF	TRBV24-1	TRBJ2-1	HLA-A*02:01	MHCI	FLPGVYSVI	ORF1ab	VDJdb
TRB	CATSDSYHNRANTGELFF	TRBV24-1	TRBJ2-2	HLA-A*02:01	MHCI	FLPGVYSVI	ORF1ab	VDJdb
TRB	CASSLAGAYEQYF	TRBV7-8	TRBJ2-7	HLA-A*02:01	MHCI	FLPGVYSVI	ORF1ab	VDJdb
TRA	CALSSGYSTLTF	TRAV19	TRAJ11	HLA-A*02:01	MHCI	FLPGVYSVI	ORF1ab	VDJdb
TRB	CASSLEERVQETQYF	TRBV7-2	TRBJ2-5	HLA-A*02:01	MHCI	FLPGVYSVI	ORF1ab	VDJdb
TRB	CAISEWGQGTNTEAFF	TRBV10-3	TRBJ1-1	HLA-A*02:01	MHCI	FLPGVYSVI	ORF1ab	VDJdb
TRA	CAASAHAGNMLTF	TRAV29/DV5	TRAJ39	HLA-A*02:01	MHCI	FLPGVYSVI	ORF1ab	VDJdb
TRB	CSASDGTGSNYGYTF	TRBV29-1	TRBJ1-2	HLA-A*02:01	MHCI	FLPGVYSVI	ORF1ab	VDJdb
TRA	CAVSDSNYQLIW	TRAV1-2	TRAJ33	HLA-A*02:01	MHCI	FLPGVYSVI	ORF1ab	VDJdb
TRB	CASSQDLGQGASPLHF	TRBV4-3	TRBJ1-6	HLA-A*02:01	MHCI	FLPGVYSVI	ORF1ab	VDJdb
TRA	CASYNQGGKLIF	TRAV12-3	TRAJ23	HLA-A*02:01	MHCI	FLPRVFSAV	ORF1ab	VDJdb
TRB	CSVEGSGGTQYF	TRBV29-1	TRBJ2-3	HLA-A*02:01	MHCI	FLPRVFSAV	ORF1ab	VDJdb
TRA	CAVYYNQGGKLIF	TRAV12-2	TRAJ23	HLA-A*02:01	MHCI	FLPRVFSAV	ORF1ab	VDJdb
TRB	CATSRDLWDGNQPQHF	TRBV15	TRBJ1-5	HLA-A*02:01	MHCI	FLPRVFSAV	ORF1ab	VDJdb
TRA	CGADGSNDYKLSF	TRAV34	TRAJ20	HLA-A*02:01	MHCI	FLPRVFSAV	ORF1ab	VDJdb
TRB	CASSQADRGLVNTEAFF	TRBV4-1	TRBJ1-1	HLA-A*02:01	MHCI	FLPRVFSAV	ORF1ab	VDJdb
TRA	CAVDGGDYKLSF	TRAV39	TRAJ20	HLA-A*02:01	MHCI	FLPRVFSAV	ORF1ab	VDJdb
TRB	CSADREGSSNQPQHF	TRBV20-1	TRBJ1-5	HLA-A*02:01	MHCI	FLPRVFSAV	ORF1ab	VDJdb
TRA	CAVGTNSGGYQKVTF	TRAV8-3	TRAJ13	HLA-A*02:01	MHCI	FLPRVFSAV	ORF1ab	VDJdb
TRB	CASSVGGGYYEQYF	TRBV5-8	TRBJ2-7	HLA-A*02:01	MHCI	FLPRVFSAV	ORF1ab	VDJdb
TRB	CASSMSANTEAFF	TRBV19	TRBJ1-1	HLA-A*02:01	MHCI	FLPRVFSAV	ORF1ab	VDJdb
TRB	CATLGQGRTYEQYF	TRBV10-3	TRBJ2-7	HLA-A*02:01	MHCI	FLPRVFSAV	ORF1ab	VDJdb
TRA	CADGGGADGLTF	TRAV13-1	TRAJ45	HLA-A*02:01	MHCI	FLPRVFSAV	ORF1ab	VDJdb
TRB	CASSSLTAQGKLFF	TRBV28	TRBJ1-4	HLA-A*02:01	MHCI	FLPRVFSAV	ORF1ab	VDJdb
TRA	CAYMFSGGYNKLIF	TRAV16	TRAJ4	HLA-A*02:01	MHCI	FLRDGWEIV	ORF1ab	VDJdb
TRB	CASTIGGDTGELFF	TRBV4-2	TRBJ2-2	HLA-A*02:01	MHCI	FLRDGWEIV	ORF1ab	VDJdb
TRA	CVVRVDTGFKTIF	TRAV8-2	TRAJ9	HLA-A:01	MHCI	FLTENLLLY	ORF1ab	VDJdb
TRB	CASSTMGQGISPLHF	TRBV11-2	TRBJ1-6	HLA-A:01	MHCI	FLTENLLLY	ORF1ab	VDJdb
TRA	CAVREGARLMF	TRAV1-2	TRAJ31	HLA-A:01	MHCI	FLTENLLLY	ORF1ab	VDJdb
TRB	CASSITESGKGNTIYF	TRBV7-9	TRBJ1-3	HLA-A:01	MHCI	FLTENLLLY	ORF1ab	VDJdb
TRB	CAGAGGGGDTEAFF	TRBV6-6	TRBJ1-1	HLA-A:01	MHCI	FLTENLLLY	ORF1ab	VDJdb
TRB	CASSSSTGASYGYTF	TRBV11-2	TRBJ1-2	HLA-A:01	MHCI	FLTENLLLY	ORF1ab	VDJdb
TRA	CAVSYYGGSQGNLIF	TRAV12-2	TRAJ42	HLA-A:01	MHCI	FLTENLLLY	ORF1ab	VDJdb
TRB	CASSPPGGSLDTEAFF	TRBV18	TRBJ1-1	HLA-A:01	MHCI	FLTENLLLY	ORF1ab	VDJdb
TRB	CSVRTRAYEQYF	TRBV29-1	TRBJ2-7	HLA-A:01	MHCI	FLTENLLLY	ORF1ab	VDJdb
TRA	CPSRGGSYIPTF	TRAV25	TRAJ6	HLA-A:01	MHCI	FLTENLLLY	ORF1ab	VDJdb
TRB	CASSLNRGYEQYF	TRBV27	TRBJ2-7	HLA-A*02:01	MHCI	FLVLLPLVS	Spike	VDJdb
TRA	CAVLNNARLMF	TRAV1-2	TRAJ31	HLA-A*02:01	MHCI	FLVLLPLVS	Spike	VDJdb
TRB	CASSVEEPGTVYEQYF	TRBV9	TRBJ2-7	HLA-A*02:01	MHCI	FLVLLPLVS	Spike	VDJdb
TRA	CAVAFPYNFNKFYF	TRAV8-3	TRAJ21	HLA-A*02:01	MHCI	FLVLLPLVS	Spike	VDJdb
TRB	CASSLDSGSKEKLFF	TRBV5-6	TRBJ1-4	HLA-A*02:01	MHCI	FLVLLPLVS	Spike	VDJdb
TRB	CASSFTGSSYNEQFF	TRBV12-5	TRBJ2-1	HLA-A*02:01	MHCI	FLVLLPLVS	Spike	VDJdb
TRA	CAVLGGYNKLIF	TRAV1-2	TRAJ4	HLA-A*02:01	MHCI	FLVLLPLVS	Spike	VDJdb
TRB	CASRGMDGDTQYF	TRBV19	TRBJ2-3	HLA-A*02:01	MHCI	FLVLLPLVS	Spike	VDJdb
TRA	CAENMKMNTGFQKLVF	TRAV13-2	TRAJ8	HLA-A*02:01	MHCI	FLWLLWPVT	Matrix	VDJdb
TRB	CASSQDLMEETQYF	TRBV4-1	TRBJ2-5	HLA-A*02:01	MHCI	FLWLLWPVT	Matrix	VDJdb
TRA	CVLLGYNNDMRF	TRAV10	TRAJ43	HLA-A*02:01	MHCI	FLWLLWPVT	Matrix	VDJdb
TRB	CASGEGGIYNEQFF	TRBV7-6	TRBJ2-1	HLA-A*02:01	MHCI	FLWLLWPVT	Matrix	VDJdb
TRA	CAVGMAQKVTF	TRAV3	TRAJ13	HLA-A*02:01	MHCI	FLYENAFLP	ORF1ab	VDJdb
TRB	CASSSGTSGSADTQYF	TRBV7-3	TRBJ2-3	HLA-A*02:01	MHCI	FLYENAFLP	ORF1ab	VDJdb
TRA	CAVSLTGDRLAF	TRAV8-4	TRAJ7	HLA-A*02:01	MHCI	FMCVEYCPI	ORF1ab	VDJdb
TRB	CASTRGQGRDGELFF	TRBV5-5	TRBJ2-2	HLA-A*02:01	MHCI	FMCVEYCPI	ORF1ab	VDJdb
TRB	CASSWRSGTSFYEQYF	TRBV7-8	TRBJ2-7	HLA-A*02:01	MHCI	FMCVEYCPI	ORF1ab	VDJdb
TRA	CAVKNQAGTALIF	TRAV8-1	TRAJ15	HLA-A*02:01	MHCI	FMCVEYCPI	ORF1ab	VDJdb
TRB	CASSLEAAIVFF	TRBV7-9	TRBJ2-2	HLA-A*02:01	MHCI	FMCVEYCPI	ORF1ab	VDJdb
TRB	CASNGGGEQETQYF	TRBV7-2	TRBJ2-5	HLA-A*02:01	MHCI	FMIDVQQWG	ORF1ab	VDJdb
TRA	CAGGLAGSYQLTF	TRAV1-2	TRAJ28	HLA-A*02:01	MHCI	FMIDVQQWG	ORF1ab	VDJdb
TRB	CASRMGHTDTQYF	TRBV7-8	TRBJ2-3	HLA-A*02:01	MHCI	FMIDVQQWG	ORF1ab	VDJdb
TRA	CAMREGQGRRALTF	TRAV14/DV4	TRAJ5	HLA-A*02:01	MHCI	FMIDVQQWG	ORF1ab	VDJdb
[truncated: 33,161 more rows]
